# Supplementary material for: Crystal structure of Cr-bearing Mg3BeAl8O16, a new polytype of magnesiotaaffeite-2N′2S
Source: Acta Crystallogr E Crystallogr Commun. 2016 Jun 28;72(Pt 7):1060–3. doi: 10.1107/S2056989016010215 (PMC4992938; doi:10.1107/S2056989016010215)
Supplement: Supplementary file 1 [file e-72-01060-sup1.cif]

##############################################################################
#                                                                            #
# This CIF contains the data in a paper accepted for publication in          #
# Acta Crystallographica Section E. It conforms to the requirements of       #
# Notes for Authors for Acta Crystallographica Section E, and has been       #
# peer reviewed under the auspices of the IUCr Commission on Journals.       #
#                                                                            #
# Full details of the Crystallographic Information File format               #
# are given in the paper "The Crystallographic Information File (CIF):       #
# a New Standard Archive File for Crystallography" by S. R. Hall, F. H.      #
# Allen and I. D. Brown [Acta Cryst. (1991), A47, 655-685].                  #
#                                                                            #
# The current version of the core CIF dictionary is obtainable from          #
# ftp://ftp.iucr.org/pub/cif_core.dic.                                       #
#                                                                            #
# Software is freely available for graphical display of the structure(s)     #
# in this CIF. For information consult the CIF software page                 #
# http://www.iucr.org/resources/cif/software.                                #
#                                                                            #
# This file may be used for bona fide research purposes within the           #
# scientific community so long as proper attribution is given to the journal # 
# article from which it was obtained.                                        #
#                                                                            #
##############################################################################
data_I
_database_code_depnum_ccdc_archive 'CCDC 1487140'
_audit_creation_method     'SHELXL-2014/7'
_journal_date_recd_electronic     2016-05-25
_journal_date_accepted     2016-06-22
_journal_name_full     'Acta Crystallographica, Section E'
_journal_year     2016
_journal_volume     72
_journal_issue      7
_journal_page_first     1060
_journal_page_last     1063
_journal_paper_category     GI
_journal_paper_doi     10.1107/S2056989016010215
_journal_coeditor_code     WM5296
_publ_contact_author_name     'Thomas Malcherek'
_publ_contact_author_address
;
Mineralogisch-Petrographisches Institut
Universit\"at Hamburg
Grindelallee 48
20146 Hamburg
Germany
;
_publ_contact_author_email     thomas.malcherek@uni-hamburg.de
_publ_contact_author_fax     ?
_publ_contact_author_phone     ?
_publ_section_title
;
Crystal structure of Cr-bearing Mg~3~BeAl~8~O~16~, a new polytype of
magnesiotaaffeite-2<i>N</i>'2<i>S</i>
;
loop_
    _publ_author_name
    _publ_author_footnote
    _publ_author_address
    'Malcherek, Thomas' .
;
Mineralogisch-Petrographisches Institut
Universit\"at Hamburg
Grindelallee 48
20146 Hamburg
Germany
;
    'Schl\"uter, Jochen' .
;
Centrum f\"ur Naturkunde (CeNak)
Mineralogisches Museum
Universit\"at Hamburg
Grindelallee 48
20146 Hamburg
Germany
;
_publ_section_synopsis
;
The crystal structure of a new polytype of
magnesiotaaffeite-2<i>N</i>'2<i>S</i> is described. The <i>S</i>
(Mg~2~Al~4~O~8~) and <i>N</i>' (BeMgAl~4~O~8~) modules have the stacking
sequence <i>N</i>'<i>SSN</i>''.
;
_chemical_name_systematic
;
Trimagnesium beryllium octaaluminium hexadecaoxide
;
_chemical_name_common     ?
_chemical_formula_moiety     ?
_chemical_formula_sum     'Al7.92 Be Cr0.15 Mg2.92 O16'
_chemical_formula_analytical     'Al7.86 Be Cr0.19 Mg2.93 O16'
_chemical_formula_iupac     'Mg3 Be Al8 O16'
_chemical_formula_weight     557.75
_chemical_melting_point     ?
_shelx_space_group_comment
;
The symmetry employed for this shelxl refinement is uniquely defined
by the following loop, which should always be used as a source of
symmetry information in preference to the above space-group names.
They are only intended as comments.
;
_space_group_crystal_system     trigonal
_space_group_name_H-M_alt     'P -3 m 1'
_space_group_name_Hall     '-P 3 2"'
loop_
    _space_group_symop_operation_xyz
    'x, y, z'
    '-y, x-y, z'
    '-x+y, -x, z'
    'y, x, -z'
    'x-y, -y, -z'
    '-x, -x+y, -z'
    '-x, -y, -z'
    'y, -x+y, -z'
    'x-y, x, -z'
    '-y, -x, z'
    '-x+y, y, z'
    'x, x-y, z'
_cell_length_a     5.6788(3)
_cell_length_b     5.6788(3)
_cell_length_c     18.3368(14)
_cell_angle_alpha     90
_cell_angle_beta     90
_cell_angle_gamma     120
_cell_volume     512.11(7)
_cell_formula_units_Z     2
_cell_measurement_reflns_used     9717
_cell_measurement_theta_min     2.22
_cell_measurement_theta_max     35
_cell_measurement_temperature     295(2)
_exptl_crystal_description     tabular
_exptl_crystal_colour     red
_exptl_crystal_size_max     0.23
_exptl_crystal_size_mid     0.22
_exptl_crystal_size_min     0.10
_exptl_crystal_density_diffrn     3.617
_exptl_crystal_density_meas     ?
_exptl_crystal_density_method     ?
_exptl_crystal_F_000     547
_exptl_absorpt_coefficient_mu     1.254
_exptl_absorpt_correction_type     multi-scan
_exptl_absorpt_process_details
;
(<i>SADABS</i>; Bruker, 2008)
;
_shelx_estimated_absorpt_T_min     ?
_shelx_estimated_absorpt_T_max     ?
_exptl_absorpt_correction_T_min     0.614
_exptl_absorpt_correction_T_max     0.747
_diffrn_ambient_temperature     295(2)
_diffrn_radiation_type     MoK\a
_diffrn_radiation_wavelength     0.71069
_diffrn_radiation_monochromator     'graphite'
_diffrn_measurement_device_type     'Nonius KappaCCD'
_diffrn_measurement_method     '\f scans, and \w scans with \k offsets'
_diffrn_detector_area_resol_mean     9
_diffrn_reflns_number     10618
_diffrn_reflns_av_R_equivalents     0.0395
_diffrn_reflns_theta_min     2.221
_diffrn_reflns_theta_max     34.995
_diffrn_reflns_theta_full     25.240
_diffrn_measured_fraction_theta_max     0.999
_diffrn_measured_fraction_theta_full     0.998
_diffrn_reflns_limit_h_min     -8
_diffrn_reflns_limit_h_max     9
_diffrn_reflns_limit_k_min     -9
_diffrn_reflns_limit_k_max     8
_diffrn_reflns_limit_l_min     -29
_diffrn_reflns_limit_l_max     29
_refine_special_details
;
Refined as a 2-component twin
;
_reflns_number_total     940
_reflns_number_gt     912
_reflns_threshold_expression     'I > 2\s(I)'
_refine_ls_structure_factor_coef     Fsqd
_refine_ls_matrix_type     full
_refine_ls_R_factor_all     0.0186
_refine_ls_R_factor_gt     0.0180
_refine_ls_wR_factor_gt     0.0400
_refine_ls_wR_factor_ref     0.0404
_refine_ls_goodness_of_fit_ref     0.834
_refine_ls_restrained_S_all     0.834
_refine_ls_number_reflns     940
_refine_ls_number_parameters     75
_refine_ls_number_restraints     0
_refine_ls_hydrogen_treatment     undef
_refine_ls_weighting_scheme     calc
_refine_ls_weighting_details
;
w = {1-exp[-5(sin\q/\l)^2^)]}/[\s^2^(Fo^2^)+(0.0296P)^2^+0.0310P]
where P=(Fo^2^+2Fc^2^)/3
;
_atom_sites_solution_hydrogens     .
_atom_sites_solution_primary     ?
_atom_sites_solution_secondary     ?
_refine_ls_shift/su_max     0.000
_refine_ls_shift/su_mean     0.000
_refine_diff_density_max     0.412
_refine_diff_density_min     -1.010
_refine_ls_extinction_method
;
SHELXL2014 (Sheldrick, 2015)
;
_refine_ls_extinction_coef     0.046(3)
_refine_ls_extinction_expression
                                  'Fc^*^=kFc[1+0.001xFc^2^\l^3^/sin(2\q)]^-1/4^'
loop_
    _atom_type_symbol
    _atom_type_description
    _atom_type_scat_dispersion_real
    _atom_type_scat_dispersion_imag
    _atom_type_scat_source
    'Mg' 'Mg' 0.0486 0.0363
                         'International Tables Vol C Tables 4.2.6.8 and 6.1.1.4'
    'Be' 'Be' 0.0005 0.0002
                         'International Tables Vol C Tables 4.2.6.8 and 6.1.1.4'
    'Al' 'Al' 0.0645 0.0514
                         'International Tables Vol C Tables 4.2.6.8 and 6.1.1.4'
    'O' 'O' 0.0106 0.0060
                         'International Tables Vol C Tables 4.2.6.8 and 6.1.1.4'
    'Cr' 'Cr' 0.3209 0.6236
                         'International Tables Vol C Tables 4.2.6.8 and 6.1.1.4'
_computing_data_collection
;
COLLECT (Nonius, 1998)
;
_computing_cell_refinement
;
<i>EVAL15</i>/<i>Peakref</i> (Schreurs <i>et al.</i>,  2010)
;
_computing_data_reduction
;
EVAL15 (Schreurs <i>et al.</i>,  2010)
;
_computing_structure_solution
;
SUPERFLIP (Palatinus & Chapuis, 2007)
;
_computing_structure_refinement
;
SHELXL2014 (Sheldrick, 2015)
;
_computing_molecular_graphics
;
<i>VESTA</i> (Momma & Izumi, 2011)
;
_computing_publication_material
;
publCIF (Westrip, 2010)
;
loop_
    _atom_site_type_symbol
    _atom_site_label
    _atom_site_fract_x
    _atom_site_fract_y
    _atom_site_fract_z
    _atom_site_U_iso_or_equiv
    _atom_site_adp_type
    _atom_site_calc_flag
    _atom_site_occupancy
    _atom_site_disorder_assembly
    _atom_site_disorder_group
    Be Be1 0.3333 0.6667 0.10240(12) 0.0054(3) Uani d 1 . .
    Al Al1 0.5000 0.0000 0.0000 0.00335(9) Uani d 1 . .
    Al Al2 0.6667 0.3333 0.15613(3) 0.00344(9) Uani d 1 . .
    Al Al3A -0.33348(5) -0.16674(3) 0.24468(2) 0.00340(11) Uani d 0.983(3) . .
    Cr Cr3B -0.33348(5) -0.16674(3) 0.24468(2) 0.00340(11) Uani d 0.017(3) . .
    Al Al4A 0.5000 0.0000 0.5000 0.00331(15) Uani d 0.983(5) . .
    Cr Cr4B 0.5000 0.0000 0.5000 0.00331(15) Uani d 0.017(5) . .
    Al Al5 0.3333 0.6667 0.37276(3) 0.00293(9) Uani d 1 . .
    Mg Mg1A 0.0000 0.0000 0.40321(3) 0.0040(2) Uani d 0.972(5) . .
    Cr Cr1B 0.0000 0.0000 0.40321(3) 0.0040(2) Uani d 0.028(5) . .
    Mg Mg2A 0.6667 0.3333 0.34070(3) 0.0041(2) Uani d 0.952(5) . .
    Cr Cr2B 0.6667 0.3333 0.34070(3) 0.0041(2) Uani d 0.048(5) . .
    Mg Mg3 0.0000 0.0000 0.10393(4) 0.00473(11) Uani d 1 . .
    O O1 0.6667 0.3333 0.44628(7) 0.00471(17) Uani d 1 . .
    O O2 0.6667 0.3333 0.05925(6) 0.00435(18) Uani d 1 . .
    O O3 -0.81376(7) -0.18624(7) 0.05785(4) 0.00439(12) Uani d 1 . .
    O O4 -0.81598(7) -0.18402(7) 0.43966(4) 0.00449(12) Uani d 1 . .
    O O5 -0.51854(7) -0.03709(14) 0.30594(3) 0.00497(12) Uani d 1 . .
    O O6 0.0000 0.0000 0.29666(6) 0.00458(18) Uani d 1 . .
    O O7 0.3333 0.6667 0.18977(6) 0.00459(18) Uani d 1 . .
    O O8 -0.16175(6) -0.83825(6) 0.18822(4) 0.00461(11) Uani d 1 . .
loop_
    _atom_site_aniso_label
    _atom_site_aniso_U_11
    _atom_site_aniso_U_22
    _atom_site_aniso_U_33
    _atom_site_aniso_U_12
    _atom_site_aniso_U_13
    _atom_site_aniso_U_23
    Be1 0.0056(5) 0.0056(5) 0.0050(7) 0.0028(2) 0.000 0.000
    Al1 0.00339(12) 0.00316(15) 0.00343(15) 0.00158(7) 0.00049(6) 0.00098(11)
    Al2 0.00375(12) 0.00375(12) 0.00281(18) 0.00188(6) 0.000 0.000
    Al3A 0.00313(13) 0.00356(12) 0.00337(14) 0.00157(7) 0.00005(8) 0.00003(4)
    Cr3B 0.00313(13) 0.00356(12) 0.00337(14) 0.00157(7) 0.00005(8) 0.00003(4)
    Al4A 0.00349(17) 0.00302(19) 0.00326(19) 0.00151(10) 0.00000(5) 0.00000(11)
    Cr4B 0.00349(17) 0.00302(19) 0.00326(19) 0.00151(10) 0.00000(5) 0.00000(11)
    Al5 0.00329(12) 0.00329(12) 0.00220(16) 0.00165(6) 0.000 0.000
    Mg1A 0.0041(2) 0.0041(2) 0.0039(3) 0.00204(12) 0.000 0.000
    Cr1B 0.0041(2) 0.0041(2) 0.0039(3) 0.00204(12) 0.000 0.000
    Mg2A 0.0043(2) 0.0043(2) 0.0038(3) 0.00215(11) 0.000 0.000
    Cr2B 0.0043(2) 0.0043(2) 0.0038(3) 0.00215(11) 0.000 0.000
    Mg3 0.00494(15) 0.00494(15) 0.0043(2) 0.00247(8) 0.000 0.000
    O1 0.0045(2) 0.0045(2) 0.0051(4) 0.00226(12) 0.000 0.000
    O2 0.0048(2) 0.0048(2) 0.0034(4) 0.00241(12) 0.000 0.000
    O3 0.00421(19) 0.00421(19) 0.0045(3) 0.0019(2) 0.00005(9) -0.00005(9)
    O4 0.00431(19) 0.00431(19) 0.0049(3) 0.0022(2) -0.00011(9) 0.00011(9)
    O5 0.00519(19) 0.0047(2) 0.0049(3) 0.00234(12) 0.00010(9) 0.00020(18)
    O6 0.0049(3) 0.0049(3) 0.0039(4) 0.00247(13) 0.000 0.000
    O7 0.0053(3) 0.0053(3) 0.0031(4) 0.00267(13) 0.000 0.000
    O8 0.00479(18) 0.00479(18) 0.0048(2) 0.0028(2) -0.00033(10) 0.00033(10)
_geom_special_details
;
 All esds (except the esd in the dihedral angle between two l.s. planes)
 are estimated using the full covariance matrix.  The cell esds are taken
 into account individually in the estimation of esds in distances, angles
 and torsion angles; correlations between esds in cell parameters are only
 used when they are defined by crystal symmetry.  An approximate (isotropic)
 treatment of cell esds is used for estimating esds involving l.s. planes.
;
loop_
    _geom_bond_atom_site_label_1
    _geom_bond_atom_site_label_2
    _geom_bond_site_symmetry_2
    _geom_bond_distance
    _geom_bond_publ_flag
    Be1 O7 . 1.602(2) ?
    Be1 O3 1_665 1.6615(13) ?
    Be1 O3 2_565 1.6615(13) ?
    Be1 O3 3 1.6615(13) ?
    Be1 Al1 2 2.4926(17) ?
    Be1 Al1 1_565 2.4926(17) ?
    Be1 Al1 3_665 2.4926(17) ?
    Al1 O3 7 1.8799(5) ?
    Al1 O3 1_655 1.8799(5) ?
    Al1 O3 9_665 1.8799(5) ?
    Al1 O3 3_545 1.8799(5) ?
    Al1 O2 . 1.9666(6) ?
    Al1 O2 7_655 1.9667(6) ?
    Al1 Be1 7_665 2.4926(17) ?
    Al1 Be1 1_545 2.4926(17) ?
    Al1 Al1 2_545 2.83940(15) ?
    Al1 Al1 2_655 2.83940(14) ?
    Al1 Al1 3_665 2.83940(15) ?
    Al1 Al1 3_655 2.83940(14) ?
    Al2 O2 . 1.7765(12) ?
    Al2 O8 1_665 1.7874(7) ?
    Al2 O8 2 1.7874(7) ?
    Al2 O8 3_655 1.7874(7) ?
    Al3A O6 . 1.8969(6) ?
    Al3A O5 3_445 1.9189(5) ?
    Al3A O5 . 1.9189(5) ?
    Al3A O8 1_565 1.9193(5) ?
    Al3A O8 2_445 1.9193(5) ?
    Al3A O7 1_445 1.9232(6) ?
    Al3A Cr3B 3_445 2.8381(5) ?
    Al3A Al3A 3_445 2.8381(5) ?
    Al3A Al3A 2_455 2.8381(5) ?
    Al3A Cr3B 2_455 2.8381(5) ?
    Al3A Cr3B 3 2.8407(5) ?
    Al3A Al3A 3 2.8407(5) ?
    Al4A O1 7_656 1.9124(6) ?
    Al4A O1 . 1.9125(6) ?
    Al4A O4 9_666 1.9133(5) ?
    Al4A O4 3_545 1.9133(5) ?
    Al4A O4 7_556 1.9133(5) ?
    Al4A O4 1_655 1.9133(5) ?
    Al4A Al4A 2_545 2.83940(14) ?
    Al4A Al4A 2_655 2.83940(14) ?
    Al4A Cr4B 2_545 2.83940(14) ?
    Al4A Cr4B 2_655 2.83940(14) ?
    Al4A Al4A 3_665 2.83940(14) ?
    Al4A Cr4B 3_665 2.83940(14) ?
    Al5 O5 3 1.9037(7) ?
    Al5 O5 2_565 1.9037(7) ?
    Al5 O5 1_665 1.9037(7) ?
    Al5 O4 3 1.9136(8) ?
    Al5 O4 2_565 1.9136(8) ?
    Al5 O4 1_665 1.9136(8) ?
    Al5 Cr4B 1_565 2.8515(4) ?
    Al5 Al4A 1_565 2.8515(4) ?
    Al5 Cr4B 2 2.8515(4) ?
    Al5 Al4A 2 2.8515(4) ?
    Al5 Cr4B 3_665 2.8515(4) ?
    Al5 Al4A 3_665 2.8515(4) ?
    Mg1A O4 1_655 1.9295(7) ?
    Mg1A O4 2_565 1.9296(7) ?
    Mg1A O4 3_445 1.9296(7) ?
    Mg1A O6 . 1.9537(12) ?
    Mg1A Al5 1_445 3.3259(2) ?
    Mg1A Al5 1_545 3.3259(2) ?
    Mg1A Al3A 2 3.3376(6) ?
    Mg1A Cr3B 2 3.3376(6) ?
    Mg1A Al3A 3 3.3376(6) ?
    Mg1A Cr3B 3 3.3376(6) ?
    Mg2A O5 1_655 1.9300(7) ?
    Mg2A O5 2_665 1.9300(7) ?
    Mg2A O5 3 1.9300(7) ?
    Mg2A O1 . 1.9361(13) ?
    Mg2A Al5 1_655 3.3310(2) ?
    Mg2A Al5 1_545 3.3310(2) ?
    Mg2A Al3A 2 3.3410(3) ?
    Mg2A Al3A 1_655 3.3410(3) ?
    Mg2A Al3A 3_655 3.3410(3) ?
    Mg2A Al3A 2_665 3.3410(3) ?
    Mg2A Al3A 3 3.3410(3) ?
    Mg3 O3 3_445 2.0173(7) ?
    Mg3 O3 2_565 2.0173(7) ?
    Mg3 O3 1_655 2.0173(7) ?
    Mg3 O8 3_655 2.2181(8) ?
    Mg3 O8 1_565 2.2181(8) ?
    Mg3 O8 2_445 2.2181(8) ?
    Mg3 Al3A 3 3.0580(7) ?
    Mg3 Cr3B 3 3.0580(7) ?
    Mg3 Al3A 2 3.0580(7) ?
    Mg3 Cr3B 2 3.0580(7) ?
    O1 Cr4B 2_655 1.9125(6) ?
    O1 Al4A 2_655 1.9125(6) ?
    O1 Cr4B 3_665 1.9125(6) ?
    O1 Al4A 3_665 1.9125(6) ?
    O2 Al1 2_655 1.9666(6) ?
    O2 Al1 3_665 1.9666(6) ?
    O3 Be1 1_445 1.6616(13) ?
    O3 Al1 2_445 1.8799(5) ?
    O3 Al1 1_455 1.8799(5) ?
    O3 Mg3 1_455 2.0173(7) ?
    O4 Cr4B 1_455 1.9133(5) ?
    O4 Al4A 1_455 1.9133(5) ?
    O4 Cr4B 2_445 1.9133(5) ?
    O4 Al4A 2_445 1.9133(5) ?
    O4 Al5 1_445 1.9136(8) ?
    O4 Cr1B 1_455 1.9295(7) ?
    O4 Mg1A 1_455 1.9295(7) ?
    O5 Al5 1_445 1.9036(7) ?
    O5 Cr3B 2_455 1.9188(5) ?
    O5 Al3A 2_455 1.9188(5) ?
    O5 Cr2B 1_455 1.9300(7) ?
    O5 Mg2A 1_455 1.9300(7) ?
    O6 Cr3B 3 1.8969(6) ?
    O6 Al3A 3 1.8969(6) ?
    O6 Cr3B 2 1.8969(6) ?
    O6 Al3A 2 1.8969(6) ?
    O7 Cr3B 2_565 1.9232(6) ?
    O7 Al3A 2_565 1.9232(6) ?
    O7 Al3A 1_665 1.9232(6) ?
    O7 Cr3B 1_665 1.9232(6) ?
    O7 Cr3B 3 1.9232(6) ?
    O7 Al3A 3 1.9232(6) ?
    O8 Al2 1_445 1.7874(7) ?
    O8 Cr3B 3_545 1.9193(5) ?
    O8 Al3A 3_545 1.9193(5) ?
    O8 Al3A 1_545 1.9193(5) ?
    O8 Cr3B 1_545 1.9193(5) ?
    O8 Mg3 1_545 2.2181(8) ?
loop_
    _geom_angle_atom_site_label_1
    _geom_angle_atom_site_label_2
    _geom_angle_atom_site_label_3
    _geom_angle_site_symmetry_1
    _geom_angle_site_symmetry_3
    _geom_angle
    _geom_angle_publ_flag
    O7 Be1 O3 . 1_665 119.45(7) ?
    O7 Be1 O3 . 2_565 119.45(7) ?
    O3 Be1 O3 1_665 2_565 97.89(9) ?
    O7 Be1 O3 . 3 119.45(7) ?
    O3 Be1 O3 1_665 3 97.89(9) ?
    O3 Be1 O3 2_565 3 97.89(9) ?
    O7 Be1 Al1 . 2 138.88(3) ?
    O3 Be1 Al1 1_665 2 48.95(5) ?
    O3 Be1 Al1 2_565 2 48.95(5) ?
    O3 Be1 Al1 3 2 101.67(10) ?
    O7 Be1 Al1 . 1_565 138.88(3) ?
    O3 Be1 Al1 1_665 1_565 48.95(5) ?
    O3 Be1 Al1 2_565 1_565 101.67(10) ?
    O3 Be1 Al1 3 1_565 48.95(5) ?
    Al1 Be1 Al1 2 1_565 69.44(5) ?
    O7 Be1 Al1 . 3_665 138.88(3) ?
    O3 Be1 Al1 1_665 3_665 101.67(10) ?
    O3 Be1 Al1 2_565 3_665 48.95(5) ?
    O3 Be1 Al1 3 3_665 48.95(5) ?
    Al1 Be1 Al1 2 3_665 69.44(5) ?
    Al1 Be1 Al1 1_565 3_665 69.44(5) ?
    O3 Al1 O3 7 1_655 180.00(4) ?
    O3 Al1 O3 7 9_665 83.60(4) ?
    O3 Al1 O3 1_655 9_665 96.40(4) ?
    O3 Al1 O3 7 3_545 96.40(4) ?
    O3 Al1 O3 1_655 3_545 83.60(4) ?
    O3 Al1 O3 9_665 3_545 180.00(4) ?
    O3 Al1 O2 7 . 84.58(3) ?
    O3 Al1 O2 1_655 . 95.42(3) ?
    O3 Al1 O2 9_665 . 84.58(3) ?
    O3 Al1 O2 3_545 . 95.42(3) ?
    O3 Al1 O2 7 7_655 95.42(3) ?
    O3 Al1 O2 1_655 7_655 84.58(3) ?
    O3 Al1 O2 9_665 7_655 95.42(3) ?
    O3 Al1 O2 3_545 7_655 84.58(3) ?
    O2 Al1 O2 . 7_655 180.0 ?
    O3 Al1 Be1 7 7_665 41.80(2) ?
    O3 Al1 Be1 1_655 7_665 138.20(2) ?
    O3 Al1 Be1 9_665 7_665 41.80(2) ?
    O3 Al1 Be1 3_545 7_665 138.20(2) ?
    O2 Al1 Be1 . 7_665 82.41(4) ?
    O2 Al1 Be1 7_655 7_665 97.59(4) ?
    O3 Al1 Be1 7 1_545 138.20(2) ?
    O3 Al1 Be1 1_655 1_545 41.80(2) ?
    O3 Al1 Be1 9_665 1_545 138.20(2) ?
    O3 Al1 Be1 3_545 1_545 41.80(2) ?
    O2 Al1 Be1 . 1_545 97.59(4) ?
    O2 Al1 Be1 7_655 1_545 82.41(4) ?
    Be1 Al1 Be1 7_665 1_545 180.00(7) ?
    O3 Al1 Al1 7 2_545 139.043(16) ?
    O3 Al1 Al1 1_655 2_545 40.957(16) ?
    O3 Al1 Al1 9_665 2_545 95.088(18) ?
    O3 Al1 Al1 3_545 2_545 84.912(18) ?
    O2 Al1 Al1 . 2_545 136.211(19) ?
    O2 Al1 Al1 7_655 2_545 43.790(19) ?
    Be1 Al1 Al1 7_665 2_545 124.72(3) ?
    Be1 Al1 Al1 1_545 2_545 55.28(3) ?
    O3 Al1 Al1 7 2_655 40.957(16) ?
    O3 Al1 Al1 1_655 2_655 139.043(16) ?
    O3 Al1 Al1 9_665 2_655 84.912(18) ?
    O3 Al1 Al1 3_545 2_655 95.088(18) ?
    O2 Al1 Al1 . 2_655 43.789(19) ?
    O2 Al1 Al1 7_655 2_655 136.210(19) ?
    Be1 Al1 Al1 7_665 2_655 55.28(3) ?
    Be1 Al1 Al1 1_545 2_655 124.72(3) ?
    Al1 Al1 Al1 2_545 2_655 180.0 ?
    O3 Al1 Al1 7 3_665 84.912(18) ?
    O3 Al1 Al1 1_655 3_665 95.088(18) ?
    O3 Al1 Al1 9_665 3_665 40.957(16) ?
    O3 Al1 Al1 3_545 3_665 139.043(16) ?
    O2 Al1 Al1 . 3_665 43.789(19) ?
    O2 Al1 Al1 7_655 3_665 136.211(19) ?
    Be1 Al1 Al1 7_665 3_665 55.28(3) ?
    Be1 Al1 Al1 1_545 3_665 124.72(3) ?
    Al1 Al1 Al1 2_545 3_665 120.0 ?
    Al1 Al1 Al1 2_655 3_665 60.0 ?
    O3 Al1 Al1 7 3_655 95.088(18) ?
    O3 Al1 Al1 1_655 3_655 84.912(18) ?
    O3 Al1 Al1 9_665 3_655 139.043(16) ?
    O3 Al1 Al1 3_545 3_655 40.957(16) ?
    O2 Al1 Al1 . 3_655 136.211(19) ?
    O2 Al1 Al1 7_655 3_655 43.789(19) ?
    Be1 Al1 Al1 7_665 3_655 124.72(3) ?
    Be1 Al1 Al1 1_545 3_655 55.28(3) ?
    Al1 Al1 Al1 2_545 3_655 60.0 ?
    Al1 Al1 Al1 2_655 3_655 120.0 ?
    Al1 Al1 Al1 3_665 3_655 180.0 ?
    O2 Al2 O8 . 1_665 109.22(3) ?
    O2 Al2 O8 . 2 109.22(3) ?
    O8 Al2 O8 1_665 2 109.72(3) ?
    O2 Al2 O8 . 3_655 109.22(3) ?
    O8 Al2 O8 1_665 3_655 109.72(3) ?
    O8 Al2 O8 2 3_655 109.72(3) ?
    O6 Al3A O5 . 3_445 96.66(3) ?
    O6 Al3A O5 . . 96.66(3) ?
    O5 Al3A O5 3_445 . 82.22(4) ?
    O6 Al3A O8 . 1_565 83.72(3) ?
    O5 Al3A O8 3_445 1_565 175.23(3) ?
    O5 Al3A O8 . 1_565 93.01(3) ?
    O6 Al3A O8 . 2_445 83.72(3) ?
    O5 Al3A O8 3_445 2_445 93.01(3) ?
    O5 Al3A O8 . 2_445 175.23(3) ?
    O8 Al3A O8 1_565 2_445 91.76(4) ?
    O6 Al3A O7 . 1_445 178.60(4) ?
    O5 Al3A O7 3_445 1_445 84.39(3) ?
    O5 Al3A O7 . 1_445 84.40(3) ?
    O8 Al3A O7 1_565 1_445 95.31(3) ?
    O8 Al3A O7 2_445 1_445 95.31(3) ?
    O6 Al3A Cr3B . 3_445 138.48(2) ?
    O5 Al3A Cr3B 3_445 3_445 42.307(16) ?
    O5 Al3A Cr3B . 3_445 85.296(19) ?
    O8 Al3A Cr3B 1_565 3_445 137.735(18) ?
    O8 Al3A Cr3B 2_445 3_445 91.271(18) ?
    O7 Al3A Cr3B 1_445 3_445 42.450(19) ?
    O6 Al3A Al3A . 3_445 138.48(2) ?
    O5 Al3A Al3A 3_445 3_445 42.307(16) ?
    O5 Al3A Al3A . 3_445 85.296(19) ?
    O8 Al3A Al3A 1_565 3_445 137.735(18) ?
    O8 Al3A Al3A 2_445 3_445 91.271(18) ?
    O7 Al3A Al3A 1_445 3_445 42.450(19) ?
    Cr3B Al3A Al3A 3_445 3_445 0.0 ?
    O6 Al3A Al3A . 2_455 138.48(2) ?
    O5 Al3A Al3A 3_445 2_455 85.296(19) ?
    O5 Al3A Al3A . 2_455 42.308(16) ?
    O8 Al3A Al3A 1_565 2_455 91.271(18) ?
    O8 Al3A Al3A 2_445 2_455 137.735(18) ?
    O7 Al3A Al3A 1_445 2_455 42.451(19) ?
    Cr3B Al3A Al3A 3_445 2_455 60.0 ?
    Al3A Al3A Al3A 3_445 2_455 60.0 ?
    O6 Al3A Cr3B . 2_455 138.48(2) ?
    O5 Al3A Cr3B 3_445 2_455 85.296(19) ?
    O5 Al3A Cr3B . 2_455 42.308(16) ?
    O8 Al3A Cr3B 1_565 2_455 91.271(18) ?
    O8 Al3A Cr3B 2_445 2_455 137.735(18) ?
    O7 Al3A Cr3B 1_445 2_455 42.451(19) ?
    Cr3B Al3A Cr3B 3_445 2_455 60.0 ?
    Al3A Al3A Cr3B 3_445 2_455 60.0 ?
    Al3A Al3A Cr3B 2_455 2_455 0.000(14) ?
    O6 Al3A Cr3B . 3 41.52(2) ?
    O5 Al3A Cr3B 3_445 3 137.691(16) ?
    O5 Al3A Cr3B . 3 94.703(19) ?
    O8 Al3A Cr3B 1_565 3 42.266(18) ?
    O8 Al3A Cr3B 2_445 3 88.730(18) ?
    O7 Al3A Cr3B 1_445 3 137.552(19) ?
    Cr3B Al3A Cr3B 3_445 3 180.0 ?
    Al3A Al3A Cr3B 3_445 3 180.0 ?
    Al3A Al3A Cr3B 2_455 3 120.0 ?
    Cr3B Al3A Cr3B 2_455 3 120.0 ?
    O6 Al3A Al3A . 3 41.52(2) ?
    O5 Al3A Al3A 3_445 3 137.691(16) ?
    O5 Al3A Al3A . 3 94.703(19) ?
    O8 Al3A Al3A 1_565 3 42.266(18) ?
    O8 Al3A Al3A 2_445 3 88.730(18) ?
    O7 Al3A Al3A 1_445 3 137.552(19) ?
    Cr3B Al3A Al3A 3_445 3 180.0 ?
    Al3A Al3A Al3A 3_445 3 180.0 ?
    Al3A Al3A Al3A 2_455 3 120.0 ?
    Cr3B Al3A Al3A 2_455 3 120.0 ?
    Cr3B Al3A Al3A 3 3 0.0 ?
    O1 Al4A O1 7_656 . 180.0 ?
    O1 Al4A O4 7_656 9_666 96.18(3) ?
    O1 Al4A O4 . 9_666 83.82(3) ?
    O1 Al4A O4 7_656 3_545 83.82(3) ?
    O1 Al4A O4 . 3_545 96.18(3) ?
    O4 Al4A O4 9_666 3_545 180.00(3) ?
    O1 Al4A O4 7_656 7_556 96.18(3) ?
    O1 Al4A O4 . 7_556 83.82(3) ?
    O4 Al4A O4 9_666 7_556 83.33(4) ?
    O4 Al4A O4 3_545 7_556 96.67(4) ?
    O1 Al4A O4 7_656 1_655 83.82(3) ?
    O1 Al4A O4 . 1_655 96.18(3) ?
    O4 Al4A O4 9_666 1_655 96.67(4) ?
    O4 Al4A O4 3_545 1_655 83.33(4) ?
    O4 Al4A O4 7_556 1_655 180.0 ?
    O1 Al4A Al4A 7_656 2_545 42.07(2) ?
    O1 Al4A Al4A . 2_545 137.93(2) ?
    O4 Al4A Al4A 9_666 2_545 94.432(19) ?
    O4 Al4A Al4A 3_545 2_545 85.568(19) ?
    O4 Al4A Al4A 7_556 2_545 137.904(15) ?
    O4 Al4A Al4A 1_655 2_545 42.096(15) ?
    O1 Al4A Al4A 7_656 2_655 137.93(2) ?
    O1 Al4A Al4A . 2_655 42.07(2) ?
    O4 Al4A Al4A 9_666 2_655 85.568(19) ?
    O4 Al4A Al4A 3_545 2_655 94.432(19) ?
    O4 Al4A Al4A 7_556 2_655 42.096(15) ?
    O4 Al4A Al4A 1_655 2_655 137.904(15) ?
    Al4A Al4A Al4A 2_545 2_655 180.0 ?
    O1 Al4A Cr4B 7_656 2_545 42.07(2) ?
    O1 Al4A Cr4B . 2_545 137.93(2) ?
    O4 Al4A Cr4B 9_666 2_545 94.432(19) ?
    O4 Al4A Cr4B 3_545 2_545 85.568(19) ?
    O4 Al4A Cr4B 7_556 2_545 137.904(15) ?
    O4 Al4A Cr4B 1_655 2_545 42.096(15) ?
    Al4A Al4A Cr4B 2_545 2_545 0.0 ?
    Al4A Al4A Cr4B 2_655 2_545 180.0 ?
    O1 Al4A Cr4B 7_656 2_655 137.93(2) ?
    O1 Al4A Cr4B . 2_655 42.07(2) ?
    O4 Al4A Cr4B 9_666 2_655 85.568(19) ?
    O4 Al4A Cr4B 3_545 2_655 94.432(19) ?
    O4 Al4A Cr4B 7_556 2_655 42.096(15) ?
    O4 Al4A Cr4B 1_655 2_655 137.904(15) ?
    Al4A Al4A Cr4B 2_545 2_655 180.0 ?
    Al4A Al4A Cr4B 2_655 2_655 0.0 ?
    Cr4B Al4A Cr4B 2_545 2_655 180.0 ?
    O1 Al4A Al4A 7_656 3_665 137.93(2) ?
    O1 Al4A Al4A . 3_665 42.07(2) ?
    O4 Al4A Al4A 9_666 3_665 42.096(15) ?
    O4 Al4A Al4A 3_545 3_665 137.904(15) ?
    O4 Al4A Al4A 7_556 3_665 85.569(18) ?
    O4 Al4A Al4A 1_655 3_665 94.431(18) ?
    Al4A Al4A Al4A 2_545 3_665 120.0 ?
    Al4A Al4A Al4A 2_655 3_665 60.0 ?
    Cr4B Al4A Al4A 2_545 3_665 120.0 ?
    Cr4B Al4A Al4A 2_655 3_665 60.0 ?
    O1 Al4A Cr4B 7_656 3_665 137.93(2) ?
    O1 Al4A Cr4B . 3_665 42.07(2) ?
    O4 Al4A Cr4B 9_666 3_665 42.096(15) ?
    O4 Al4A Cr4B 3_545 3_665 137.904(15) ?
    O4 Al4A Cr4B 7_556 3_665 85.569(18) ?
    O4 Al4A Cr4B 1_655 3_665 94.431(18) ?
    Al4A Al4A Cr4B 2_545 3_665 120.0 ?
    Al4A Al4A Cr4B 2_655 3_665 60.0 ?
    Cr4B Al4A Cr4B 2_545 3_665 120.0 ?
    Cr4B Al4A Cr4B 2_655 3_665 60.0 ?
    Al4A Al4A Cr4B 3_665 3_665 0.0 ?
    O5 Al5 O5 3 2_565 83.03(3) ?
    O5 Al5 O5 3 1_665 83.03(3) ?
    O5 Al5 O5 2_565 1_665 83.02(3) ?
    O5 Al5 O4 3 3 96.83(2) ?
    O5 Al5 O4 2_565 3 179.81(3) ?
    O5 Al5 O4 1_665 3 96.83(2) ?
    O5 Al5 O4 3 2_565 96.83(2) ?
    O5 Al5 O4 2_565 2_565 96.83(2) ?
    O5 Al5 O4 1_665 2_565 179.81(3) ?
    O4 Al5 O4 3 2_565 83.31(3) ?
    O5 Al5 O4 3 1_665 179.81(3) ?
    O5 Al5 O4 2_565 1_665 96.83(2) ?
    O5 Al5 O4 1_665 1_665 96.83(2) ?
    O4 Al5 O4 3 1_665 83.31(3) ?
    O4 Al5 O4 2_565 1_665 83.31(3) ?
    O5 Al5 Cr4B 3 1_565 138.301(15) ?
    O5 Al5 Cr4B 2_565 1_565 138.300(15) ?
    O5 Al5 Cr4B 1_665 1_565 94.97(2) ?
    O4 Al5 Cr4B 3 1_565 41.825(15) ?
    O4 Al5 Cr4B 2_565 1_565 85.22(2) ?
    O4 Al5 Cr4B 1_665 1_565 41.826(15) ?
    O5 Al5 Al4A 3 1_565 138.301(15) ?
    O5 Al5 Al4A 2_565 1_565 138.300(15) ?
    O5 Al5 Al4A 1_665 1_565 94.97(2) ?
    O4 Al5 Al4A 3 1_565 41.825(15) ?
    O4 Al5 Al4A 2_565 1_565 85.22(2) ?
    O4 Al5 Al4A 1_665 1_565 41.826(15) ?
    Cr4B Al5 Al4A 1_565 1_565 0.0 ?
    O5 Al5 Cr4B 3 2 138.301(15) ?
    O5 Al5 Cr4B 2_565 2 94.97(2) ?
    O5 Al5 Cr4B 1_665 2 138.300(15) ?
    O4 Al5 Cr4B 3 2 85.22(2) ?
    O4 Al5 Cr4B 2_565 2 41.825(15) ?
    O4 Al5 Cr4B 1_665 2 41.826(15) ?
    Cr4B Al5 Cr4B 1_565 2 59.719(10) ?
    Al4A Al5 Cr4B 1_565 2 59.719(10) ?
    O5 Al5 Al4A 3 2 138.301(15) ?
    O5 Al5 Al4A 2_565 2 94.97(2) ?
    O5 Al5 Al4A 1_665 2 138.300(15) ?
    O4 Al5 Al4A 3 2 85.22(2) ?
    O4 Al5 Al4A 2_565 2 41.825(15) ?
    O4 Al5 Al4A 1_665 2 41.826(15) ?
    Cr4B Al5 Al4A 1_565 2 59.7 ?
    Al4A Al5 Al4A 1_565 2 59.719(10) ?
    Cr4B Al5 Al4A 2 2 0.0 ?
    O5 Al5 Cr4B 3 3_665 94.97(2) ?
    O5 Al5 Cr4B 2_565 3_665 138.301(15) ?
    O5 Al5 Cr4B 1_665 3_665 138.301(15) ?
    O4 Al5 Cr4B 3 3_665 41.826(15) ?
    O4 Al5 Cr4B 2_565 3_665 41.826(15) ?
    O4 Al5 Cr4B 1_665 3_665 85.22(2) ?
    Cr4B Al5 Cr4B 1_565 3_665 59.719(10) ?
    Al4A Al5 Cr4B 1_565 3_665 59.719(10) ?
    Cr4B Al5 Cr4B 2 3_665 59.719(10) ?
    Al4A Al5 Cr4B 2 3_665 59.719(10) ?
    O5 Al5 Al4A 3 3_665 94.97(2) ?
    O5 Al5 Al4A 2_565 3_665 138.301(15) ?
    O5 Al5 Al4A 1_665 3_665 138.301(15) ?
    O4 Al5 Al4A 3 3_665 41.826(15) ?
    O4 Al5 Al4A 2_565 3_665 41.826(15) ?
    O4 Al5 Al4A 1_665 3_665 85.22(2) ?
    Cr4B Al5 Al4A 1_565 3_665 59.7 ?
    Al4A Al5 Al4A 1_565 3_665 59.719(10) ?
    Cr4B Al5 Al4A 2 3_665 59.7 ?
    Al4A Al5 Al4A 2 3_665 59.719(10) ?
    Cr4B Al5 Al4A 3_665 3_665 0.0 ?
    O4 Mg1A O4 1_655 2_565 108.66(2) ?
    O4 Mg1A O4 1_655 3_445 108.66(2) ?
    O4 Mg1A O4 2_565 3_445 108.66(2) ?
    O4 Mg1A O6 1_655 . 110.27(2) ?
    O4 Mg1A O6 2_565 . 110.27(2) ?
    O4 Mg1A O6 3_445 . 110.27(2) ?
    O4 Mg1A Al5 1_655 1_445 121.368(4) ?
    O4 Mg1A Al5 2_565 1_445 121.369(4) ?
    O4 Mg1A Al5 3_445 1_445 29.94(2) ?
    O6 Mg1A Al5 . 1_445 80.334(11) ?
    O4 Mg1A Al5 1_655 . 121.368(4) ?
    O4 Mg1A Al5 2_565 . 29.94(2) ?
    O4 Mg1A Al5 3_445 . 121.368(4) ?
    O6 Mg1A Al5 . . 80.336(11) ?
    Al5 Mg1A Al5 1_445 . 117.240(6) ?
    O4 Mg1A Al5 1_655 1_545 29.94(2) ?
    O4 Mg1A Al5 2_565 1_545 121.369(4) ?
    O4 Mg1A Al5 3_445 1_545 121.369(4) ?
    O6 Mg1A Al5 . 1_545 80.334(11) ?
    Al5 Mg1A Al5 1_445 1_545 117.239(6) ?
    Al5 Mg1A Al5 . 1_545 117.240(6) ?
    O4 Mg1A Al3A 1_655 2 80.84(2) ?
    O4 Mg1A Al3A 2_565 2 122.16(2) ?
    O4 Mg1A Al3A 3_445 2 122.16(2) ?
    O6 Mg1A Al3A . 2 29.432(6) ?
    Al5 Mg1A Al3A 1_445 2 95.507(12) ?
    Al5 Mg1A Al3A . 2 95.508(12) ?
    Al5 Mg1A Al3A 1_545 2 50.903(10) ?
    O4 Mg1A Cr3B 1_655 2 80.84(2) ?
    O4 Mg1A Cr3B 2_565 2 122.16(2) ?
    O4 Mg1A Cr3B 3_445 2 122.16(2) ?
    O6 Mg1A Cr3B . 2 29.432(6) ?
    Al5 Mg1A Cr3B 1_445 2 95.507(12) ?
    Al5 Mg1A Cr3B . 2 95.508(12) ?
    Al5 Mg1A Cr3B 1_545 2 50.903(10) ?
    Al3A Mg1A Cr3B 2 2 0.000(5) ?
    O4 Mg1A Al3A 1_655 3 122.16(2) ?
    O4 Mg1A Al3A 2_565 3 80.84(2) ?
    O4 Mg1A Al3A 3_445 3 122.16(2) ?
    O6 Mg1A Al3A . 3 29.432(6) ?
    Al5 Mg1A Al3A 1_445 3 95.508(12) ?
    Al5 Mg1A Al3A . 3 50.904(10) ?
    Al5 Mg1A Al3A 1_545 3 95.508(12) ?
    Al3A Mg1A Al3A 2 3 50.371(11) ?
    Cr3B Mg1A Al3A 2 3 50.4 ?
    O4 Mg1A Cr3B 1_655 3 122.16(2) ?
    O4 Mg1A Cr3B 2_565 3 80.84(2) ?
    O4 Mg1A Cr3B 3_445 3 122.16(2) ?
    O6 Mg1A Cr3B . 3 29.432(6) ?
    Al5 Mg1A Cr3B 1_445 3 95.508(12) ?
    Al5 Mg1A Cr3B . 3 50.904(10) ?
    Al5 Mg1A Cr3B 1_545 3 95.508(12) ?
    Al3A Mg1A Cr3B 2 3 50.371(11) ?
    Cr3B Mg1A Cr3B 2 3 50.371(11) ?
    Al3A Mg1A Cr3B 3 3 0.000(15) ?
    O5 Mg2A O5 1_655 2_665 109.66(2) ?
    O5 Mg2A O5 1_655 3 109.66(2) ?
    O5 Mg2A O5 2_665 3 109.66(2) ?
    O5 Mg2A O1 1_655 . 109.28(2) ?
    O5 Mg2A O1 2_665 . 109.28(2) ?
    O5 Mg2A O1 3 . 109.28(2) ?
    O5 Mg2A Al5 1_655 1_655 121.522(3) ?
    O5 Mg2A Al5 2_665 1_655 29.45(2) ?
    O5 Mg2A Al5 3 1_655 121.522(3) ?
    O1 Mg2A Al5 . 1_655 79.835(12) ?
    O5 Mg2A Al5 1_655 1_545 29.45(2) ?
    O5 Mg2A Al5 2_665 1_545 121.522(3) ?
    O5 Mg2A Al5 3 1_545 121.522(3) ?
    O1 Mg2A Al5 . 1_545 79.835(12) ?
    Al5 Mg2A Al5 1_655 1_545 116.954(7) ?
    O5 Mg2A Al5 1_655 . 121.521(4) ?
    O5 Mg2A Al5 2_665 . 121.521(3) ?
    O5 Mg2A Al5 3 . 29.45(2) ?
    O1 Mg2A Al5 . . 79.834(12) ?
    Al5 Mg2A Al5 1_655 . 116.954(7) ?
    Al5 Mg2A Al5 1_545 . 116.954(7) ?
    O5 Mg2A Al3A 1_655 2 29.673(12) ?
    O5 Mg2A Al3A 2_665 2 121.37(3) ?
    O5 Mg2A Al3A 3 2 79.990(15) ?
    O1 Mg2A Al3A . 2 121.802(9) ?
    Al5 Mg2A Al3A 1_655 2 144.821(12) ?
    Al5 Mg2A Al3A 1_545 2 50.834(9) ?
    Al5 Mg2A Al3A . 2 95.349(7) ?
    O5 Mg2A Al3A 1_655 1_655 29.674(12) ?
    O5 Mg2A Al3A 2_665 1_655 79.990(15) ?
    O5 Mg2A Al3A 3 1_655 121.37(3) ?
    O1 Mg2A Al3A . 1_655 121.802(9) ?
    Al5 Mg2A Al3A 1_655 1_655 95.348(7) ?
    Al5 Mg2A Al3A 1_545 1_655 50.834(8) ?
    Al5 Mg2A Al3A . 1_655 144.822(12) ?
    Al3A Mg2A Al3A 2 1_655 50.270(9) ?
    O5 Mg2A Al3A 1_655 3_655 79.990(15) ?
    O5 Mg2A Al3A 2_665 3_655 29.674(12) ?
    O5 Mg2A Al3A 3 3_655 121.37(3) ?
    O1 Mg2A Al3A . 3_655 121.802(9) ?
    Al5 Mg2A Al3A 1_655 3_655 50.834(9) ?
    Al5 Mg2A Al3A 1_545 3_655 95.348(7) ?
    Al5 Mg2A Al3A . 3_655 144.822(12) ?
    Al3A Mg2A Al3A 2 3_655 94.786(12) ?
    Al3A Mg2A Al3A 1_655 3_655 50.318(10) ?
    O5 Mg2A Al3A 1_655 2_665 121.37(3) ?
    O5 Mg2A Al3A 2_665 2_665 29.673(12) ?
    O5 Mg2A Al3A 3 2_665 79.990(15) ?
    O1 Mg2A Al3A . 2_665 121.802(9) ?
    Al5 Mg2A Al3A 1_655 2_665 50.834(8) ?
    Al5 Mg2A Al3A 1_545 2_665 144.821(12) ?
    Al5 Mg2A Al3A . 2_665 95.349(7) ?
    Al3A Mg2A Al3A 2 2_665 116.397(17) ?
    Al3A Mg2A Al3A 1_655 2_665 94.786(12) ?
    Al3A Mg2A Al3A 3_655 2_665 50.270(9) ?
    O5 Mg2A Al3A 1_655 3 79.989(15) ?
    O5 Mg2A Al3A 2_665 3 121.37(3) ?
    O5 Mg2A Al3A 3 3 29.674(12) ?
    O1 Mg2A Al3A . 3 121.802(9) ?
    Al5 Mg2A Al3A 1_655 3 144.822(12) ?
    Al5 Mg2A Al3A 1_545 3 95.349(7) ?
    Al5 Mg2A Al3A . 3 50.835(9) ?
    Al3A Mg2A Al3A 2 3 50.317(10) ?
    Al3A Mg2A Al3A 1_655 3 94.786(12) ?
    Al3A Mg2A Al3A 3_655 3 116.397(17) ?
    Al3A Mg2A Al3A 2_665 3 94.786(12) ?
    O3 Mg3 O3 3_445 2_565 103.70(3) ?
    O3 Mg3 O3 3_445 1_655 103.70(3) ?
    O3 Mg3 O3 2_565 1_655 103.70(3) ?
    O3 Mg3 O8 3_445 3_655 160.59(4) ?
    O3 Mg3 O8 2_565 3_655 88.06(2) ?
    O3 Mg3 O8 1_655 3_655 88.06(2) ?
    O3 Mg3 O8 3_445 1_565 88.06(2) ?
    O3 Mg3 O8 2_565 1_565 88.06(2) ?
    O3 Mg3 O8 1_655 1_565 160.59(4) ?
    O8 Mg3 O8 3_655 1_565 76.80(3) ?
    O3 Mg3 O8 3_445 2_445 88.064(19) ?
    O3 Mg3 O8 2_565 2_445 160.59(4) ?
    O3 Mg3 O8 1_655 2_445 88.06(2) ?
    O8 Mg3 O8 3_655 2_445 76.80(3) ?
    O8 Mg3 O8 1_565 2_445 76.80(3) ?
    O3 Mg3 Al3A 3_445 . 82.33(2) ?
    O3 Mg3 Al3A 2_565 . 126.66(2) ?
    O3 Mg3 Al3A 1_655 . 126.66(2) ?
    O8 Mg3 Al3A 3_655 . 78.26(3) ?
    O8 Mg3 Al3A 1_565 . 38.697(14) ?
    O8 Mg3 Al3A 2_445 . 38.697(14) ?
    O3 Mg3 Al3A 3_445 3 126.66(2) ?
    O3 Mg3 Al3A 2_565 3 82.33(2) ?
    O3 Mg3 Al3A 1_655 3 126.66(2) ?
    O8 Mg3 Al3A 3_655 3 38.697(14) ?
    O8 Mg3 Al3A 1_565 3 38.697(14) ?
    O8 Mg3 Al3A 2_445 3 78.26(3) ?
    Al3A Mg3 Al3A . 3 55.352(15) ?
    O3 Mg3 Cr3B 3_445 3 126.66(2) ?
    O3 Mg3 Cr3B 2_565 3 82.33(2) ?
    O3 Mg3 Cr3B 1_655 3 126.66(2) ?
    O8 Mg3 Cr3B 3_655 3 38.697(14) ?
    O8 Mg3 Cr3B 1_565 3 38.697(14) ?
    O8 Mg3 Cr3B 2_445 3 78.26(3) ?
    Al3A Mg3 Cr3B . 3 55.4 ?
    Al3A Mg3 Cr3B 3 3 0.000(16) ?
    O3 Mg3 Al3A 3_445 2 126.66(2) ?
    O3 Mg3 Al3A 2_565 2 126.66(2) ?
    O3 Mg3 Al3A 1_655 2 82.33(2) ?
    O8 Mg3 Al3A 3_655 2 38.697(14) ?
    O8 Mg3 Al3A 1_565 2 78.26(3) ?
    O8 Mg3 Al3A 2_445 2 38.697(14) ?
    Al3A Mg3 Al3A . 2 55.352(15) ?
    Al3A Mg3 Al3A 3 2 55.351(15) ?
    Cr3B Mg3 Al3A 3 2 55.4 ?
    O3 Mg3 Cr3B 3_445 2 126.66(2) ?
    O3 Mg3 Cr3B 2_565 2 126.66(2) ?
    O3 Mg3 Cr3B 1_655 2 82.33(2) ?
    O8 Mg3 Cr3B 3_655 2 38.697(14) ?
    O8 Mg3 Cr3B 1_565 2 78.26(3) ?
    O8 Mg3 Cr3B 2_445 2 38.697(14) ?
    Al3A Mg3 Cr3B . 2 55.4 ?
    Al3A Mg3 Cr3B 3 2 55.351(15) ?
    Cr3B Mg3 Cr3B 3 2 55.351(15) ?
    Al3A Mg3 Cr3B 2 2 0.000(6) ?
    Cr4B O1 Al4A 2_655 2_655 0.0 ?
    Cr4B O1 Al4A 2_655 . 95.9 ?
    Al4A O1 Al4A 2_655 . 95.86(4) ?
    Cr4B O1 Cr4B 2_655 3_665 95.86(4) ?
    Al4A O1 Cr4B 2_655 3_665 95.86(4) ?
    Al4A O1 Cr4B . 3_665 95.9 ?
    Cr4B O1 Al4A 2_655 3_665 95.9 ?
    Al4A O1 Al4A 2_655 3_665 95.86(4) ?
    Al4A O1 Al4A . 3_665 95.86(4) ?
    Cr4B O1 Al4A 3_665 3_665 0.0 ?
    Cr4B O1 Mg2A 2_655 . 121.00(3) ?
    Al4A O1 Mg2A 2_655 . 121.00(3) ?
    Al4A O1 Mg2A . . 121.00(3) ?
    Cr4B O1 Mg2A 3_665 . 121.00(3) ?
    Al4A O1 Mg2A 3_665 . 121.00(3) ?
    Al2 O2 Al1 . . 123.53(3) ?
    Al2 O2 Al1 . 2_655 123.53(3) ?
    Al1 O2 Al1 . 2_655 92.42(4) ?
    Al2 O2 Al1 . 3_665 123.53(3) ?
    Al1 O2 Al1 . 3_665 92.42(4) ?
    Al1 O2 Al1 2_655 3_665 92.42(4) ?
    Be1 O3 Al1 1_445 2_445 89.25(5) ?
    Be1 O3 Al1 1_445 1_455 89.25(5) ?
    Al1 O3 Al1 2_445 1_455 98.09(3) ?
    Be1 O3 Mg3 1_445 1_455 125.79(8) ?
    Al1 O3 Mg3 2_445 1_455 122.63(2) ?
    Al1 O3 Mg3 1_455 1_455 122.63(2) ?
    Cr4B O4 Al4A 1_455 1_455 0.0 ?
    Cr4B O4 Cr4B 1_455 2_445 95.81(3) ?
    Al4A O4 Cr4B 1_455 2_445 95.81(3) ?
    Cr4B O4 Al4A 1_455 2_445 95.8 ?
    Al4A O4 Al4A 1_455 2_445 95.81(3) ?
    Cr4B O4 Al4A 2_445 2_445 0.0 ?
    Cr4B O4 Al5 1_455 1_445 96.34(3) ?
    Al4A O4 Al5 1_455 1_445 96.34(3) ?
    Cr4B O4 Al5 2_445 1_445 96.34(3) ?
    Al4A O4 Al5 2_445 1_445 96.34(3) ?
    Cr4B O4 Cr1B 1_455 1_455 121.23(2) ?
    Al4A O4 Cr1B 1_455 1_455 121.23(2) ?
    Cr4B O4 Cr1B 2_445 1_455 121.23(2) ?
    Al4A O4 Cr1B 2_445 1_455 121.23(2) ?
    Al5 O4 Cr1B 1_445 1_455 119.86(4) ?
    Cr4B O4 Mg1A 1_455 1_455 121.23(2) ?
    Al4A O4 Mg1A 1_455 1_455 121.23(2) ?
    Cr4B O4 Mg1A 2_445 1_455 121.23(2) ?
    Al4A O4 Mg1A 2_445 1_455 121.23(2) ?
    Al5 O4 Mg1A 1_445 1_455 119.86(4) ?
    Cr1B O4 Mg1A 1_455 1_455 0.0 ?
    Al5 O5 Cr3B 1_445 2_455 97.03(3) ?
    Al5 O5 Al3A 1_445 2_455 97.03(3) ?
    Cr3B O5 Al3A 2_455 2_455 0.0 ?
    Al5 O5 Al3A 1_445 . 97.03(3) ?
    Cr3B O5 Al3A 2_455 . 95.4 ?
    Al3A O5 Al3A 2_455 . 95.38(3) ?
    Al5 O5 Cr2B 1_445 1_455 120.65(4) ?
    Cr3B O5 Cr2B 2_455 1_455 120.46(2) ?
    Al3A O5 Cr2B 2_455 1_455 120.46(2) ?
    Al3A O5 Cr2B . 1_455 120.46(2) ?
    Al5 O5 Mg2A 1_445 1_455 120.65(4) ?
    Cr3B O5 Mg2A 2_455 1_455 120.46(2) ?
    Al3A O5 Mg2A 2_455 1_455 120.46(2) ?
    Al3A O5 Mg2A . 1_455 120.46(2) ?
    Cr2B O5 Mg2A 1_455 1_455 0.0 ?
    Cr3B O6 Al3A 3 3 0.0 ?
    Cr3B O6 Cr3B 3 2 96.97(4) ?
    Al3A O6 Cr3B 3 2 96.97(4) ?
    Cr3B O6 Al3A 3 2 97.0 ?
    Al3A O6 Al3A 3 2 96.97(4) ?
    Cr3B O6 Al3A 2 2 0.0 ?
    Cr3B O6 Al3A 3 . 97.0 ?
    Al3A O6 Al3A 3 . 96.97(4) ?
    Cr3B O6 Al3A 2 . 97.0 ?
    Al3A O6 Al3A 2 . 96.97(4) ?
    Cr3B O6 Mg1A 3 . 120.16(3) ?
    Al3A O6 Mg1A 3 . 120.16(3) ?
    Cr3B O6 Mg1A 2 . 120.16(3) ?
    Al3A O6 Mg1A 2 . 120.16(3) ?
    Al3A O6 Mg1A . . 120.16(3) ?
    Be1 O7 Cr3B . 2_565 121.57(3) ?
    Be1 O7 Al3A . 2_565 121.57(3) ?
    Cr3B O7 Al3A 2_565 2_565 0.0 ?
    Be1 O7 Al3A . 1_665 121.57(3) ?
    Cr3B O7 Al3A 2_565 1_665 95.1 ?
    Al3A O7 Al3A 2_565 1_665 95.10(4) ?
    Be1 O7 Cr3B . 1_665 121.57(3) ?
    Cr3B O7 Cr3B 2_565 1_665 95.10(4) ?
    Al3A O7 Cr3B 2_565 1_665 95.10(4) ?
    Al3A O7 Cr3B 1_665 1_665 0.000(18) ?
    Be1 O7 Cr3B . 3 121.57(3) ?
    Cr3B O7 Cr3B 2_565 3 95.10(4) ?
    Al3A O7 Cr3B 2_565 3 95.10(4) ?
    Al3A O7 Cr3B 1_665 3 95.10(4) ?
    Cr3B O7 Cr3B 1_665 3 95.10(4) ?
    Be1 O7 Al3A . 3 121.57(3) ?
    Cr3B O7 Al3A 2_565 3 95.1 ?
    Al3A O7 Al3A 2_565 3 95.10(4) ?
    Al3A O7 Al3A 1_665 3 95.10(4) ?
    Cr3B O7 Al3A 1_665 3 95.1 ?
    Cr3B O7 Al3A 3 3 0.0 ?
    Al2 O8 Cr3B 1_445 3_545 123.84(2) ?
    Al2 O8 Al3A 1_445 3_545 123.84(2) ?
    Cr3B O8 Al3A 3_545 3_545 0.0 ?
    Al2 O8 Al3A 1_445 1_545 123.84(2) ?
    Cr3B O8 Al3A 3_545 1_545 95.5 ?
    Al3A O8 Al3A 3_545 1_545 95.47(4) ?
    Al2 O8 Cr3B 1_445 1_545 123.84(2) ?
    Cr3B O8 Cr3B 3_545 1_545 95.47(4) ?
    Al3A O8 Cr3B 3_545 1_545 95.47(4) ?
    Al3A O8 Cr3B 1_545 1_545 0.000(17) ?
    Al2 O8 Mg3 1_445 1_545 116.60(4) ?
    Cr3B O8 Mg3 3_545 1_545 95.04(3) ?
    Al3A O8 Mg3 3_545 1_545 95.04(3) ?
    Al3A O8 Mg3 1_545 1_545 95.04(3) ?
    Cr3B O8 Mg3 1_545 1_545 95.04(3) ?
_shelx_hkl_file
;
   0  -1   0 70.3399  2.6885   1
   1   0   0 76.6176  2.7066   2
  -1   0   0 78.1870  5.9799   7
   1   0   0 74.0680  2.5800   1
   0   1   0 71.9468  2.6779   1
  -1   1   0 71.1177  5.1231   6
  -1   0   0 73.6860  2.8510   5
  -1   0   0 79.7421  4.2485   6
  -1   1   0 73.6605  2.8783   3
   1  -1   0 71.8632  2.8811   3
   1   0   0 75.5092  4.1895   6
  -1   1   0 75.8732  2.6867   1
   1  -1   0 74.7450  2.6713   1
   1   0   0 66.8673  2.8193   5
  -1   0   0 75.9088  2.6888   2
   1   0   0 74.8871  2.9119   3
   0  -1   0 68.9451  5.2111   6
  -1   0   0 77.8165  2.5828   1
   1  -1   0 74.9038  5.1400   6
   1   1   0 1004.38   35.85   2
   1   1   0 1023.34   49.55   6
  -2   1   0 1153.53   49.06   6
  -2   1   0 1026.88   38.02   5
   1  -2   0 1064.81   38.62   3
  -2   1   0 1079.27   35.83   1
   1   1   0 1058.61   38.68   3
   1  -2   0 985.195  35.938   1
   1  -2   0 1102.26   51.63   6
   1   1   0 913.147  35.801   1
   2  -1   0 1179.66   49.40   6
   2  -1   0 925.053  38.053   5
  -1  -1   0 1005.04   35.84   2
  -1  -1   0 1034.90   35.79   1
   2  -1   0 969.350  38.829   3
  -1  -1   0 947.263  38.214   5
   2  -1   0 1044.06   35.77   1
   2  -1   0 1130.08   57.44   7
  -1  -1   0 1037.64   49.52   6
  -2   0   0 28.4529  1.0443   1
   2   0   0 26.4297  1.3237   3
   0  -2   0 25.2739  4.1028   6
   2   0   0 30.1173  2.8307   6
  -2   0   0 23.1553  2.7065   6
   2   0   0 28.6840  1.2560   2
   2  -2   0 26.6402  1.2792   3
   2   0   0 26.5296  1.0206   1
  -2   2   0 26.7795  1.2114   1
  -2   0   0 20.4048  4.1193   7
   0  -2   0 29.5023  1.2538   1
  -2   0   0 28.2932  1.2905   5
   2  -2   0 23.3602  3.7739   6
  -3   2   0 18.7589  3.9170   6
   2  -3   0 24.4832  5.1765   6
   2   1   0 27.0104  1.2383   2
   1  -3   0 23.7823  1.2563   1
   2  -3   0 25.4203  1.1548   3
  -3   1   0 26.4507  1.0514   1
   2  -3   0 24.5792  1.2565   1
   1   2   0 26.2464  1.1668   2
  -3   2   0 23.7172  1.1353   1
  -3   1   0 24.3055  1.1707   5
   2   1   0 24.6379  3.5027   6
   2   1   0 24.6907  1.2403   3
   1  -3   0 20.7862  4.9180   6
   1   2   0 25.0739  1.0771   3
  -3   1   0 24.1492  3.5105   6
   2   1   0 22.3556  0.9920   1
  -3   1   0 15.5933  4.9736   7
   1  -3   0 16.0748  4.6278   6
   3  -1   0 25.3149  1.3744   3
  -1  -2   0 24.9469  1.1562   1
  -1  -2   0 18.1506  4.0759   6
  -2  -1   0 20.1551  3.4002   6
   3  -1   0 19.4163  4.6749   7
   3  -2   0 23.7775  1.0133   5
   3  -1   0 21.2584  3.2172   6
   3  -2   0 25.0162  3.9954   6
   3  -2   0 25.1466  5.1326   7
   3  -2   0 23.0555  1.3246   3
  -1  -2   0 24.2691  1.3644   5
  -2  -1   0 26.1559  1.0336   1
  -2  -1   0 23.7318  1.3388   5
   3   0   0 569.932  22.066   3
   3  -3   0 568.924  22.008   3
   3  -3   0 579.033  21.372   5
   3   0   0 599.056  28.546   6
  -3   3   0 613.058  20.534   1
  -3   0   0 623.314  37.299   7
   3   0   0 573.485  20.486   2
   0  -3   0 579.031  20.470   1
   3  -3   0 597.570  32.268   6
   0  -3   0 562.740  32.762   6
  -3   0   0 601.279  20.142   1
   0   3   0 584.360  20.240   2
   3   0   0 548.024  20.133   1
  -3   0   0 558.634  21.709   5
   0  -3   0 537.009  21.730   5
  -3   0   0 627.039  28.200   6
   3  -3   0 563.217  20.404   1
   2   2   0 8292.85  331.88   3
   2   2   0 7742.06  411.40   6
  -4   2   0 9149.00  326.49   5
   2  -4   0 8844.57  417.02   6
   2  -4   0 9565.58  331.85   3
   2  -4   0 8773.66  416.66   6
  -4   2   0 9808.77  307.18   1
   2  -4   0 8141.84  307.40   1
   4  -2   0 8445.51  332.24   3
  -2  -2   0 9999.99  348.86   4
  -2  -2   0 9273.33  412.25   6
   4  -2   0 9909.71  470.58   7
  -2  -2   0 7727.65  326.80   5
  -2  -2   0 8849.52  307.16   1
  -4   1   0 17.5906  0.8133   1
   3   1   0 15.2526  1.0569   2
   1  -4   0 14.5743  1.0857   1
  -4   1   0 11.2651  3.5410   6
   3   1   0 16.9178  1.0816   3
   3  -4   0 14.5899  0.9577   3
   1   3   0 18.3466  0.7464   3
   3   1   0 22.1177  3.7667   6
  -4   1   0 19.3367  6.2836   7
   1  -4   0 6.56096 5.41339   6
   1   3   0 17.4618  0.9688   2
  -4   3   0 15.2096  0.9792   1
   1  -4   0 8.00014 5.38654   6
   3  -4   0 10.0102  5.6869   6
   3  -4   0 15.6804  1.0904   1
  -4   1   0 14.5610  0.9857   5
  -3  -1   0 12.0674  3.2560   6
   4  -1   0 18.2493  3.7415   6
  -3  -1   0 15.8251  0.7824   1
   4  -3   0 9.96795 6.03668   7
  -3  -1   0 14.8768  1.1554   5
   4  -3   0 15.7472  0.7420   5
   4  -3   0 14.6771  4.7814   6
  -1  -3   0 15.3398  1.1711   5
   4  -1   0 15.9506  1.1961   3
  -1   4   0 16.8533  0.7979   4
   4  -3   0 17.3443  1.1824   3
  -1  -3   0 5.98072 4.22978   6
  -1  -3   0 15.2718  0.9916   1
   4  -4   0 51.0793  2.2639   1
   4   0   0 47.7196  2.3205   2
   0  -4   0 44.8272  2.3733   5
  -4   0   0 48.1462  2.3933   5
   0   4   0 47.5264  2.0628   2
   4   0   0 47.0245  2.4275   3
   4  -4   0 46.2673  2.3484   3
  -4   0   0 50.6619  1.8206   1
   0  -4   0 49.9097  2.3134   1
   4  -4   0 42.7357  7.8257   6
   0  -4   0 34.8562  9.1430   6
  -4   0   0 45.0360  5.2137   6
   4   0   0 55.8402  5.1004   6
  -4   0   0 30.4955  8.3602   7
   2  -5   0 71.0246  3.2143   1
   2   3   0 74.5659  2.8947   3
   2   3   0 69.2489  2.9346   2
   3  -5   0 73.9179  2.9022   3
   3   2   0 65.1586  3.0020   2
   2  -5   0 47.0834 10.5366   6
   3   2   0 73.3014  3.1137   3
  -5   3   0 75.8711  2.9434   1
   3  -5   0 68.6580 11.5082   6
  -5   2   0 68.3199  2.9352   5
   2  -5   0 79.6902 12.6188   6
   3  -5   0 67.7140  3.1694   1
  -5   2   0 71.6259  2.7548   1
  -5   2   0 60.7379  7.9739   6
   3  -5   0 54.1823 10.4500   6
   2  -5   0 69.4899  3.0638   5
   5  -3   0 74.8951  8.6211   6
   5  -2   0 73.6094  7.7151   6
  -2  -3   0 69.6703  3.4056   5
   5  -3   0 67.2384  3.3811   3
   5  -2   0 67.8579  3.4161   3
  -3  -2   0 70.7774  3.4122   5
  -3  -2   0 61.8500  7.7272   6
  -2  -3   0 74.3359  2.9168   1
  -2  -3   0 55.6698  8.9294   6
  -3  -2   0 70.6773  2.7368   1
   5  -3   0 49.9956 10.1947   7
  -2   5   0 67.8148  3.0186   4
  -5   1   0 446.125  23.374   6
   1  -5   0 440.838  16.532   5
   1  -5   0 421.872  30.314   6
   4   1   0 438.216  15.708   2
   4   1   0 426.898  16.854   3
  -5   1   0 454.870  15.214   1
   1   4   0 435.327  15.434   2
   1  -5   0 437.804  15.810   1
  -5   1   0 437.312  16.503   5
   4   1   0 448.761  23.197   6
   4  -5   0 390.551  28.933   6
   4  -5   0 425.194  15.781   1
   4  -5   0 442.426  16.672   3
   1  -5   0 407.735  29.633   6
  -5   1   0 474.345  33.357   7
   5  -4   0 416.246  15.571   1
  -4  -1   0 442.489  16.828   5
  -4  -1   0 446.098  33.626   7
   5  -4   0 428.773  27.489   6
   5  -1   0 475.532  23.326   6
   5  -4   0 427.986  16.906   3
  -4  -1   0 457.130  15.146   1
   5  -1   0 426.126  16.943   3
  -1  -4   0 444.264  15.633   1
   5  -4   0 406.127  31.947   7
  -1  -4   0 429.517  16.779   5
  -4  -1   0 448.537  23.242   6
  -1  -4   0 387.131  27.893   6
  -5   0   0 22.8914 11.6622   7
  -5   0   0 22.6428  1.6556   5
   5  -5   0 24.4104  9.2731   6
   5  -5   0 25.0835  1.6319   3
   5  -5   0 25.9851  1.6061   1
   0  -5   0 24.0126  1.6235   1
   0  -5   0 12.2219 10.3470   6
   0  -5   0 24.8010  1.7290   5
   0   5   0 24.3864  1.3405   2
   0  -5   0  8.4820 10.8665   6
   5   0   0 23.5074  1.6984   3
   3  -6   0 484.589  18.144   5
   3   3   0 477.172  17.302   2
   3  -6   0 491.381  17.565   1
   3   3   0 481.300  18.409   3
  -3  -3   0 502.409  17.123   1
  -3  -3   0 483.752  18.770   5
  -3   6   0 467.967  19.259   4
   6  -3   0 475.693  17.034   1
   6  -3   0 488.315  18.906   3
   4   2   0 21.2652  1.4340   3
   4   2   0 18.1019  1.4208   2
   4  -6   0 22.6342  1.6777   1
  -6   2   0 21.3047  1.3569   5
   2  -6   0 21.7645  1.4597   5
   2   4   0 19.7963  1.3413   2
   2  -6   0 20.0059  1.6020   1
  -2  -4   0 18.9658  1.6761   5
   6  -2   0 21.7601  1.7682   3
   6  -4   0 27.0056  7.8949   6
   6  -4   0 21.2091  1.3228   1
  -4  -2   0 21.9202  1.8399   5
  -2  -4   0 11.0827  8.8446   6
   6  -4   0 20.7748  1.7058   3
  -2  -4   0 18.2912  1.3011   1
   1   5   0 -0.0573  0.4482   2
   5  -6   0 0.78446 0.65884   1
   5  -6   0 -0.1832  0.6185   3
  -6   1   0 0.46379 0.72900   5
   1  -6   0 -0.2095  0.6616   1
   5   1   0 -0.5743  0.5615   3
   1  -6   0 -0.3080  0.6577   5
  -1  -5   0 31.3402 13.3038   6
   6  -5   0 -0.2978  0.6457   3
  -5  -1   0 0.35534 0.75536   5
   6  -5   0 6.87066 9.75720   6
   6  -1   0 0.51318 0.70594   3
  -1  -5   0 0.68181 0.71653   1
  -1  -5   0 0.24189 0.78164   5
   6  -5   0 1.53691 0.61273   1
  -6   0   0 4147.88  155.55   5
   0  -6   0 4215.46  146.36   1
   6  -6   0 4234.77  146.34   1
   6  -6   0 4408.52  157.99   3
   0  -6   0 4275.61  155.43   5
   6   0   0 4026.81  158.12   3
   4   3   0 7.25203 1.04648   2
   3  -7   0 7.09966 1.28710   1
   4  -7   0 8.08569 1.29977   1
   3   4   0 7.01134 0.97071   2
   7  -3   0 7.70965 1.32374   3
   7  -4   0 7.86144 1.34622   3
  -3  -4   0 10.5795  1.4892   5
  -4  -3   0 7.83068 1.40435   5
   5   2   0 117.769   5.212   3
   5  -7   0 116.684   5.254   1
   2  -7   0 121.266   5.131   5
   2  -7   0 119.209   5.291   1
   7  -5   0 125.222   4.928   1
  -5  -2   0 120.759   5.569   5
  -2  -5   0 119.464   4.932   1
   7  -5   0 112.225   5.553   3
  -2  -5   0 116.790   5.468   5
   7  -2   0 112.112   5.592   3
  -7   1   0 16.9344  1.7202   5
   1  -7   0 22.5504  1.8456   5
   6   1   0 23.2827  1.8633   3
   6  -7   0 21.1310  1.8204   1
   1  -7   0 19.1620  1.7789   1
  -1  -6   0 20.0434  1.6911   1
  -6  -1   0 20.2563  2.0068   5
   7  -6   0 18.0369  1.8294   3
   7  -6   0 24.5802  1.7806   1
   7  -1   0 22.9092  2.0629   3
  -1  -6   0 22.1839  2.0295   5
  -7   0   0 42.8935  3.0279   5
   0  -7   0 41.6836  2.8166   1
   7   0   0 51.6683  3.0557   3
   7  -7   0 49.9599  2.8924   1
   0  -7   0 53.8095  3.1538   5
   4  -8   0 3008.48  102.45   1
  -4  -4   0 2904.55  109.06   5
   8  -4   0 2903.61  110.44   3
   3  -8   0 4.13692 1.42606   1
   5  -8   0 4.34601 1.43439   1
  -3  -5   0 4.35655 1.44386   5
   8  -3   0 3.94563 1.38061   3
   8  -5   0 4.70697 1.65344   3
  -5  -3   0 5.29335 1.67456   5
   6  -8   0 11.6646  1.8483   1
   2  -8   0 12.7348  1.7732   1
   8  -2   0 16.3163  2.0483   3
  -2  -6   0 13.4672  2.0997   5
   8  -6   0 11.4644  1.7795   3
  -6  -2   0 12.0401  2.1184   5
   1  -8   0 244.084   9.898   5
   1  -8   0 225.169   9.370   1
   7   1   0 235.165   9.874   3
   7  -8   0 234.979   9.424   1
  -1  -7   0 237.372  10.066   5
   8  -1   0 231.967  10.078   3
   8  -7   0 236.620   9.295   1
  -7  -1   0 236.696  10.089   5
   5  -9   0 32.5786  2.6952   1
   4  -9   0 30.4496  2.8051   1
   9  -5   0 24.3286  2.9218   3
  -4  -5   0 28.2577  2.8464   5
   9  -4   0 32.5271  2.9989   3
  -5  -4   0 32.9504  2.9470   5
   6  -9   0 101.866   5.224   1
   3  -9   0 98.7626  5.0524   1
   9  -6   0 92.0086  5.2930   3
   1   0   1 103.089   5.697   6
   1   0   1 94.5756  3.4123   1
  -1   0  -1 103.352   5.825   6
   1   0   1 84.1324  3.6609   5
  -1   0  -1 101.963   3.413   1
   1  -1  -1 101.551   3.757   3
   0  -1   1 94.6094  3.4699   1
   0  -1   1 94.7179  6.2450   6
   0  -1   1 92.8889  3.4528   1
  -1   1   1 98.1939  3.7496   3
   1   0   1 96.8481  3.4753   2
   1  -1  -1 94.1460  3.4705   1
  -1   0  -1 91.9246  3.6981   5
  -1   0  -1 111.872   3.484   2
   1  -1  -1 93.7456  3.4622   1
   1   0  -1 66.9957  2.6304   3
   1  -1   1 62.5413  2.4003   1
  -1   0   1 65.1833  5.5981   7
  -1   0   1 65.9649  2.6161   3
  -1   0   1 69.0650  2.4334   2
   0  -1  -1 66.2014  2.6346   4
   0  -1  -1 66.2668  2.5733   5
   0   1   1 63.1410  2.4192   1
   0   1   1 66.9502  2.6326   4
   0   1   1 68.8623  5.1675   6
  -1   1  -1 63.5200  2.4181   1
  -1   1  -1 66.6045  4.9081   6
   1   0  -1 67.3885  2.4402   2
   0  -1  -1 66.3927  5.1491   6
   1  -1   1 67.4785  4.8792   6
   0  -1  -1 67.5729  2.4450   1
   2  -2  -1 729.879  36.558   6
  -2   0  -1 704.320  26.588   5
   2  -2  -1 709.068  27.006   3
   0  -2   1 694.917  36.509   6
   2   0   1 694.886  27.035   3
   0  -2   1 731.932  25.028   1
   2   0   1 669.609  24.846   1
  -2   0  -1 781.134  34.681   6
   2  -2  -1 671.691  24.987   1
  -2   0  -1 735.695  24.837   1
  -2   0  -1 750.559  41.495   7
   2   0   1 744.658  25.037   2
   2   0   1 711.908  34.622   6
  -2   1  -1 32.6303  3.7359   6
   1  -2  -1 38.9536  1.4240   3
   1  -2   1 33.2226  1.4591   1
  -2   1   1 31.8756  3.3398   6
   1   1   1 37.6410  3.9617   6
   1   1  -1 34.2557  1.3195   1
   1  -2   1 35.7645  1.3826   3
   1   1   1 35.3672  1.3893   2
  -2   1   1 34.9532  1.3740   5
   1   1   1 39.4861  1.3721   1
  -2   1  -1 35.4295  1.3830   1
   1  -2  -1 34.7659  1.4872   1
   1   1  -1 36.5353  1.4405   2
   1  -2   1 31.9552  4.4113   6
   1   1  -1 36.7281  1.4695   3
   1  -2  -1 25.9731  4.4899   6
  -2   1  -1 33.8943  1.4283   5
  -2   1   1 38.4679  1.3475   1
  -1   2  -1 34.8764  1.4625   1
   2  -1   1 27.2316  3.9538   7
   2  -1  -1 33.0938  1.3730   5
   2  -1  -1 34.8092  4.8035   7
  -1  -1  -1 36.4336  1.3892   1
  -1  -1   1 33.0311  1.4439   3
   2  -1   1 34.6297  1.3559   1
  -1  -1  -1 32.6491  3.7836   6
   2  -1   1 32.1029  1.5762   3
   2  -1   1 36.9340  3.7902   6
  -1  -1  -1 32.8537  1.5584   5
  -1  -1   1 35.7392  1.3378   1
   2  -1  -1 33.5406  1.2947   1
   2  -1   1 31.9693  1.4082   5
  -1  -1  -1 34.7588  1.3683   2
   2  -1  -1 34.3651  3.2066   6
   2  -1  -1 32.0050  1.5681   3
  -1  -1  -1 35.3432  1.4898   4
  -1  -1   1 31.3272  3.3584   6
  -1   2   1 35.9342  1.4007   3
  -2   0   1 971.114  38.918   5
   2   0  -1 1112.38   49.03   6
  -2   2  -1 1059.37   52.33   6
  -2   0   1 1106.11   36.43   1
  -2   2  -1 1048.40   36.65   1
   0  -2  -1 1084.66   53.00   6
   2  -2   1 1043.48   39.57   3
  -2   0   1 1155.35   48.98   6
   2   0  -1 1011.51   36.42   1
   2  -2   1 1112.17   52.44   6
   2   0  -1 1024.14   39.61   3
   0  -2  -1 1015.80   36.67   1
   0  -2  -1 995.584  38.972   5
  -2   0   1 1104.36   59.74   7
   2   0  -1 1052.65   36.67   2
   0   2   1 990.384  41.384   4
   0  -3   1 22.9486  1.2161   1
  -3   0  -1 22.8062  1.2863   5
  -3   0  -1 17.5353  3.3684   6
   3  -3  -1 23.7006  4.8926   6
   3  -3  -1 22.7402  1.1902   1
   0  -3   1 14.4830  4.8307   6
  -3   0  -1 18.5249  5.7155   7
   3   0   1 23.6424  1.2532   2
   3   0   1 20.3368  3.3678   6
  -3   0  -1 23.1754  0.9975   1
   3  -3  -1 24.7634  1.2919   3
   0  -3   1 21.9885  5.1953   6
   3   0   1 22.4216  1.3217   3
  -3   1  -1 20.5373  1.0712   5
   2  -3  -1 22.3106  1.0628   3
   1   2  -1 23.3748  0.9643   3
  -3   2   1 20.6804  1.0158   1
   2   1   1 21.4436  1.0856   2
   2  -3  -1 21.2064  1.1475   1
   2  -3  -1 18.8710  5.2596   6
   2   1   1 22.0972  3.4993   6
   1  -3   1 16.2740  4.4740   6
  -3   1  -1 21.6402  4.7660   7
   1   2  -1 21.7171  1.0711   2
  -3   1  -1 22.5779  0.9820   1
   1  -3   1 21.1347  1.1459   1
  -3   1  -1 18.5396  3.4209   6
   2   1   1 19.4150  1.0931   3
  -2  -1  -1 14.4430  3.2483   6
   3  -1   1 22.0213  1.2657   3
   3  -1   1 22.5551  3.4693   6
   3  -2  -1 22.5729  0.8771   5
  -2  -1  -1 21.4452  1.2285   5
   3  -2  -1 11.5814  4.7664   7
   3  -2  -1 19.3421  3.6242   6
  -1  -2   1 23.2895  1.0571   1
  -2  -1  -1 21.8774  0.9527   1
  -1  -2   1 19.6850  1.2098   5
   3  -1   1 18.2956  4.4861   7
  -1  -2   1 18.0563  3.8823   6
   3  -2  -1 21.6056  1.2319   3
   2   1  -1 33.2694  1.5216   2
  -3   2  -1 27.1197  4.6844   6
  -3   1   1 32.2199  1.4759   5
  -3   1   1 34.8536  1.3094   1
   1   2   1 36.7181  5.1716   6
   1  -3  -1 34.4705  1.5619   5
   1   2   1 34.5409  1.4371   2
   1  -3  -1 29.5364  1.5479   1
   1  -3  -1 21.9002  5.7823   6
   2  -3   1 26.4106  5.2508   6
  -3   2  -1 33.8752  1.4686   1
   2  -3   1 31.8787  1.5474   1
   1   2   1 33.8703  1.3990   3
   2   1  -1 31.8029  1.2747   1
   2   1  -1 34.1877  1.5712   3
  -3   1   1 32.9758  5.9180   7
   2   1  -1 36.1571  3.8013   6
  -3   1   1 28.0480  3.6479   6
   2  -3   1 33.2514  1.4628   3
  -1  -2  -1 29.0971  4.8216   6
  -1  -2  -1 36.0318  1.7091   5
   3  -1  -1 33.6347  1.2726   1
  -2  -1   1 31.6145  1.6599   5
  -1  -2  -1 34.5048  1.4871   1
  -1  -2  -1 33.4122  1.3948   4
   3  -2   1 32.6766  1.3707   5
   3  -2   1 29.6641  4.5484   6
  -1   3   1 33.5272  1.4707   4
   3  -1  -1 33.0705  3.6004   6
   3  -2   1 34.1000  1.6904   3
  -2  -1   1 25.6698  3.3681   6
  -2  -1   1 34.0640  1.2932   1
   3  -2   1 24.7003  5.1905   7
   3  -1  -1 36.0053  1.7237   3
  -1   3   1 34.4414  1.2859   3
   0  -3  -1 20.8177  1.2388   5
   3  -3   1 20.4958  1.2029   3
  -3   3  -1 11.7313  4.3378   6
   0  -3  -1 14.5562  4.8093   6
   3   0  -1 21.4402  1.2676   3
   3   0  -1 22.6338  1.2308   2
   3   0  -1 22.4395  0.8279   1
  -3   0   1 22.4965  0.8463   1
  -3   0   1 20.3338  6.0526   7
  -3   0   1 23.1340  1.2455   5
  -3   3  -1 21.5379  1.1783   1
   0  -3  -1 21.6067  1.2096   1
   3  -3   1 21.3155  4.9278   6
  -3   0   1 19.4343  2.6939   6
   0   3   1 21.1572  1.0023   2
   3   0  -1 23.0257  2.6735   6
   0  -4   1 495.915  17.368   1
   4   0   1 455.859  18.726   3
   0  -4   1 476.641  30.639   6
  -4   0  -1 506.739  34.062   7
   0   4  -1 476.648  17.096   2
   4  -4  -1 482.030  18.640   3
  -4   0  -1 517.533  16.867   1
   0  -4   1 457.572  18.368   5
   4  -4  -1 461.655  17.277   1
  -4   0  -1 501.421  25.911   6
   0  -4   1 501.917  30.827   6
  -4   0  -1 480.366  18.413   5
   4   0   1 498.538  25.377   6
   4  -4  -1 494.847  29.968   6
   3  -4  -1 6.45741 0.60894   3
   3  -4  -1 5.60908 5.36963   6
   3   1   1 6.51442 0.67937   3
   3  -4  -1 6.62685 4.92585   6
  -4   1  -1 7.01718 4.90870   7
   3   1   1 7.55467 3.19160   6
   3  -4  -1 6.85991 0.71615   1
   1  -4   1 -2.5830  5.3687   6
   1  -4   1 7.25539 0.77517   1
  -4   1  -1 1.33443 2.74371   6
   1  -4   1 3.67782 5.41904   6
  -4   1  -1 6.08520 0.65669   5
   3   1   1 6.17255 0.66977   2
   1   3  -1 7.25599 0.64624   2
  -4   1  -1 6.91351 0.52033   1
   4  -3  -1 7.45379 0.37865   5
   4  -3  -1 8.97960 4.36462   6
  -1  -3   1 0.32046 3.55552   6
   4  -1   1 5.90538 0.75985   3
   4  -1   1 4.24381 3.02617   6
  -1  -3   1 7.08167 0.81519   5
  -3  -1  -1 5.98842 0.48109   1
  -1   4  -1 7.60223 0.43596   4
   4  -3  -1 -1.4169  4.8016   7
   4  -3  -1 5.69474 0.71171   3
  -1  -3   1 7.51293 0.66041   1
   4  -3  -1 7.50102 0.63540   1
  -3  -1  -1 7.38644 0.81435   5
  -4   2   1 1.73944 3.09980   6
   2  -4   1 7.99477 0.78225   1
  -4   2  -1 6.49792 0.57702   5
  -4   2   1 8.38680 0.59887   1
   2  -4  -1 1.22328 4.44761   6
   2  -4  -1 6.96410 0.76258   1
   2   2   1 7.77056 3.55417   6
  -4   2  -1 5.76300 3.50463   6
   2   2  -1 7.80212 0.62227   3
  -4   2  -1 7.91269 0.61450   1
   2   2  -1 9.00911 0.76965   2
   2   2   1 8.78348 0.64248   3
   2  -4  -1 8.15305 5.36274   6
   2  -4   1 11.2861  5.6115   6
   2  -4  -1 8.60318 0.62141   5
  -2  -2   1 9.83103 0.61918   1
   4  -2   1 7.29043 0.84739   3
  -2  -2   1 10.3958  3.6923   6
   4  -2  -1 11.6870  3.6687   6
  -2  -2   1 8.35442 0.86513   5
  -2  -2  -1 7.78702 0.83574   5
   4  -2  -1 4.49803 5.12914   7
   4  -2   1 4.57224 4.32166   7
  -2  -2  -1 6.57781 0.49533   1
   4  -2  -1 7.97648 0.82892   3
   4  -2   1 6.83855 3.48457   6
  -2  -2  -1 3.90990 3.33655   6
   1  -4  -1 10.6989  0.8278   5
   1   3   1 11.4513  0.5687   3
   3   1  -1 10.7087  0.8685   2
   3  -4   1 11.4256  0.7834   3
   3   1  -1 10.5842  0.8620   3
   1  -4  -1 10.0257  0.8837   1
   3   1  -1 8.35596 2.67627   6
   3  -4   1 10.1939  0.8686   1
  -4   3  -1 6.89420 4.43891   6
  -4   1   1 9.96407 0.77166   5
  -4   3  -1 7.80929 0.73765   1
   1   3   1 9.62795 0.70978   2
   3  -4   1 11.2752  5.3449   6
  -4   1   1 7.86669 5.49928   7
  -4   1   1 11.3381  0.5768   1
   1  -4  -1 3.45150 5.02737   6
   4  -3   1 11.3918  4.1987   6
  -1  -3  -1 3.29440 4.17064   6
  -3  -1   1 10.7409  0.5479   1
  -3  -1   1 5.99778 2.55806   6
  -1  -3  -1 9.92513 0.93784   5
  -1   4   1 10.7713  0.6221   4
  -3  -1   1 9.36376 0.91284   5
   4  -1  -1 10.2458  0.9606   3
  -3  -1   1 13.2554  5.8606   7
  -1  -3  -1 9.92709 0.79485   1
   4  -1  -1 11.7904  2.7869   6
   4  -3   1 9.38627 0.92035   3
   4  -3   1 7.82668 4.92705   7
   0   4   1 375.213  13.661   2
  -4   0   1 399.180  13.487   1
   0  -4  -1 383.556  26.186   6
  -4   0   1 406.035  19.816   6
   0  -4  -1 373.131  14.856   5
   4  -4   1 381.085  15.024   3
  -4   0   1 378.275  14.850   5
   4   0  -1 379.427  15.134   3
   0  -4  -1 397.746  14.062   1
   4  -4   1 381.029  13.992   1
   4   0  -1 393.586  14.087   2
   4  -4   1 382.977  25.275   6
  -4   0   1 389.475  29.070   7
   4   0  -1 415.839  19.507   6
   5  -5  -1 30.0253  1.7740   1
   5  -5  -1 28.8612  9.4952   6
   0  -5   1 21.3149  9.3530   6
  -5   0  -1 27.1307  9.9889   7
   0  -5   1 17.3549  9.0374   6
   5  -5  -1 38.5154  9.4968   6
   0   5  -1 27.1075  1.5002   2
  -5   0  -1 29.8892  1.8888   5
   0  -5   1 28.8569  1.9015   5
   0  -5   1 28.5257  1.7693   1
   5   0   1 29.4583  1.9112   3
   5  -5  -1 29.2758  1.8103   3
   4   1   1 13.4866  1.0879   3
   4  -5  -1 10.8609  0.9358   3
  -5   1  -1 10.9053  8.6187   7
   4  -5  -1 2.62695 8.38993   6
   1  -5   1 12.8428  1.0956   5
   4  -5  -1 8.82538 7.42574   6
   1  -5   1 9.72431 1.04529   1
   4   1   1 10.0366  0.9974   2
   4   1   1 13.0587  4.6415   6
   1  -5   1 14.4440  8.8176   6
  -5   1  -1 9.60921 4.50133   6
   1  -5   1 3.61239 7.41650   6
   4  -5  -1 11.8022  1.0916   1
  -5   1  -1 9.34387 0.98211   5
   1   4  -1 12.5036  0.9160   2
  -5   1  -1 12.9722  0.7702   1
   5  -1   1 11.9077  4.4420   6
   5  -4  -1 13.7209  6.0930   6
   5  -4  -1 10.7265  1.0876   3
  -1  -4   1 11.5495  1.1509   5
   5  -4  -1 2.43552 7.26297   7
  -1  -4   1 7.14114 6.76288   6
  -1  -4   1 8.91120 0.85011   1
   5  -1   1 11.3688  1.1499   3
  -4  -1  -1 12.8550  1.2466   5
   5  -4  -1 12.4152  0.9463   1
  -1  -4   1 7.73083 7.25626   6
  -4  -1  -1 4.45794 3.93321   6
  -4  -1  -1 3.38915 6.89836   7
  -4  -1  -1 12.6589  0.7403   1
  -5   2  -1 53.3015  8.2920   6
   3   2   1 72.8974  3.2077   3
   2  -5   1 82.8818 12.7221   6
   3  -5  -1 69.6263 11.2279   6
   3   2   1 82.4023  8.5757   6
   2   3  -1 74.6584  3.1419   2
   3  -5  -1 76.1419  3.1066   3
   2   3  -1 79.1960  3.0613   3
   3  -5  -1 72.9078  3.0146   5
   3   2   1 77.2194  3.2000   2
   2  -5   1 72.9356  3.3438   1
   2  -5   1 62.9265 12.2322   6
   3  -5  -1 72.1600  3.3338   1
   3  -5  -1 70.8054 11.4978   6
  -5   2  -1 74.8148  3.1514   5
  -5   2  -1 72.2036  2.9345   1
   5  -3  -1 86.1809  8.9315   6
   5  -3  -1 75.4233  3.6181   3
   5  -3  -1 57.7329 11.0286   7
  -2  -3   1 75.5589  3.6072   5
  -2  -3   1 70.5523  9.1232   6
   5  -2   1 80.2826  8.3888   6
   5  -3  -1 76.6013  2.9818   1
  -2   5  -1 72.3036  3.1814   4
   5  -2   1 75.1901  3.6363   3
  -3  -2  -1 77.3932  2.9460   1
  -2  -3   1 76.7367  3.0431   1
  -3  -2  -1 73.7028  3.5732   5
  -3  -2  -1 66.4539  8.2883   6
   2  -5  -1 55.6452  2.7859   1
   2  -5  -1 41.4084  9.8950   6
  -5   2   1 59.8792  2.3566   1
   3   2  -1 60.8059  2.6917   3
   3  -5   1 58.1666  2.7932   1
   2  -5  -1 60.2373  2.6388   5
   2  -5  -1 64.4964 11.2676   6
   2   3   1 64.4321  2.5063   3
   3  -5   1 41.4670  9.9083   6
   3   2  -1 56.0261  2.6321   2
  -5   2   1 60.3313  2.5450   5
   2   3   1 57.3172  2.5004   2
  -5   3  -1 43.8365  8.1211   6
  -5   3  -1 58.7436  2.5260   1
   3  -5   1 44.1636 10.4349   6
   3  -5   1 63.4263  2.5098   3
  -2   5   1 57.3528  2.6096   4
  -2  -3  -1 51.1387  8.6864   6
  -3  -2   1 51.8038  6.8189   6
   5  -3   1 44.8483  9.3316   7
  -2  -3  -1 59.2571  3.0067   5
  -3  -2   1 62.3030  2.3157   1
  -2  -3  -1 59.1935  2.5193   1
   5  -2  -1 60.2001  3.0475   3
   5  -3   1 57.9106  2.9827   3
  -3  -2   1 59.4533  3.0139   5
   5  -3   1 59.9038  8.1386   6
   5  -2  -1 58.3293  6.6742   6
   1  -5  -1 5.33190 7.70628   6
   4  -5   1 14.3099  8.3593   6
  -5   1   1 5.66881 7.25057   7
  -5   1   1 12.7471  1.0227   5
   1   4   1 11.9332  0.8721   2
   1  -5  -1 6.73671 8.02282   6
   4  -5   1 11.7415  0.9598   3
   4  -5   1 12.4934  1.1179   1
   4   1  -1 12.1858  1.0630   2
  -5   4  -1 12.1087  1.0089   1
   4   1  -1 12.9587  1.0936   3
   1  -5  -1 13.7903  1.0945   5
   1  -5  -1 11.9551  1.1165   1
  -4  -1   1 12.4451  1.1829   5
   5  -4   1 9.77703 5.90933   6
   5  -1  -1 13.0393  1.2325   3
  -4  -1   1 8.97496 7.79274   7
  -1  -4  -1 11.2632  1.0286   1
   5  -4   1 13.5418  1.0109   1
   5  -4   1 11.8384  1.1432   3
  -1  -4  -1 12.4632  1.1981   5
   5  -4   1 0.68622 8.80765   7
  -1  -4  -1 2.95203 7.85939   6
   5  -1  -1 18.9198  3.6558   6
   0  -5  -1 8.28069 8.87968   6
   5  -5   1 8.42688 7.41129   6
   0  -5  -1 21.4248  1.5214   1
  -5   0   1 21.7485  1.5850   5
   0   5   1 19.2511  1.1456   2
  -5   0   1 20.4358 10.2226   7
   5   0  -1 21.5542  1.5888   3
   0  -5  -1 20.7103  1.5517   5
   5  -5   1 19.3168  1.4591   3
   5  -5   1 21.4085  1.4490   1
   6   0   1 2.26140 0.88688   3
  -6   0  -1 2.94546 0.95429   5
   6  -6  -1 0.93649 0.80479   3
   0  -6   1 1.64625 1.01747   5
   0  -6   1 1.22352 0.98016   1
   6  -6  -1 1.37350 0.77511   1
  -6   1  -1 1.54232 0.68720   5
  -6   1  -1  7.9494 12.0676   7
   1  -6   1 2.00907 0.72339   5
   5  -6  -1 2.49536 0.81348   1
   1   5  -1 1.39393 0.56270   2
   5  -6  -1 2.61963 0.71358   3
   5   1   1 2.66497 0.82796   3
   1  -6   1 3.70395 0.92148   1
   6  -5  -1  6.4497 10.4143   6
  -1  -5   1 1.58915 0.87566   5
  -1   6  -1 1.75079 0.58414   2
  -1  -5   1 1.56293 0.67215   1
   6  -1   1 2.31499 0.82537   3
   6  -5  -1 3.97635 0.82748   1
  -1  -5   1  2.1226 10.8009   6
   6  -5  -1 1.42389 0.77718   3
  -5  -1  -1 2.33508 0.90100   5
  -6   2  -1 207.888   8.002   5
   4  -6  -1 197.300   8.000   1
   2   4  -1 196.824   7.550   2
   4   2   1 195.813   8.202   3
   2  -6   1 211.448   8.211   5
   4   2   1 196.439   7.776   2
   2  -6   1 207.867   7.950   1
   6  -4  -1 205.475   8.609   3
  -4  -2  -1 208.228   8.582   5
   6  -2   1 202.754   8.661   3
   6  -4  -1 199.818  17.033   6
   6  -4  -1 199.299   7.548   1
  -2  -4   1 208.688   8.515   5
  -2  -4   1 214.118   7.643   1
   3  -6  -1 10.1681  0.8582   5
   3  -6  -1 8.67591 1.10236   1
   3   3  -1 10.5402  0.8563   3
   3  -6   1 10.2542  0.9161   5
   3   3   1 10.6563  0.8780   3
   3   3  -1 8.69475 0.96854   2
  -6   3  -1 8.81442 0.87438   1
   3   3   1 9.07503 0.97549   2
   3  -6   1 8.33924 1.10814   1
  -3  -3   1 7.73639 1.22168   5
  -3  -3  -1 10.2935  1.2318   5
  -3   6   1 10.9370  0.9213   4
   6  -3  -1 11.5560  0.8409   1
   6  -3   1 8.68573 1.25023   3
   6  -3  -1 8.46021 1.23028   3
   6  -3   1 8.90455 6.39319   6
  -3   6  -1 10.9199  0.9065   4
  -3  -3  -1 7.85752 0.80673   1
   2   4   1 246.683   9.145   2
   4   2  -1 248.411   9.854   3
   4  -6   1 246.740   9.597   1
  -6   2   1 251.025   9.609   5
   4   2  -1 248.056   9.422   2
   2  -6  -1 249.372   9.801   5
   2  -6  -1 255.784   9.640   1
  -2  -4  -1 256.521   9.211   1
   6  -2  -1 248.830  10.363   3
   6  -4   1 248.210   9.230   1
   6  -4   1 252.187  10.338   3
  -2  -4  -1 197.438  20.084   6
  -4  -2   1 260.568  10.270   5
   6  -4   1 288.557  20.689   6
  -2  -4  -1 244.923  10.216   5
   5  -6   1 2.88251 0.70724   3
   5   1  -1 1.26901 0.74818   2
   5   1  -1 2.65486 0.74570   3
   5  -6   1 3.48730 0.82975   1
  -6   1   1 2.17816 0.72016   5
   1  -6  -1 3.14170 0.78161   5
   1  -6  -1 2.33049 0.92284   1
   6  -5   1 3.54390 0.73927   1
  -1  -5  -1 2.68530 0.78466   1
  -1  -5  -1 3.47805 0.92952   5
   6  -5   1 18.5191 10.0523   6
  -5  -1   1 3.39218 1.03887   5
   6  -1  -1 3.65699 0.93405   3
   6  -5   1 1.86518 0.81186   3
  -1  -5  -1 -1.2959 11.2738   6
   0  -6  -1 1.68910 0.83641   1
   0  -6  -1 1.95664 0.93318   5
   6  -6   1 0.93027 0.79730   3
   6   0  -1 1.30686 1.01241   3
  -6   0   1 -0.0699  0.9724   5
   6  -6   1 1.44376 0.78604   1
  -7   0  -1 51.3003  3.2961   5
   7   0   1 58.5573  3.3752   3
   7  -7  -1 58.8125  3.1468   1
   0  -7   1 53.1950  3.1620   1
   0  -7   1 59.7890  3.4473   5
   1  -7   1 9.02525 1.40009   1
   1  -7   1 14.3884  1.5919   5
   6  -7  -1 13.5700  1.5147   1
   6   1   1 13.5609  1.5636   3
  -7   1  -1 10.7415  1.4461   5
   7  -6  -1 14.1004  1.3927   1
  -1  -6   1 11.6143  1.3513   1
   7  -1   1 11.9097  1.5915   3
  -6  -1  -1 9.62390 1.64123   5
  -1  -6   1 14.5390  1.7735   5
   7  -6  -1 8.89988 1.43552   3
   2  -7   1 5.45057 1.00006   5
   5  -7  -1 5.54226 1.11799   1
   5   2   1 6.63451 1.01364   3
   2  -7   1 6.16415 1.22339   1
  -2  -5   1 5.89256 1.24916   5
  -5  -2  -1 6.63959 1.46579   5
   7  -5  -1 5.37109 1.22405   3
   7  -5  -1 6.43617 0.95224   1
  -5   7   1 6.47299 1.07375   4
   7  -2   1 4.25054 1.32224   3
   3  -7   1 9.69739 1.45848   1
   3   4  -1 9.64510 1.11183   2
   4  -7  -1 11.6558  1.4297   1
   4   3   1 10.0730  1.1535   2
  -3  -4   1 11.6779  1.5547   5
   7  -4  -1 11.4680  1.4887   3
   7  -3   1 10.6778  1.6154   3
  -4  -3  -1 11.1405  1.5887   5
   3  -7  -1 13.3694  1.5123   1
   4  -7   1 12.7725  1.4945   1
   3   4   1 13.1437  1.2034   2
   4   3  -1 12.4150  1.3236   2
   7  -3  -1 13.4572  1.7313   3
  -3  -4  -1 15.0955  1.6890   5
   7  -4   1 12.8336  1.6111   3
  -4  -3   1 14.2905  1.6569   5
   2  -7  -1 5.96333 0.98243   5
   2  -7  -1 4.43608 1.14162   1
   5   2  -1 4.30851 1.01173   3
   5   2  -1 3.44198 1.04081   2
   5  -7   1 5.95940 1.23343   1
   7  -5   1 5.05257 0.92058   1
   7  -5   1 3.88147 1.20574   3
  -5  -2   1 3.38594 1.24291   5
   7  -2  -1 4.34420 1.29703   3
  -2  -5  -1 3.75113 1.12364   5
  -2  -5  -1 2.95902 0.96515   1
   6   1  -1 17.9141  1.6243   3
   1  -7  -1 13.4572  1.5006   5
   6  -7   1 13.4614  1.5393   1
   1  -7  -1 10.7465  1.4612   1
   7  -6   1 15.3229  1.5078   1
  -1  -6  -1 11.8535  1.3830   1
  -6  -1   1 13.8173  1.7128   5
  -1  -6  -1 18.5119  1.8380   5
   7  -1  -1 15.1907  1.7240   3
   7  -6   1 13.4911  1.7556   3
   7  -7   1 47.2492  2.8020   1
   7   0  -1 47.3512  3.0056   3
   0  -7  -1 53.0505  3.1081   5
   0  -7  -1 42.5012  2.7421   1
  -7   0   1 39.8212  2.9408   5
   1  -8   1 3.11562 1.62065   1
   7  -8  -1 2.82102 1.42771   1
   7   1   1 4.09911 1.56755   3
   1  -8   1 4.27641 1.56142   5
  -7  -1  -1 1.62760 1.52016   5
   8  -1   1 4.26586 1.52707   3
  -7   8   1 5.40798 1.79941   4
   8  -7  -1 0.38335 1.47617   3
  -1  -7   1 2.24807 1.49117   5
   6  -8  -1 108.922   4.995   1
   2  -8   1 103.753   4.898   1
  -6  -2  -1 101.060   5.204   5
   8  -2   1 101.943   5.317   3
  -2  -6   1 106.528   5.229   5
   8  -6  -1 97.4281  5.2340   3
   3  -8   1 -0.5300  1.1761   1
   5  -8  -1 -1.2250  1.1893   1
   8  -3   1 0.13031 1.21284   3
  -3  -5   1 -0.2878  1.2244   5
  -5  -3  -1 -0.7220  1.2272   5
   8  -5  -1 -0.5149  1.1899   3
   4  -8  -1 0.63723 1.31267   1
   4  -8   1 0.63738 1.27497   1
   8  -4  -1 0.75674 1.22309   3
   8  -4   1 0.44141 1.30313   3
  -4  -4  -1 0.18502 1.53329   5
  -4  -4   1 2.73724 1.49165   5
   5   3  -1 1.27007 1.15057   2
   3  -8  -1 0.31514 1.43901   1
   5  -8   1 -1.0911  1.1221   1
   8  -5   1 0.63239 1.28578   3
  -3  -5  -1 -0.9244  1.1315   5
  -5  -3   1 0.72063 1.34872   5
   8  -3  -1 1.91381 1.27392   3
   2  -8  -1 82.3172  4.3278   1
   6  -8   1 86.4887  4.4527   1
   8  -2  -1 84.7745  4.6695   3
  -6  -2   1 88.3237  4.7354   5
   8  -6   1 83.1961  4.6119   3
  -2  -6  -1 94.6214  4.7533   5
   7   1  -1 6.46161 1.52745   3
   7  -8   1 4.47563 1.41599   1
   1  -8  -1 5.29225 1.52035   5
   1  -8  -1 4.41508 1.63086   1
  -1  -7  -1 5.10873 1.52958   5
  -7  -1   1 4.80484 1.91229   5
   8  -7   1 6.70238 1.43490   1
   8  -1  -1 4.86867 1.51639   3
   4  -9   1 36.7414  2.9685   1
   5  -9  -1 30.7267  2.7311   1
   9  -5  -1 32.2492  3.1770   3
  -4  -5   1 38.3340  3.2810   5
   9  -4   1 33.2945  3.1278   3
  -5  -4  -1 34.0630  3.0179   5
   5  -9   1 25.9459  2.6380   1
   4  -9  -1 22.6113  2.4454   1
  -4  -5  -1 28.8305  2.7385   5
  -5  -4   1 27.3888  2.9206   5
   9  -4  -1 24.9087  2.7666   3
   9  -5   1 24.5174  2.9056   3
   0   0   2 6.67437 0.36248   4
   0   0  -2 7.14971 0.30910   1
   0   0   2 7.08804 0.30460   1
   0   0   2 7.14004 1.08325   6
   0   0  -2 7.01336 0.89265   7
   0   0  -2 6.92048 0.35736   4
   1   0   2 297.947  11.098   1
   0   1  -2 335.464  16.471   6
   1   0   2 298.100  11.832   5
  -1   1   2 316.329  12.026   3
  -1   0  -2 311.921  11.853   5
  -1   0  -2 333.303  16.561   6
  -1   1   2 300.510  11.123   1
   0  -1   2 321.656  12.544   4
  -1   1   2 323.053  11.103   2
   0  -1   2 326.923  11.949   3
   0   1  -2 309.176  12.526   4
   1  -1  -2 316.072  11.136   1
   0  -1   2 341.319  16.539   6
   1  -1  -2 347.257  16.808   6
   0  -1   2 309.428  11.105   1
   1  -1  -2 323.366  12.055   3
   0   1  -2 311.507  11.109   1
  -1   0  -2 328.488  11.110   1
   1   0   2 317.189  16.391   6
  -1   1  -2 192.265   6.670   1
   0   1   2 181.930   6.664   1
   1  -1   2 177.358  10.787   6
   0   1   2 201.608   6.534   2
   1   0  -2 209.685   6.700   2
   0  -1  -2 194.554  11.192   6
   0  -1  -2 181.809   7.053   5
   0  -1  -2 191.593   6.685   1
   0   1   2 182.579   7.459   4
  -1   0   2 183.999  12.180   7
  -1   0   2 198.218   7.207   3
   1   0  -2 200.008  12.500   7
   0  -1  -2 179.120   7.474   4
  -1   1  -2 195.819  10.966   6
   0   1   2 175.064  10.966   6
   0   1   2 175.999   7.049   5
  -1   0   2 198.334   6.675   2
   1  -1   2 173.911   6.640   1
   1   0  -2 192.122   7.222   3
   2   0   2 689.567  32.918   6
   2   0   2 601.086  22.882   1
  -2   0  -2 650.448  32.650   6
   2  -2  -2 662.750  24.885   3
   2  -2  -2 643.728  23.015   1
   2  -2  -2 690.862  34.231   6
   0  -2   2 685.160  34.259   6
   0  -2   2 668.149  23.018   1
  -2   0  -2 625.466  24.474   5
  -2   0  -2 671.095  22.840   1
  -2   0  -2 678.607  38.076   7
   1   1  -2 2.46926 0.25011   3
  -2   1  -2 2.03161 0.24897   5
   1   1   2 1.68872 1.56363   6
   1  -2  -2 2.36523 0.21320   5
   1  -2   2 1.84239 1.83820   6
   1   1  -2 2.32158 0.30086   2
   1  -2  -2 2.33206 0.31998   1
   1   1   2 1.95619 0.21942   2
  -2   1   2 2.56850 0.20079   5
   1  -2  -2 0.51220 2.15133   6
   1  -2  -2 2.14872 0.21990   3
  -2   1  -2 2.05309 0.24720   1
  -2   1  -2 0.40600 1.61191   6
   2  -1  -2 2.29662 0.19462   1
   2  -1  -2 0.37038 1.07412   6
  -1  -1  -2 1.19757 1.61202   6
   2  -1  -2 2.33497 0.28828   2
  -1  -1   2 1.85136 0.22031   3
  -1  -1  -2 2.16820 0.30648   5
   2  -1   2 0.69262 1.45423   7
  -1   2  -2 1.99064 0.27134   1
  -1   2   2 2.13051 0.25831   4
  -1   2   2 2.39576 0.21823   3
  -1   2  -2 1.49048 1.84296   6
  -1  -1   2 1.90710 0.17971   1
  -1  -1  -2 2.40003 0.21207   2
  -1  -1   2 2.40269 0.20163   1
  -1  -1   2 2.27440 1.32817   6
   2  -1  -2 2.83640 0.34008   3
   2  -1  -2 2.14731 0.17410   1
   2  -1   2 0.46975 1.49600   6
  -1  -1  -2 1.82707 0.21396   4
   2  -1  -2 0.05871 1.90828   7
   2  -1   2 2.64717 0.25250   5
  -1  -1  -2 2.00388 0.24107   1
   0  -2  -2 813.091  30.971   5
   0   2   2 839.496  28.949   2
  -2   0   2 844.965  48.502   7
   2  -2   2 859.048  41.939   6
   2  -2   2 823.018  31.452   3
   2   0  -2 851.970  31.505   3
  -2   2  -2 874.399  42.379   6
  -2   2  -2 837.707  29.149   1
   0   2   2 899.970  43.295   6
  -2   0   2 810.312  30.938   5
   0  -2  -2 778.309  32.847   4
   0  -2  -2 835.198  42.524   6
   0  -2  -2 833.550  29.166   1
   2   0  -2 856.038  29.180   2
   0   2   2 805.821  32.886   4
   0  -3   2 29.8089  5.7452   6
  -3   0  -2 36.9614  1.7702   5
   3  -3  -2 35.4661  1.6097   1
   0  -3   2 24.7918  5.5259   6
  -3   0  -2 34.0313  1.4524   1
   3  -3  -2 37.9463  5.9404   6
   3   0   2 37.2871  4.7049   6
   3   0   2 35.7825  1.7922   3
   0  -3   2 35.9312  1.6433   1
   3  -3  -2 34.8956  1.7324   3
  -3   0  -2 34.0978  6.3230   7
  -3   0  -2 25.9025  4.4709   6
  -3   1  -2 14.4276  0.8566   5
   2  -3  -2 15.3793  0.6860   5
  -3   1  -2 16.1312  0.8061   1
   1   2  -2 15.4848  0.7496   3
   2   1   2 15.3278  3.2542   6
   2  -3  -2 16.1287  0.8512   3
   2  -3  -2 11.8893  4.7046   6
  -3   1  -2 14.7777  3.3650   6
   1  -3   2 12.4559  4.2062   6
   1  -3   2 16.3748  0.9373   1
   1   2  -2 15.5117  0.8874   2
  -3   1  -2 12.7870  3.7855   7
   2  -3  -2 14.7099  0.9153   1
   2   1   2 15.0009  0.8536   2
   2  -3  -2 6.68783 3.77748   6
   2   1   2 16.4403  0.9170   3
  -1  -2   2 14.3765  3.5852   6
   3  -1   2 14.3603  3.1969   6
   3  -1   2 13.6185  0.9830   3
  -2  -1  -2 9.89213 3.24909   6
  -2  -1  -2 15.4530  0.7903   1
   3  -2  -2 15.9310  0.7905   1
   3  -2  -2 12.5981  2.9826   6
   3  -2  -2 14.2910  0.9774   3
  -2  -1  -2 14.4606  0.9929   5
   3  -2  -2 9.37568 4.07657   7
   1   2   2 17.2347  0.8503   2
   1  -3  -2 17.2806  0.9309   5
   2   1  -2 17.4286  0.9775   3
  -3   1   2 17.3788  0.8984   5
   1  -3  -2 17.3365  4.9206   6
   1   2   2 15.3539  3.8608   6
  -3   1   2 18.4752  0.7440   1
  -3   1   2 11.2924  4.2651   7
   2   1  -2 17.2747  0.6995   1
  -3   2  -2 18.4356  0.9406   1
   2  -3   2 17.1646  0.8897   3
   2   1  -2 17.9375  1.0060   2
  -3   2  -2 11.9629  3.7843   6
   1  -3  -2 20.7577  1.0925   1
   2  -3   2 13.0008  4.0759   6
   3  -2   2 16.6603  1.0663   3
  -2   3  -2 17.4174  1.0010   1
  -1  -2  -2 14.8813  0.7997   4
  -1   3   2 18.9482  0.7594   3
  -1  -2  -2 15.0983  4.0244   6
   3  -1  -2 11.9013  4.3152   7
   3  -1  -2 17.3947  1.0087   2
  -1  -2  -2 15.9179  1.0529   5
   3  -1  -2 17.1196  0.6972   1
  -2  -1   2 14.6414  2.4267   6
   3  -1  -2 17.9457  2.5344   6
  -1  -2  -2 17.4886  0.9450   1
   3  -2   2 14.1043  3.5301   6
   3  -2   2 13.1012  3.8488   7
  -2  -1   2 17.5521  1.0860   5
  -2  -1   2 17.1406  0.7216   1
   3  -1  -2 16.5070  1.0776   3
  -1   3   2 17.0048  0.9084   4
   3   0  -2 23.7131  1.2965   2
   0   3   2 24.1129  1.0367   4
   3  -3   2 23.2019  5.0574   6
  -3   0   2 22.2019  1.2716   5
   0  -3  -2 22.3889  1.2663   1
  -3   0   2 20.6413  5.7613   7
  -3   3  -2 14.7671  4.8867   6
   0   3   2 24.3860  1.0390   2
   3   0  -2 22.6964  1.3379   3
   0  -3  -2 19.3477  5.3393   6
   0  -3  -2 24.8463  1.3353   5
  -3   3  -2 22.5147  1.2359   1
   3  -3   2 23.2744  1.2875   3
  -4   0  -2 825.588  39.892   6
   0  -4   2 745.650  43.560   6
   4  -4  -2 766.359  29.563   3
   4   0   2 792.992  39.290   6
   4  -4  -2 801.492  43.139   6
   4   0   2 758.666  29.692   3
  -4   0  -2 792.563  27.061   1
   0   4  -2 781.055  27.274   2
   4  -4  -2 760.101  42.158   6
   0  -4   2 788.015  44.253   6
  -4   0  -2 781.764  29.132   5
  -4   0  -2 787.136  49.130   7
   4  -4  -2 738.233  27.373   1
   0  -4   2 791.455  27.456   1
   1  -4   2 75.2344 10.2731   6
   3   1   2 90.6250  3.8094   3
   1  -4   2 91.7305 11.0903   6
   3  -4  -2 95.7553 10.8464   6
   3  -4  -2 86.5413  3.3556   5
  -4   1  -2 85.0844  3.6803   5
  -4   1  -2 79.5879  8.2180   6
   1   3  -2 96.3551  3.4244   3
   3   1   2 89.8249  3.6088   2
   3   1   2 88.1553  8.0814   6
  -4   1  -2 96.0642  3.4097   1
  -4   1  -2 88.6980 10.9463   7
   3  -4  -2 86.3062  3.6535   1
   3  -4  -2 91.4931  3.7305   3
   1   3  -2 87.4584  3.5058   2
   3  -4  -2 81.6939 10.3377   6
   1  -4   2 90.3397  3.6962   1
   4  -1   2 99.8738  8.3984   6
  -1  -3   2 86.8035  9.4623   6
   4  -3  -2 85.9598  3.4704   1
   4  -3  -2 73.7566 11.0017   7
  -3  -1  -2 70.8167  7.8261   6
  -3  -1  -2 88.3258  3.3487   1
  -1  -3   2 87.2182  3.9409   5
   4  -1   2 92.9991  4.0318   3
  -3  -1  -2 87.8822  3.9234   5
  -1  -3   2 97.4989  3.5534   1
  -1  -3   2 94.2500  9.7762   6
   4  -3  -2 86.6257  8.7948   6
   4  -3  -2 89.5634  3.9428   3
  -1   4  -2 85.7606  3.5687   4
   2   2   2 8.25955 0.65080   2
   2   2   2 8.05226 0.62956   3
  -4   2   2 7.93761 0.52290   5
   2  -4  -2 8.55248 0.59884   5
   2  -4   2 -2.2730  5.0509   6
   2  -4   2 7.34861 0.47981   3
  -4   2  -2 4.15084 3.78392   6
   2   2   2 8.20790 3.73097   6
   2  -4  -2 2.99146 6.14931   6
   2  -4  -2 2.71933 4.62015   6
   2  -4  -2 7.53224 0.77451   1
   2  -4   2 6.73678 0.73048   1
   2   2  -2 7.78759 0.71070   2
  -4   2  -2 7.60154 0.62961   1
   2   2  -2 7.96705 0.61683   3
   4  -2   2 6.16127 3.87557   6
  -2  -2  -2 7.21483 0.61326   1
  -2  -2   2 7.93731 0.55336   1
  -2  -2   2 0.87774 3.09002   6
  -2   4   2 8.60771 0.67816   4
   4  -2  -2 6.47079 0.77980   3
   4  -2  -2 1.85377 4.45989   7
   4  -2   2 6.32626 0.78570   3
  -2  -2  -2 9.62563 0.89036   5
  -2  -2   2 8.73738 0.87922   5
   4  -2  -2 8.56314 0.54646   1
   4  -2   2 4.03950 3.93276   7
   4  -2  -2 10.2122  3.3420   6
  -2  -2  -2 3.34558 3.44043   6
   1   3   2 158.352   5.531   2
   3  -4   2 139.908  13.652   6
   1  -4  -2 155.083   5.882   1
   3  -4   2 153.412   5.992   3
  -4   1   2 156.762   5.325   1
   3  -4   2 150.858   5.830   1
   3   1  -2 145.460   5.278   1
  -4   1   2 154.314   5.947   5
   1  -4  -2 142.613   5.924   5
   3   1  -2 148.438   5.809   2
   3   1  -2 155.483   6.145   3
   1   3   2 151.000   5.774   3
  -4   1   2 148.877  15.702   7
  -4   3  -2 132.979  12.546   6
   1   3   2 149.656  13.197   6
   1  -4  -2 141.786  14.318   6
  -4   3  -2 157.530   5.740   1
  -3  -1   2 156.997   5.286   1
  -1  -3  -2 136.482  12.923   6
  -1  -3  -2 148.200   6.156   5
   4  -3   2 161.437   6.308   3
  -3  -1   2 157.764   8.670   6
  -1   4   2 149.081   6.051   4
  -3  -1   2 154.868  15.873   7
   4  -3   2 138.264  13.797   7
   4  -3   2 164.765  12.906   6
   4  -1  -2 143.913   6.283   3
  -1  -3  -2 149.772   5.666   1
   4  -1  -2 160.938   8.929   6
  -3  -1   2 149.057   6.202   5
   4  -1  -2 145.543   5.303   1
   4  -4   2 735.602  28.210   3
   0  -4  -2 715.129  27.839   5
  -4   4  -2 762.965  26.154   1
  -4   0   2 729.831  27.757   5
   4   0  -2 740.898  28.253   3
   0   4   2 729.560  25.857   2
   0  -4  -2 731.916  26.187   1
   0  -4  -2 743.034  42.879   6
   4   0  -2 750.453  26.304   2
  -4   0   2 801.165  48.709   7
   4  -4   2 739.150  41.925   6
  -5   0  -2 24.9352  1.7051   5
   0   5  -2 24.0059  1.4135   2
   0  -5   2 18.7286  9.7148   6
   5  -5  -2 31.0293  9.2765   6
   0  -5   2 12.6519  9.6822   6
   5   0   2 22.7748  1.6778   3
   5  -5  -2 26.2360  8.7654   6
   0  -5   2 24.3441  1.7334   5
   5  -5  -2 22.8185  1.5188   1
   0  -5   2 23.0848  1.5628   1
   5  -5  -2 25.3873  1.6778   3
  -5   0  -2 19.5840 10.4573   7
   4   1   2 6.92520 0.81988   3
   1   4  -2 5.86229 0.68014   2
   1  -5   2 -1.1228  8.5481   6
   4  -5  -2 4.23847 7.93664   6
   1  -5   2 4.25454 0.83758   1
  -5   1  -2 6.04091 0.57760   1
   4  -5  -2 4.89842 0.68455   3
  -5   1  -2 1.74929 4.52275   6
  -5   1  -2 5.44608 0.77944   5
  -5   1  -2 7.02820 7.34221   7
   1  -5   2 4.36938 9.21494   6
   4  -5  -2 -0.4950  6.7321   6
   4  -5  -2 6.86614 0.83388   1
   4   1   2 6.54775 4.41282   6
   5  -4  -2 5.95226 0.70630   1
  -1  -4   2 2.35291 6.15654   6
  -1  -4   2 5.73030 0.88847   5
   5  -1   2 11.1616  4.3819   6
  -1  -4   2 5.51624 0.70915   1
   5  -4  -2 5.56714 5.20583   6
  -4  -1  -2 4.33228 4.26501   6
   5  -1   2 6.04642 0.90851   3
   5  -4  -2 4.31976 0.77565   3
  -1  -4   2 0.83806 5.98830   6
   5  -4  -2 2.06112 8.77177   7
  -4  -1  -2 3.67262 6.74126   7
  -4  -1  -2 5.38988 0.54386   1
  -4  -1  -2 4.75784 0.94180   5
   3  -5  -2 194.666   7.500   3
   3   2   2 196.727   7.704   3
   3  -5  -2 193.223   7.331   5
   3   2   2 213.128  14.908   6
   3   2   2 194.608   7.310   2
   2  -5   2 189.084  18.399   6
   3  -5  -2 202.095  18.618   6
  -5   2  -2 173.378  14.559   6
   3  -5  -2 174.336  17.972   6
   2  -5   2 184.651  18.463   6
   2   3  -2 193.147   7.327   2
  -5   2  -2 204.081   7.110   1
   2  -5   2 195.882   7.531   1
   2   3  -2 200.295   7.538   3
  -5   2  -2 190.316   7.594   5
   3  -5  -2 192.556   7.465   1
   5  -2   2 198.422  14.507   6
   5  -2   2 198.662   8.156   3
  -2  -3   2 200.187   7.128   1
   5  -3  -2 190.699  14.082   6
  -3  -2  -2 194.775  14.967   6
  -2  -3   2 207.140  15.361   6
  -2  -3   2 185.557   8.011   5
  -3  -2  -2 193.656   8.034   5
   5  -3  -2 205.176   8.140   3
  -2  -3   2 202.444  15.239   6
  -3  -2  -2 200.291   7.082   1
   5  -3  -2 173.903  18.337   7
   5  -3  -2 194.070   7.088   1
   2  -5  -2 113.684   4.601   5
  -5   3  -2 96.7126 11.2673   6
   3  -5   2 113.551   4.704   1
   3   2  -2 114.811   4.651   3
   3  -5   2 116.820   4.500   3
   2  -5  -2 110.717   4.694   1
  -5   3  -2 118.465   4.470   1
   2   3   2 113.846   4.508   3
   3   2  -2 109.920   4.508   2
   2  -5  -2 112.381  14.131   6
   2  -5  -2 118.522  14.594   6
   2   3   2 114.221   4.376   2
   3  -5   2 100.534  13.813   6
   2   3   2 125.160  12.006   6
  -5   2   2 111.765   4.458   5
  -2  -3  -2 112.371   5.004   5
   5  -3   2 104.965  11.262   6
   5  -2  -2 123.950   9.172   6
  -3  -2   2 117.197   9.264   6
   5  -3   2 89.2547 12.1372   7
  -3  -2   2 114.318   4.110   1
   5  -3   2 112.692   5.050   3
  -2  -3  -2 94.0461 11.5610   6
   5  -2  -2 111.846   4.105   1
  -3  -2   2 117.744   5.044   5
  -2   5   2 110.542   4.740   4
  -2  -3  -2 117.129   4.465   1
   5  -2  -2 112.955   5.064   3
  -5   1   2 9.37831 9.49225   7
  -5   4  -2 8.44226 0.87782   1
   1  -5  -2 6.38409 0.88271   1
   4  -5   2 7.45467 0.77383   3
   4  -5   2 8.18470 0.91801   1
   1  -5  -2 9.23905 0.87106   5
   4   1  -2 6.29698 0.83768   2
   4   1  -2 6.91150 0.82138   3
  -5   1   2 7.85668 0.82193   5
   1   4   2 7.17462 0.66982   2
   1  -5  -2 -4.0919  7.1126   6
   1  -5  -2 8.06817 7.92215   6
   4  -5   2 -0.3736  7.4151   6
  -1   5   2 7.01287 0.61870   2
  -1  -4  -2 7.64265 0.88410   1
  -4  -1   2 8.54650 0.99258   5
  -4  -1   2 10.1321  8.2942   7
  -1  -4  -2 -1.6762  6.4551   6
   5  -4   2 7.91242 0.95960   3
  -1  -4  -2 6.90051 0.93410   5
   5  -4   2 1.24655 5.63883   6
   5  -4   2 -1.4810  6.2923   7
   5  -1  -2 7.35209 0.99901   3
   5  -5   2 13.0306  1.1786   1
   5   0  -2 14.1443  1.3618   2
   0   5   2 12.9660  0.8723   2
   5  -5   2 13.4634  1.2346   3
   5  -5   2 2.17721 7.77607   6
   5   0  -2 13.3331  1.3243   3
   0  -5  -2 16.6537  1.3462   5
  -5   0   2 16.2996  1.3609   5
   0  -5  -2 14.5202  1.2446   1
  -5   0   2 10.7218  9.2125   7
   6  -6  -2 4.71230 0.91949   1
   6  -6  -2 4.77426 0.97921   3
   0  -6   2 6.62820 1.13939   5
   0  -6   2 5.39516 1.03001   1
  -6   0  -2 4.18911 1.14668   5
   5  -6  -2 32.5395  2.1153   1
   5   1   2 38.7080  2.1899   3
  -6   1  -2 34.4825  2.1422   5
   1  -6   2 34.4215  2.2050   1
   5  -6  -2 37.9175  2.0733   3
   1   5  -2 32.0640  1.8539   2
  -6   1  -2 31.4625 12.8854   7
   1  -6   2 35.2522  2.2016   5
  -1   6  -2 33.5300  1.8548   2
   6  -5  -2 34.6628  2.2663   3
   6  -1   2 37.9956  2.4146   3
  -1  -5   2 33.5343  1.9675   1
   6  -5  -2 37.5275  1.9918   1
  -5  -1  -2 33.8735  2.3224   5
  -1  -5   2 38.5879  2.3976   5
   6  -5  -2 30.3349 10.0950   6
  -6   2  -2 523.514  19.331   5
   2  -6   2 507.619  19.543   5
   2  -6   2 522.405  18.705   1
   4  -6  -2 503.287  18.645   1
   4   2   2 492.384  19.636   3
   2   4  -2 502.062  18.300   2
   4   2   2 543.831  18.522   2
  -2  -4   2 512.459  18.185   1
   6  -4  -2 527.558  20.127   3
  -4  -2  -2 519.473  19.895   5
   6  -2   2 536.940  20.198   3
  -2  -4   2 505.564  19.859   5
   6  -4  -2 548.699  32.406   6
   6  -4  -2 487.082  18.166   1
   6  -4  -2 494.233  30.455   6
  -4   6   2 487.927  20.760   4
   3   3   2 0.14231 0.51868   2
   3  -6  -2 0.38308 0.39304   5
  -6   3  -2 -0.4248  0.4141   1
   3   3  -2 0.40639 0.42214   3
  -6   3  -2 -2.7577  7.1649   6
   3  -6  -2 0.08154 0.63487   1
   3   3   2 0.09233 0.44261   3
   3  -6   2 0.18108 0.63311   1
   3   3  -2 0.33408 0.61530   2
   6  -3   2 -0.5193  0.6518   3
   6  -3  -2 0.78868 0.39791   1
  -3  -3  -2 1.26929 0.75539   5
   6  -3  -2 -0.2288  0.7692   3
  -3  -3  -2 0.61422 0.50233   1
   6  -3   2 -5.4239  6.4209   6
  -3  -3   2 0.93016 0.73026   5
  -3   6   2 0.38807 0.49690   4
   4  -6   2 528.023  18.692   1
   4   2  -2 508.550  18.338   2
   2   4   2 498.405  18.099   2
   2  -6  -2 500.917  19.326   5
   2  -6  -2 521.365  18.618   1
   4   2  -2 502.181  19.607   3
  -6   4  -2 550.552  18.270   1
  -6   2   2 523.349  19.182   5
  -2  -4  -2 527.679  18.314   1
  -4  -2   2 527.912  19.860   5
  -2  -4  -2 441.129  32.445   6
   6  -4   2 513.911  31.973   6
   6  -2  -2 482.435  20.080   3
   6  -4   2 528.570  20.122   3
  -2  -4  -2 513.040  19.834   5
   1  -6  -2 19.4842  1.5578   5
   5  -6   2 19.1468  1.6499   1
   5   1  -2 22.1491  1.5817   3
   5  -6   2 19.0738  1.4311   3
  -6   1   2 21.9780  1.5363   5
   5   1  -2 20.1487  1.6042   2
   1  -6  -2 18.9255  1.6173   1
   6  -1  -2 19.2366  1.7050   3
  -1  -5  -2 20.4598  1.6922   5
  -5  -1   2 22.3784  1.7677   5
  -1  -5  -2 18.8638  1.4858   1
   6  -5   2 20.5231  1.6997   3
   6  -5   2 21.6978  1.5102   1
   0  -6  -2 6.68552 1.11899   5
   0  -6  -2 7.58474 1.14582   1
  -6   0   2 5.50030 1.10366   5
   6   0  -2 9.36153 1.32704   3
   6  -6   2 7.53254 1.11517   1
   6  -6   2 6.04783 1.05808   3
   7  -7  -2 96.2718  4.4067   1
  -7   0  -2 93.0126  4.6423   5
   0  -7   2 88.5609  4.3214   1
   7   0   2 92.4684  4.7094   3
   0  -7   2 96.4885  4.7781   5
   6  -7  -2 62.7731  3.2835   1
   1  -7   2 61.2924  3.3875   5
   6   1   2 61.8313  3.3092   3
   1  -7   2 58.4750  3.2377   1
  -7   1  -2 57.4736  3.2098   5
  -1  -6   2 59.5268  3.4858   5
   7  -6  -2 53.9987  3.3235   3
   7  -6  -2 63.4094  3.0530   1
  -1  -6   2 54.9147  2.9853   1
   7  -1   2 59.0679  3.4708   3
  -6  -1  -2 59.9550  3.5237   5
   2  -7   2 19.4457  1.5951   5
   5   2   2 18.1196  1.5238   3
   2  -7   2 13.8888  1.6007   1
   2   5  -2 13.7052  1.3104   2
   5  -7  -2 16.5832  1.7438   1
   7  -5  -2 13.7190  1.7893   3
  -5  -2  -2 20.0335  1.9106   5
  -5   7   2 19.1376  1.6474   4
   7  -2   2 17.1438  1.8059   3
  -2  -5   2 17.6388  1.8138   5
   7  -5  -2 19.5419  1.4623   1
   3   4  -2 3.28663 0.90383   2
   4  -7  -2 2.62275 0.97163   1
   3  -7   2 5.12290 0.85542   5
   3  -7   2 1.58286 0.93895   1
   4   3   2 3.57731 0.83281   2
   7  -4  -2 3.13012 1.20262   3
   7  -3   2 3.26913 1.08495   3
  -4  -3  -2 3.19320 1.10688   5
  -3  -4   2 2.93947 1.09013   5
   4   3  -2 4.51061 0.95180   2
   4  -7   2 6.74806 1.17788   1
   3  -7  -2 5.20774 1.11457   1
   7  -4   2 8.39469 0.90728   1
   7  -3  -2 4.74779 1.16280   3
   7  -4   2 5.84344 1.23791   3
  -3  -4  -2 7.12053 1.46812   5
  -4  -3   2 7.11800 1.33879   5
   5   2  -2 12.8001  1.2484   3
   2  -7  -2 13.2506  1.3080   5
   5   2  -2 8.89354 1.26792   2
   5  -7   2 10.5343  1.3868   1
   2  -7  -2 11.3232  1.5732   1
   7  -5   2 12.0370  1.5437   3
   7  -5   2 11.5267  1.2617   1
   7  -2  -2 11.7384  1.5227   3
  -5  -2   2 10.4977  1.5232   5
  -2  -5  -2 15.0426  1.7184   5
  -2  -5  -2 9.16900 1.25563   1
   6   1  -2 95.8402  4.6355   3
   6  -7   2 99.0083  4.5532   1
   1  -7  -2 100.797   4.638   5
   1  -7  -2 99.3786  4.5773   1
  -6  -1   2 101.978   4.865   5
   7  -6   2 97.9841  4.7763   3
   7  -6   2 100.326   4.409   1
  -1  -6  -2 98.2344  4.8455   5
  -1  -6  -2 87.9159  4.3451   1
   7  -1  -2 88.5715  4.7851   3
   0  -7  -2 64.4690  3.4434   5
   7  -7   2 53.6561  3.1597   1
  -7   0   2 55.3101  3.3391   5
   7   0  -2 56.4415  3.3221   3
   0  -7  -2 51.5472  3.0869   1
   1  -8   2 2.16894 1.49012   5
   7   1   2 1.83097 1.29316   3
   7  -8  -2 0.72909 1.38274   1
   1  -8   2 0.34851 1.38880   1
  -7   8   2 4.46606 1.73728   4
  -1  -7   2 0.44290 1.67258   5
   8  -7  -2 0.58321 1.40202   3
   8  -1   2 2.01168 1.50316   3
  -7  -1  -2 -0.9790  1.3715   5
   2  -8   2 287.964  11.253   1
   6  -8  -2 278.252  11.231   1
  -2  -6   2 297.030  11.758   5
  -6  -2  -2 290.936  11.971   5
   8  -6  -2 286.700  12.106   3
   8  -2   2 294.314  11.947   3
   5  -8  -2 50.8227  3.1876   1
   3  -8   2 47.2923  3.0588   1
   8  -5  -2 49.2908  3.2938   3
  -5  -3  -2 51.9655  3.4351   5
   8  -3   2 47.7863  3.3569   3
  -3  -5   2 47.5358  3.2898   5
   4  -8   2 4.99705 1.61472   1
   5  -8   2 82.8070  4.1453   1
   3  -8  -2 75.3429  4.1129   1
   5   3  -2 69.7585  3.6510   2
   8  -5   2 71.1327  4.2289   3
  -5  -3   2 80.3817  4.3655   5
  -3  -5  -2 77.3166  4.2750   5
   8  -3  -2 71.7956  4.3556   3
   2  -8  -2 280.570  10.775   1
   6  -8   2 264.996  10.745   1
   8  -2  -2 261.598  11.512   3
  -2  -6  -2 282.414  11.469   5
   8  -6   2 266.350  11.463   3
  -6  -2   2 279.837  11.476   5
   7   1  -2 1.63636 1.42745   3
   7  -8   2 -0.0791  1.2432   1
   1  -8  -2 0.84407 1.49910   1
   8  -1  -2 -1.0179  1.4081   3
   8  -7   2 2.92514 1.45929   1
  -1  -7  -2 2.79311 1.45357   5
  -7  -1   2 -0.3271  1.4300   5
   5  -9  -2 68.3084  4.0397   1
   4  -9   2 68.9254  4.1192   1
   9  -5  -2 64.6383  4.4551   3
   9  -4   2 79.7939  4.6210   3
  -5  -4  -2 73.9384  4.4112   5
  -4  -5   2 74.0237  4.4235   5
   5  -9   2 39.5209  3.0773   1
   4  -9  -2 34.6703  2.8827   1
  -4  -5  -2 39.2017  3.2106   5
   9  -4  -2 41.9381  3.3044   3
   9  -5   2 40.8545  3.3420   3
  -5  -4   2 43.7084  3.3332   5
   0   0  -3 0.41611 0.51921   7
   0   0  -3 0.23453 0.07325   1
   0   0  -3 -0.0822  0.9202   6
   0   0   3 0.03910 0.08522   4
   0   0  -3 0.23635 0.08776   4
   0   0   3 -0.2185  0.6760   6
   0   0   3 0.19858 0.07188   1
  -1   1   3 65.8044  2.4022   5
  -1   0  -3 63.0546  2.6947   4
   1  -1  -3 67.9781  2.6165   3
   0  -1   3 63.0503  2.6213   4
   0   1  -3 60.5989  4.7122   6
   0  -1   3 61.4738  2.3303   1
  -1   1   3 63.9280  5.0311   6
  -1   1   3 66.1378  2.3347   2
   1  -1  -3 65.9945  2.3820   1
  -1   1   3 67.3687  2.5996   3
   0   1  -3 63.0497  2.5853   4
  -1   1   3 64.6601  2.7572   4
   1   0   3 60.7447  2.5317   5
   0  -1   3 56.8735  4.7007   6
   1   0   3 66.3730  2.3783   1
   1  -1  -3 70.0002  2.3379   2
  -1   0  -3 62.9287  2.5538   5
  -1   0  -3 66.9159  2.3900   1
   1   0   3 71.3739  5.2409   6
   1  -1  -3 66.2416  5.1019   6
   0   1  -3 64.8833  2.3455   1
  -1   0  -3 58.3151  4.9892   6
  -1   1   3 62.5788  2.3528   1
  -1   1  -3 45.6769  1.7726   1
   1   0  -3 44.0889  4.7343   7
   0  -1  -3 49.0925  1.7951   1
   0   1   3 44.4576  1.9624   4
  -1   0   3 48.0929  1.6036   1
  -1   0   3 50.6919  2.5784   6
   1  -1   3 42.9775  1.7409   1
   1   0  -3 49.4251  1.9415   3
   0  -1  -3 43.1265  1.9358   4
   1   0  -3 46.5765  1.7872   2
   0  -1  -3 48.2159  4.5107   6
  -1   0   3 48.0339  1.9108   3
   1   0  -3 51.7300  1.6053   1
   0  -1  -3 46.0535  1.8520   5
  -1   1  -3 42.7787  4.2656   6
  -1   0   3 45.7048  1.7663   2
   0   1   3 41.7836  1.8251   5
   0   1   3 43.1924  1.7403   1
  -1   0   3 40.7858  4.7185   7
   1  -1   3 36.6746  4.0219   6
  -1   0   3 49.0204  2.0042   4
   0   1   3 42.2746  4.3419   6
  -2   0  -3 1136.76   51.03   6
   0  -2   3 1089.40   39.91   3
   0  -2   3 1076.05   37.11   1
  -2   0  -3 1056.99   37.02   1
   0  -2   3 1110.63   52.63   6
   2   0   3 1072.99   52.11   6
  -2   0  -3 1018.48   39.50   5
   2  -2  -3 1094.20   40.16   3
   2  -2  -3 1000.00   37.10   1
   2  -2  -3 1039.07   52.60   6
  -2   1   3 37.4026  1.4981   5
   1   1  -3 37.3871  1.5971   2
   1  -2   3 39.2863  4.8886   6
   1  -2  -3 37.7662  1.6148   1
   1   1   3 40.0770  1.4634   2
   1  -2  -3 41.1122  5.2517   6
   1  -2  -3 37.0458  1.5098   5
  -2   1  -3 39.0206  1.5567   1
  -2   1  -3 30.1329  4.2029   6
   1   1   3 36.3909  4.3986   6
   1   1  -3 40.6093  1.6327   3
  -1  -1  -3 36.6613  1.6593   4
  -1  -1  -3 34.6343  1.6687   5
  -1   2  -3 37.6270  1.5793   1
   2  -1   3 33.1182  4.2380   6
  -1   2  -3 34.0028  4.5822   6
   2  -1  -3 38.4403  1.4175   1
   2  -1  -3 38.1317  1.3916   1
  -1   2   3 32.5499  4.7951   6
  -1  -1   3 39.4834  1.5952   4
  -1   2   3 39.3832  1.7420   4
   2  -1  -3 39.5198  3.3804   6
   2  -1   3 31.7027  3.8489   7
   2  -1  -3 40.3494  3.5383   6
   2  -1  -3 37.2316  1.5671   2
   2  -1  -3 31.0275  4.9834   7
  -1  -1  -3 39.0041  1.4334   2
  -1  -1   3 39.1588  1.4235   1
  -1  -1   3 34.7766  3.3877   6
  -1   2   3 39.2722  1.5713   3
  -1  -1  -3 39.5548  1.5615   1
  -1  -1   3 39.2742  1.6074   3
  -1  -1   3 36.3614  1.3790   1
  -1  -1   3 36.7752  3.2927   6
   2  -1  -3 37.5166  1.7403   3
  -1  -1  -3 33.8197  4.3781   6
   0  -2  -3 669.539  27.953   4
   2  -2   3 722.953  37.011   6
   0   2   3 682.986  27.960   4
   0  -2  -3 708.688  24.873   1
   0  -2  -3 721.965  37.156   6
   0   2   3 758.080  37.793   6
   2   0  -3 731.893  24.898   2
   0   2   3 709.602  24.593   2
  -2   2  -3 733.113  37.160   6
  -2   2  -3 741.533  24.860   1
   0  -2  -3 666.010  26.370   5
   2   0  -3 699.663  26.858   3
  -2   0   3 719.082  42.243   7
  -3   0  -3 137.948   4.917   1
   3   0   3 133.714   5.525   3
   0  -3   3 132.123  11.629   6
  -3   0  -3 135.583   5.400   5
   3  -3  -3 137.756   5.526   3
   3  -3  -3 148.769  11.826   6
   0  -3   3 138.528   5.083   1
   3  -3  -3 134.256   5.087   1
   3   0   3 132.883   9.890   6
  -3   0  -3 124.794   9.743   6
   0  -3   3 133.939  11.573   6
   3  -3  -3 139.291  11.146   6
  -3   0  -3 131.937  12.075   7
  -3   1  -3 46.3748  1.8847   1
  -3   1  -3 45.4950  2.0402   5
   2   1   3 46.9630  1.9339   2
   2  -3  -3 47.9520  2.0247   3
  -3   1  -3 39.8105  5.5930   6
  -3   1  -3 46.1005  6.1730   7
   2  -3  -3 47.9835  2.0574   1
   2   1   3 40.9333  5.3865   6
   1   2  -3 47.6295  2.0162   2
   1  -3   3 44.6855  2.0122   1
   1  -3   3 38.3107  6.2109   6
   2  -3  -3 49.4875  6.9654   6
   1  -3   3 47.7785  1.7860   3
   2  -3  -3 44.3938  1.7804   5
   1   2  -3 49.2427  1.8924   3
   3  -1   3 42.4457  5.3067   6
   3  -2  -3 48.4833  2.2125   3
  -2  -1  -3 47.9677  1.8840   1
   3  -1   3 46.1205  2.2227   3
   3  -2  -3 43.0702  5.2177   6
  -1  -2   3 40.3121  5.1127   6
  -2  -1  -3 43.5448  5.6666   6
  -2  -1  -3 47.1970  2.1849   5
  -1  -2   3 40.3172  5.2340   6
   3  -2  -3 35.9730  6.9944   7
  -1  -2   3 48.4440  1.8765   1
  -1  -2   3 48.0730  1.9026   3
   3  -2  -3 44.5740  1.8462   1
   1   2   3 30.5698  1.2281   2
   1  -3  -3 23.0475  5.4803   6
  -3   1   3 21.2416  5.5009   7
   1   2   3 25.0208  4.8562   6
  -3   1   3 29.9891  1.3160   5
   2   1  -3 30.3071  1.4446   2
   2   1  -3 28.8993  1.4136   3
   2  -3   3 29.1140  1.3354   3
  -3   2  -3 20.0336  4.8999   6
   1  -3  -3 29.1370  1.3566   5
   1  -3  -3 30.9714  1.4857   1
   2  -3   3 22.8528  5.0694   6
  -3   2  -3 26.9700  1.3389   1
  -1   3   3 30.4062  1.4079   4
   3  -1  -3 30.0339  1.0810   1
  -1  -2  -3 28.5723  1.5144   5
   3  -1  -3 33.1484  3.3766   6
   3  -1  -3 30.3127  1.5711   3
  -2   3  -3 27.6572  1.4076   1
  -2   3  -3 19.0172  4.7842   6
   3  -2   3 20.9699  4.4752   7
   3  -1  -3 24.5658  2.7110   6
  -1   3   3 30.5392  1.2350   3
  -2  -1   3 27.6079  1.0567   1
  -2  -1   3 30.2001  1.0629   1
   3  -1  -3 23.0695  5.5258   7
   3  -1  -3 29.6858  1.0812   1
  -1  -2  -3 30.4392  1.3895   1
  -2  -1   3 28.6017  2.8692   6
   3  -1  -3 32.3440  1.4678   2
   3  -2   3 19.6678  4.4783   6
  -1  -2  -3 24.9382  1.2988   4
  -2  -1   3 31.0914  2.8758   6
   3  -2   3 27.1377  1.5252   3
  -3   3  -3 188.823   7.019   1
   3  -3   3 192.477   7.498   3
   3  -3   3 180.160  14.177   6
   0   3   3 189.599  14.632   6
  -3   3  -3 183.222  14.532   6
   0  -3  -3 195.025   7.071   1
  -3   0   3 187.370   7.340   5
   0  -3  -3 187.065   7.412   5
   0  -3  -3 176.013  14.736   6
  -3   0   3 206.837  14.394   7
   3   0  -3 198.107   7.085   2
   0   3   3 190.140   7.567   4
   3   0  -3 181.595   7.553   3
   0   3   3 190.009   6.646   2
   0  -4   3 153.870   5.811   1
  -4   0  -3 154.629   6.206   5
   4  -4  -3 157.072   6.248   3
   4  -4  -3 155.200  14.162   6
  -4   0  -3 165.090  15.793   7
   4  -4  -3 141.106   5.729   1
  -4   0  -3 153.242   5.505   1
   4   0   3 148.629   6.311   3
   4  -4  -3 149.452  13.779   6
   0  -4   3 140.965  14.156   6
   0   4  -3 153.070   5.614   2
  -4   0  -3 124.281  11.379   6
   0  -4   3 136.957  13.896   6
   4   0   3 162.398  11.701   6
  -4   1  -3 22.8215  6.2872   7
   3  -4  -3 26.1331  6.8558   6
  -4   1  -3 24.0112  1.2000   1
  -4   1  -3 23.0822  1.3542   5
   1   3  -3 24.7355  1.3492   2
   1  -4   3 16.0718  6.1453   6
   3   1   3 25.4960  1.4442   3
   3  -4  -3 23.0061  6.6367   6
   3   1   3 21.3601  4.6136   6
   3  -4  -3 23.8050  1.4054   1
   1  -4   3 27.0193  1.4606   1
   3  -4  -3 23.7020  1.3358   3
  -1  -3   3 15.9340  5.1698   6
   4  -3  -3 17.0948  7.0334   7
  -3  -1  -3 23.6892  1.5254   5
   4  -3  -3 31.6767  5.7051   6
   4  -3  -3 16.4440  4.5764   6
   4  -3  -3 24.0094  1.5052   3
  -1  -3   3 16.5981  5.1099   6
   4  -1   3 24.5925  1.5687   3
  -1   4  -3 24.4311  1.0723   4
   4  -3  -3 25.5043  1.2638   1
  -1  -3   3 27.7171  1.3123   1
   4  -1   3 19.7522  4.7659   6
  -3  -1  -3 24.9539  1.2027   1
  -4   2  -3 0.85057 0.33983   1
   2   2   3 0.49472 0.28313   2
   2  -4   3 3.45140 5.80510   6
  -4   2   3 0.84438 0.22795   5
   2  -4  -3 4.15704 4.82086   6
   2   2  -3 1.18141 0.39054   2
   2  -4  -3 0.74595 0.24071   5
   2   2  -3 1.52583 0.32143   3
   2   2   3 1.07526 0.31185   3
   2  -4   3 0.68607 0.46286   1
  -4   2  -3 3.83111 3.96109   6
   2  -4  -3 0.97344 0.41534   1
   2  -4   3 0.66654 0.19873   3
   2   2   3 0.86448 3.32560   6
  -2  -2   3 0.76522 0.42502   5
  -2  -2   3 -1.1182  2.2254   6
   4  -2   3 0.26757 0.36801   3
   4  -2   3 0.19484 3.85484   6
  -2  -2  -3 1.09689 0.35104   1
  -2   4   3 1.03473 0.33743   4
  -2  -2   3 -1.5393  2.4868   6
  -2  -2  -3 -0.5731  3.7894   6
  -2  -2  -3 1.62186 0.52028   5
   4  -2   3 -2.1340  3.3518   7
   4  -2  -3 0.67838 0.41368   3
   4  -2  -3 -0.0890  2.0437   6
   4  -2  -3 0.93995 4.82693   7
   4  -2  -3 1.30374 0.24681   1
   1   3   3 39.6775  1.6449   2
  -4   3  -3 32.5635  6.9819   6
   3  -4   3 32.6956  7.1988   6
   1  -4  -3 37.7148  1.8759   5
   1  -4  -3 38.9145  2.0023   1
  -4   1   3 38.9883  1.8389   5
  -4   1   3 28.6097  7.8837   7
   1   3   3 41.6070  7.2220   6
   1  -4  -3 27.0908  8.4362   6
   1   3   3 41.6067  1.6715   3
   3  -4   3 37.1571  1.8231   3
   3   1  -3 38.0093  1.9376   2
   3   1  -3 39.6306  1.9506   3
  -4   3  -3 39.6649  1.8808   1
  -3  -1   3 38.7690  2.0662   5
   4  -3   3 39.8493  2.1055   3
  -1   4   3 41.0100  1.7959   4
  -1  -3  -3 37.8421  2.0567   5
   4  -1  -3 42.3016  1.9934   2
  -3   4  -3 38.7727  1.9101   1
  -1  -3  -3 27.4411  6.7913   6
   4  -3   3 38.3320  6.7261   6
   4  -3   3 27.7204  6.4759   7
   4  -1  -3 38.4435  2.1002   3
  -3  -1   3 35.2138  9.2831   7
  -1  -3  -3 42.5107  1.9244   1
   0  -4  -3 116.714   4.983   5
   4   0  -3 123.510   4.901   2
   0   4   3 121.548   4.841   4
   4   0  -3 120.760   5.195   3
   4  -4   3 102.421  12.316   6
  -4   0   3 124.895  15.016   7
  -4   4  -3 121.236   4.856   1
   0  -4  -3 116.105  13.429   6
   0   4   3 121.204   4.412   2
   0  -4  -3 123.899   4.877   1
  -4   0   3 122.163   5.064   5
   4  -4   3 125.924   5.132   3
  -4   4  -3 119.656  13.056   6
   0  -5   3 1.96411 9.93856   6
   0  -5   3 -3.6730  9.4455   6
   0   5  -3 6.51399 0.75522   2
   5  -5  -3 5.23810 0.83001   3
  -5   0  -3 7.00098 8.06815   7
   5   0   3 6.85170 0.95735   3
  -5   0  -3 4.93601 0.61138   1
   0  -5   3 5.70351 0.91137   5
   5  -5  -3 0.18862 9.46303   6
   5  -5  -3 2.31762 8.63051   6
   0  -5   3 6.42707 0.90061   1
  -5   1  -3 62.6201  8.5000   6
   4  -5  -3 72.0018 11.4059   6
  -5   1  -3 65.7031  3.1049   5
   4   1   3 67.0238  3.2446   3
   1  -5   3 63.6806 11.7630   6
   4  -5  -3 62.5991 11.1808   6
  -5   1  -3 69.6412 11.4515   7
   4   1   3 75.9454  8.7334   6
   4  -5  -3 66.8201  3.1136   3
   1   4  -3 66.3671  2.9334   2
  -5   1  -3 72.2183  2.7937   1
   1  -5   3 67.1038  3.1479   1
   4  -5  -3 68.5365  3.1263   1
   5  -4  -3 69.0734 13.0632   7
  -1  -4   3 63.6352 10.2983   6
   5  -4  -3 73.5625  9.5998   6
  -4  -1  -3 66.4180  3.3783   5
   5  -4  -3 67.5496  2.9335   1
   5  -4  -3 71.6655  3.3474   3
   5  -4  -3 81.7646 10.4210   6
  -4  -1  -3 71.3159  2.7489   1
  -1  -4   3 73.4528  3.0116   1
  -1  -4   3 50.4206  9.4211   6
  -1  -4   3 65.3919  3.3920   5
   5  -1   3 89.0312  8.9922   6
  -4  -1  -3 60.1564 11.4857   7
   5  -1   3 65.4229  3.3753   3
   3   2   3 24.6089  1.3984   3
  -5   2  -3 21.4446  1.3240   5
   3   2   3 21.6795  1.3308   2
   3  -5  -3 22.9292  1.5481   1
   3  -5  -3 20.4857  8.1788   6
   3  -5  -3 23.8036  1.1203   5
  -5   2  -3 12.3049  5.5595   6
   3  -5  -3 21.6400  1.2320   3
   2  -5   3 17.4130  9.1299   6
   2  -5   3 21.3827  1.4959   1
   3   2   3 22.9548  6.3273   6
   2   3  -3 26.9137  1.2224   3
   3  -5  -3 14.4537  7.6664   6
  -5   2  -3 24.6259  1.3164   1
   2  -5   3 18.6503 10.0608   6
   2   3  -3 25.1590  1.4459   2
   5  -3  -3 21.4263  1.6279   3
   5  -3  -3 15.7838  8.0071   7
   5  -2   3 24.4461  1.7109   3
  -2  -3   3 22.9239  1.6750   5
  -2  -3   3 24.6096  1.2484   1
  -2  -3   3 17.2415  5.4158   6
  -3  -2  -3 21.0726  1.2432   1
   5  -3  -3 24.1706  6.1175   6
   5  -3  -3 22.1869  1.1807   1
  -3   5   3 25.5740  1.5015   4
   5  -2   3 20.3929  6.2515   6
   5  -3  -3 27.4569  5.6365   6
  -3  -2  -3 23.4007  1.6771   5
  -5   3  -3 18.6893  1.2339   1
   2  -5  -3 18.0176  1.3924   1
   3   2  -3 21.0444  1.2715   3
   3  -5   3 16.8516  7.9750   6
   2  -5  -3 18.0054  8.2677   6
   2   3   3 20.1736  1.1519   2
   2   3   3 21.4162  1.1446   3
  -5   3  -3 13.2514  6.4139   6
   3   2  -3 20.5609  1.3702   2
  -5   2   3 21.7677  1.1231   5
   3  -5   3 20.4322  1.0946   3
   2   3   3 18.0239  6.1784   6
   3  -5   3 19.5348  1.4052   1
   2  -5  -3 21.1136  1.2076   5
   2  -5  -3 18.6544  8.6285   6
  -2  -3  -3 19.9381  1.2529   1
  -3  -2   3 14.4217  4.0465   6
  -3  -2   3 19.8829  1.5157   5
   5  -3   3 19.3486  6.0164   6
   5  -2  -3 29.3178  4.8358   6
  -3  -2   3 18.4776  1.1267   4
   5  -2  -3 21.4686  0.9458   1
  -3  -2   3 14.6291  3.9821   6
  -2  -3  -3 8.55855 6.45327   6
  -2  -3  -3 19.7925  1.5646   5
  -2   5   3 21.1886  1.2077   4
  -3  -2   3 20.1278  0.9289   1
   5  -2  -3 17.9476  1.4730   3
   5  -2  -3 26.4383  4.5191   6
   5  -3   3 18.0218  1.5034   3
  -5   1   3 41.6336  2.0849   5
  -5   4  -3 41.6326  2.1287   1
   1  -5  -3 42.3066  2.2613   1
   4  -5   3 25.8385  9.6163   6
   1   4   3 40.8360  1.7853   2
   1  -5  -3 42.7285  2.1418   5
  -5   1   3 34.1611 10.5012   7
   4   1  -3 42.4068  2.1670   3
   4  -5   3 41.1374  2.2014   1
   4  -5   3 41.7993  2.0929   3
   4   1  -3 38.4052  2.1434   2
   1  -5  -3 36.4790 10.4397   6
  -5   4  -3 32.9897  8.9747   6
  -1  -4  -3 30.4010  8.8452   6
  -1   5   3 43.7272  1.8359   4
   5  -4   3 47.6030  9.6613   6
  -4  -1   3 39.7124  2.3128   5
   5  -4   3 39.1772  2.2913   3
  -1  -4  -3 42.0696  2.3373   5
  -4  -1   3 30.7126 11.9628   7
   5  -1  -3 41.0721  2.3596   3
  -1  -4  -3 41.9021  2.1218   1
  -1   5   3 37.6004  1.6890   2
   0  -5  -3 11.5805  1.1476   5
   5  -5   3 12.2531  9.6647   6
   5  -5   3 12.9999  1.1532   1
   0  -5  -3 10.5812  1.1403   1
   5  -5   3 11.1557  1.1029   3
  -5   0   3 10.4326  1.1731   5
   5   0  -3 13.0228  1.2200   3
  -5   0   3 4.67942 9.32717   7
   5   0  -3 11.4543  1.1893   2
   6  -6  -3 5.49423 1.00540   3
   0  -6   3 3.38708 1.12633   5
   6  -6  -3 5.33125 0.94532   1
  -6   0  -3 3.23161 1.03637   5
   0   6  -3 3.79094 0.84207   2
   0  -6   3 3.71997 1.09741   1
   6   0   3 2.84817 1.09723   3
  -6   1  -3 26.4020  1.8269   5
   1  -6   3 28.8669  1.9472   5
  -6   1  -3 22.2584 13.7070   7
   5   1   3 28.5697  1.9032   3
   1   5  -3 26.4284  1.6244   2
   5  -6  -3 28.4291  1.8717   1
   5  -6  -3 24.7455  1.7335   3
   1  -6   3 28.8903  1.9319   1
  -1  -5   3 29.5762  2.0957   5
   6  -1   3 28.3972  2.0630   3
  -1  -5   3 25.4303  1.6890   1
   6  -5  -3 28.4183  1.6928   1
   6  -5  -3 26.8797  1.9777   3
  -1   6  -3 25.4887  1.6194   2
  -5  -1  -3 27.0111  2.0239   5
   6  -5  -3 27.2358  9.4350   6
   4   2   3 62.7884  2.9298   3
  -6   2  -3 57.2530  2.5602   1
  -6   2  -3 62.2837  2.8981   5
   2   4  -3 60.3375  2.7960   2
   2  -6   3 63.2937  3.1073   1
   4  -6  -3 57.7488  3.0080   1
  -4  -2  -3 62.6251  2.6081   1
   6  -4  -3 62.0718  2.6312   1
  -2  -4   3 56.1205  2.6363   1
  -2  -4   3 58.2249  3.2544   5
  -4   6   3 59.6271  3.0476   4
   6  -4  -3 58.8686  3.2343   3
   6  -2   3 59.5254  3.2924   3
   6  -4  -3 57.4370 11.4963   6
  -4  -2  -3 59.0570  3.3140   5
   3  -6  -3 21.0885  1.6978   1
   3   3   3 34.6568  8.3976   6
   3   3   3 23.0638  1.4396   2
   3   3  -3 24.7356  1.3794   3
  -6   3  -3 26.1168  1.4857   1
   3  -6   3 23.3282  1.7071   1
  -6   3  -3 7.25328 7.66275   6
   3   3   3 25.9641  1.4127   3
   3   3  -3 21.4757  1.4883   2
  -3  -3   3 21.2538  1.8029   5
  -3   6   3 23.6001  1.3814   4
  -3  -3  -3 22.1778  1.3829   1
   6  -3   3 22.9824  1.8493   3
   6  -3  -3 20.7413  1.7745   3
  -3  -3  -3 22.4556  1.5558   5
   6  -3   3 28.3266  8.4737   6
  -6   4  -3 65.9585 12.5898   6
  -6   4  -3 98.5997  4.1017   1
   2  -6  -3 94.7823  4.3320   1
   2  -6  -3 95.5290  4.1212   5
   4   2  -3 97.2635  4.2004   2
   2   4   3 95.4009  3.7989   2
   4   2  -3 101.073   4.221   3
   4  -6   3 99.3062  4.3464   1
   6  -4   3 94.6890  4.5952   3
  -4  -2   3 95.6937  4.5779   5
  -2  -4  -3 96.6359  4.6093   5
   6  -2  -3 93.8608  4.6085   3
   6  -4   3 97.6024 13.7708   6
  -2  -4  -3 96.9265  4.0889   1
   5   1  -3 24.0235  1.7961   2
  -6   1   3 25.8409  1.7098   5
   1  -6  -3 28.9833  1.7963   5
   1  -6  -3 26.2106  1.9084   1
   5  -6   3 25.6966  1.6815   3
   5   1  -3 27.5138  1.7991   3
   5  -6   3 26.3191  1.8364   1
   6  -5   3 25.7298  1.6896   1
  -5  -1   3 25.0854  1.9282   5
  -1  -5  -3 24.7773  1.7153   1
  -1  -5  -3 24.6104  1.8945   5
   6  -1  -3 23.9889  1.9179   3
   6  -5   3 23.4082  1.8900   3
   6  -6   3 7.82847 1.10723   1
   0  -6  -3 5.43551 1.15042   1
  -6   0   3 8.02899 1.21294   5
   6  -6   3 6.91680 1.09945   3
   0  -6  -3 6.88485 1.16116   5
   6   0  -3 7.93312 1.25573   3
   0  -7   3 11.2186  1.5377   1
   7   0   3 12.2497  1.6199   3
   0  -7   3 12.2539  1.7169   5
  -7   0  -3 9.24599 1.73556   5
   7  -7  -3 13.0461  1.6610   1
   1  -7   3 5.60814 1.29672   1
   6  -7  -3 7.23312 1.22246   1
   1  -7   3 7.12977 1.28706   5
   6   1   3 8.80004 1.29442   3
  -7   1  -3 4.44197 1.23396   5
  -1  -6   3 5.98621 1.25585   1
  -6   7   3 7.88683 1.37212   4
  -1  -6   3 7.12652 1.37103   5
   7  -6  -3 8.68924 1.27794   1
  -6  -1  -3 6.36251 1.58831   5
   7  -1   3 8.30872 1.49891   3
   7  -6  -3 6.38327 1.28982   3
   5  -7  -3 64.3343  3.3657   1
   5   2   3 65.6005  3.2976   3
   2  -7   3 62.8814  3.4197   1
   2  -7   3 69.1340  3.3997   5
   2   5  -3 56.9926  2.8870   2
  -5   7   3 66.2348  3.4316   4
  -5  -2  -3 65.9812  3.6579   5
  -2  -5   3 65.2443  3.5183   5
   7  -5  -3 63.3031  3.6008   3
   7  -2   3 61.4761  3.6439   3
   3   4  -3 7.84467 1.12766   2
   3  -7   3 11.7392  1.1723   5
   4  -7  -3 9.44547 1.38181   1
   3  -7   3 9.32983 1.35242   1
  -3  -4   3 8.34995 1.36889   5
  -4  -3  -3 8.95765 1.54379   5
   7  -3   3 9.98239 1.49038   3
   7  -4  -3 9.80165 1.42875   3
   3  -7  -3 5.91928 1.33213   1
   4  -7   3 9.26034 1.33537   1
  -7   4  -3 6.19479 1.08095   1
   4   3  -3 5.07060 1.05020   2
  -4  -3   3 6.95232 1.41907   5
  -3  -4  -3 8.37187 1.37744   5
   7  -3  -3 8.18899 1.40343   3
   7  -4   3 9.29288 1.42365   3
   5   2  -3 79.1426  3.7948   2
   2  -7  -3 80.0335  3.7750   5
   5   2  -3 84.1826  3.8840   3
   2  -7  -3 78.5521  3.9715   1
   5  -7   3 82.3752  4.0541   1
   7  -5   3 81.0886  4.2495   3
  -5  -2   3 80.6319  4.2541   5
  -2  -5  -3 83.4796  4.2396   5
   7  -5   3 82.5649  3.6941   1
   7  -2  -3 76.0982  4.2277   3
  -2  -5  -3 82.7565  3.6974   1
   6  -7   3 9.99128 1.54961   1
   1  -7  -3 13.9251  1.5651   5
   1  -7  -3 6.85635 1.30744   1
   6   1  -3 13.6027  1.4798   3
   7  -1  -3 12.5181  1.6299   3
  -6  -1   3 10.0079  1.5271   5
  -1  -6  -3 7.57213 1.33287   1
   7  -6   3 10.5570  1.3148   1
  -1  -6  -3 12.9729  1.6788   5
   7  -6   3 8.33122 1.56739   3
   0  -7  -3 18.4594  1.9421   5
   0  -7  -3 12.5396  1.6377   1
  -7   0   3 10.7398  1.6589   5
   7   0  -3 13.8452  1.8318   3
   7  -7   3 15.8900  1.7935   1
   1  -8   3 17.3940  2.1246   1
   1  -8   3 21.1060  2.1704   5
   7  -8  -3 27.0503  2.1993   1
   7   1   3 27.9520  2.3358   3
   8  -7  -3 16.6085  2.2327   3
  -1  -7   3 21.7879  2.4519   5
  -7   8   3 19.6970  2.2342   4
   8  -1   3 23.4105  2.3960   3
  -7  -1  -3 19.7529  2.2958   5
   2  -8   3 44.2403  2.9710   1
   6  -8  -3 47.0842  2.9476   1
   8  -6  -3 42.2699  3.0405   3
   8  -2   3 46.1900  3.2659   3
  -6  -2  -3 43.4630  3.2897   5
  -2  -6   3 47.1177  3.2736   5
   3  -8   3 28.7167  2.3435   1
   5  -8  -3 30.2137  2.3725   1
   8  -3   3 25.3711  2.6111   3
  -5  -3  -3 29.6372  2.6042   5
  -3  -5   3 28.2513  2.4790   5
   8  -5  -3 25.3421  2.4896   3
   4  -8   3 6.26297 1.59457   1
   4  -8  -3 5.45734 1.43679   1
   4   4  -3 3.49179 1.05855   2
   8  -4   3 5.18726 1.49580   3
  -4  -4   3 6.22995 1.78408   5
   3  -8  -3 24.3574  2.3188   1
   5  -8   3 27.3742  2.4307   1
   5   3  -3 24.0478  2.0167   2
   8  -3  -3 23.8182  2.3807   3
  -3  -5  -3 25.7462  2.4199   5
  -5  -3   3 26.0097  2.5830   5
   8  -5   3 26.4936  2.4269   3
   6  -8   3 28.0724  2.3516   1
   2  -8  -3 24.1701  2.2380   1
   8  -6   3 21.1534  2.2327   3
  -6  -2   3 22.0585  2.3340   5
  -2  -6  -3 25.4339  2.3885   5
   8  -2  -3 25.1455  2.4522   3
   1  -8  -3 12.3956  1.9486   1
   7  -8   3 14.7223  1.8466   1
   7   1  -3 13.3283  1.8195   3
   8  -1  -3 15.3159  2.1067   3
  -1  -7  -3 16.8181  2.1993   5
  -7  -1   3 10.4315  1.9351   5
   8  -7   3 13.5079  1.7262   1
   4  -9   3 2.78208 1.83020   1
   5  -9  -3 4.55636 1.73458   1
   9  -4   3 5.74577 2.26508   3
  -5  -4  -3 5.75867 1.93732   5
  -4  -5   3 8.60421 2.07623   5
   9  -5  -3 2.55632 1.98375   3
   5  -9   3 7.82124 1.83576   1
   4  -9  -3 8.41574 1.81809   1
   9  -5   3 7.49449 1.93026   3
  -4  -5  -3 6.90855 1.98267   5
  -5  -4   3 4.93968 1.85625   5
   9  -4  -3 3.40291 2.05155   3
   0   0  -4 997.346  45.385   4
   0   0   4 1176.42   39.94   1
   0   0   4 1039.51   45.41   4
   0   0  -4 1236.35   60.82   7
   0   0  -4 1224.29   54.99   6
   0   0   4 1232.69   55.02   6
   0   0  -4 1182.70   39.95   1
  -1   0  -4 59.3995  2.4353   5
   0   1  -4 57.1443  2.4849   4
   1  -1  -4 62.7601  2.1985   2
   0  -1   4 58.1340  2.4753   4
   1   0   4 53.3921  5.0639   6
  -1   1   4 59.1657  2.2443   1
   1  -1  -4 59.5344  4.9834   6
   1  -1  -4 61.6248  2.4790   3
  -1   0  -4 62.7770  2.2805   1
   0   1  -4 60.2287  2.2338   1
   1  -1  -4 61.9738  2.2343   1
   0  -1   4 59.3473  2.2189   1
  -1   1   4 60.1565  2.4693   3
   0  -1   4 57.7204  4.8528   6
  -1   1   4 63.3796  5.2748   6
  -1   1   4 65.8447  2.2114   2
  -1   0  -4 53.5897  5.1244   6
  -1   1   4 60.9426  2.6260   4
   0   1  -4 60.8515  4.8096   6
   0   1   4 89.5194  3.6390   4
  -1   0   4 97.4115  4.8593   6
  -1   0   4 90.2978  3.0547   1
  -1   1  -4 91.8216  6.8928   6
   1   0  -4 91.5433  3.5134   3
   1  -1   4 86.9914  6.8041   6
   0  -1  -4 82.1119  3.5930   4
   0   1   4 84.0463  3.3783   5
  -1   1  -4 89.6257  3.2458   1
   0  -1  -4 85.4730  3.3712   5
   1   0  -4 91.6316  4.7539   6
  -1   1  -4 83.8638  3.6442   4
   0  -1  -4 97.1451  7.0944   6
   1   0  -4 70.9133  6.9582   7
  -1   0   4 79.5144  3.4942   3
   0   1   4 93.1166  7.0107   6
  -1   0   4 88.8460  3.6654   4
   1   0  -4 89.7159  3.2363   2
  -1   0   4 81.6778  7.1814   7
   0  -1  -4 88.4810  3.2481   1
   1   0  -4 89.8559  3.0628   1
   2  -2  -4 529.790  18.737   1
   0   2  -4 535.424  28.265   6
   2   0   4 522.963  28.128   6
   0   2  -4 509.186  21.027   4
  -2   0  -4 515.693  19.966   5
   0  -2   4 551.697  28.450   6
   0  -2   4 532.938  20.060   3
  -2   0  -4 566.717  26.236   6
   2  -2  -4 529.727  20.300   3
   2  -2  -4 559.423  28.874   6
   0   2  -4 521.828  18.698   1
  -2   0  -4 558.707  18.603   1
  -2   1   4 2279.01   82.39   1
   1  -2  -4 2270.26  113.97   6
   1  -2  -4 2104.53   82.58   1
   1   1  -4 2130.61   89.15   3
  -2   1  -4 2698.77   82.58   1
   1   1   4 2389.84  113.30   6
  -2   1  -4 2778.26  113.97   6
   1  -2   4 2402.07  113.65   6
   1   1  -4 2358.80   82.62   2
   1  -2  -4 2541.81   87.59   5
   1   1  -4 2269.66   82.37   1
   1   1   4 2378.48   93.66   4
   2  -1  -4 2477.77   82.55   2
   2  -1  -4 2259.13   89.23   3
  -1  -1   4 2647.60   82.37   1
   2  -1   4 2548.37  112.84   6
  -1   2   4 2473.66   82.36   2
   2  -1  -4 2352.43  110.31   6
  -1   2  -4 2316.42   93.64   4
   2  -1  -4 2153.88   82.35   1
  -1  -1  -4 2520.18  113.47   6
  -1  -1  -4 2341.33   82.55   1
  -1   2  -4 2336.02   82.56   1
  -1  -1  -4 2214.56   87.80   5
   2  -1  -4 2742.23  129.65   7
  -1   2   4 2313.01  114.10   6
  -1   2  -4 2484.22  113.76   6
  -1   2   4 2260.74   93.72   4
  -1  -1   4 2259.45   93.59   4
  -1   2   4 2309.57   89.13   3
  -1  -1  -4 2251.09   82.37   2
  -1  -1   4 2386.99   82.41   1
   2  -1   4 2648.35  125.12   7
  -1   2   4 2259.48   87.58   5
   2   0  -4 319.397  12.005   3
   0  -2  -4 307.318  11.146   1
   0  -2  -4 302.132  11.765   5
   0   2   4 311.134  12.440   4
   0   2   4 313.773  19.406   6
   2  -2   4 291.515  18.596   6
   2   0  -4 319.111  11.159   2
  -2   2  -4 315.608  11.132   1
  -2   2  -4 317.693  18.996   6
  -2   0   4 323.656  21.692   7
   0  -2  -4 321.401  19.418   6
   3  -3  -4 1808.59   93.25   6
  -3   0  -4 2038.36   92.37   6
   0  -3   4 1875.31   66.18   1
  -3   0  -4 1984.04  104.82   7
   3  -3  -4 1705.69   66.15   1
   0  -3   4 2025.95   93.79   6
   3  -3  -4 1971.34   71.53   3
  -3   0  -4 1822.50   70.46   5
   3  -3  -4 1953.06   93.47   6
  -3   0  -4 1962.34   66.09   1
   3   0   4 1865.01   91.31   6
   1   2  -4 56.7388  2.3921   2
  -3   1  -4 57.8952  2.4595   5
   2   1   4 54.3779  6.2596   6
  -3   1  -4 59.8932  2.3071   1
   1   2  -4 59.8792  2.3135   3
   2  -3  -4 58.8971  2.4213   3
   1  -3   4 39.8383  6.6770   6
   2  -3  -4 58.1470  7.6739   6
   2  -3  -4 56.4710  2.1424   5
  -3   1  -4 49.8785  6.3030   7
  -3   1  -4 48.2502  6.2391   6
   2  -3  -4 58.4120  2.4203   1
  -2  -1  -4 47.2801  6.2351   6
  -2   3   4 57.9543  2.6511   4
  -1  -2   4 42.3129  5.4182   6
  -2  -1  -4 58.1666  2.1878   1
   3  -2  -4 57.2392  5.7489   6
   3  -2  -4 55.0008  2.1949   1
   3  -2  -4 60.9754  2.6383   3
   3  -2  -4 57.5836  8.4525   7
  -1  -2   4 59.3460  2.2081   1
  -1  -2   4 53.8598  5.8610   6
  -2  -1  -4 54.8021  2.5543   5
  -1   3  -4 53.4709  2.3410   1
   3  -2  -4 55.0742  5.8934   6
  -1  -2   4 58.1804  2.2730   4
   3  -1   4 54.6734  6.3666   6
  -1   3  -4 56.4558  2.3692   4
   1   2   4 30.6512  5.5058   6
   2   1  -4 33.5651  1.5988   3
  -3   2  -4 32.9257  1.5182   1
   1   2   4 34.7273  1.3430   2
   1  -3  -4 32.5393  1.5120   5
  -3   1   4 33.1152  1.4816   5
   2   1  -4 35.1153  1.6270   2
  -3   1   4 24.1383  5.9371   7
   1  -3  -4 33.7362  6.2709   6
   1  -3  -4 32.1779  1.6134   1
  -3   2  -4 25.5751  5.1340   6
   2  -3   4 35.0982  5.9183   6
   3  -1  -4 35.3062  2.9214   6
   3  -1  -4 34.3276  1.2320   1
  -2  -1   4 35.7212  1.2038   1
   3  -1  -4 30.1089  1.7007   3
  -1  -2  -4 34.2719  1.5679   1
  -2   3  -4 33.2922  1.5798   1
   3  -2   4 25.9595  5.0436   6
  -1  -2  -4 33.7418  1.3078   2
  -1   3   4 33.9951  1.6154   4
   3  -1  -4 23.4881  5.7658   7
  -2  -1   4 33.9882  1.1964   1
  -1   3   4 36.8572  1.4691   3
  -2  -1   4 32.7421  1.5927   4
   3  -2   4 24.5849  4.4522   7
  -1   3   4 27.0263  5.8418   6
  -1  -2  -4 22.0820  5.1047   6
   3  -1  -4 34.6362  3.1454   6
  -2  -1   4 34.9421  2.9548   6
  -1  -2  -4 32.4774  1.6854   5
  -2   3  -4 24.9532  5.4257   6
   3  -1  -4 32.1920  1.2020   1
  -2  -1   4 30.5949  2.7853   6
   3  -1  -4 33.9572  1.5918   2
   0   3   4 2094.73  102.57   6
   0  -3  -4 1977.51   77.05   5
   3   0  -4 2121.43   72.64   2
  -3   0   4 2376.27  116.46   7
   0  -3  -4 2026.08  102.97   6
   3  -3   4 1997.48   78.24   3
  -3   0   4 1920.98   77.08   5
   0   3   4 2071.69   72.19   2
   0  -3  -4 2044.01   72.62   1
  -3   3  -4 2197.22  103.14   6
   3   0  -4 2023.47   78.41   3
   3  -3   4 2137.51  102.57   6
   0   3   4 2135.10   82.11   4
  -3   3  -4 2173.95   72.54   1
  -4   0  -4 108.301   3.934   1
  -4   0  -4 109.172  12.469   7
   4   0   4 106.762   4.628   3
   4  -4  -4 96.2891  4.1510   1
   0   4  -4 108.392   4.188   2
   0  -4   4 74.9615 11.4720   6
   0  -4   4 96.0029 11.6418   6
   4  -4  -4 111.980  11.800   6
   4   0   4 113.676  10.117   6
   4  -4  -4 108.064   4.526   3
   4  -4  -4 99.8203 12.0049   6
   0  -4   4 108.076   4.238   1
  -4   0  -4 102.615   4.505   5
   1  -4   4 28.9778  1.5679   1
   3  -4  -4 27.6031  1.5499   1
  -4   1  -4 20.8079  5.2430   6
  -4   1  -4 27.2050  1.5381   5
  -4   1  -4 27.6106  6.2888   7
   3  -4  -4 30.5879  7.1062   6
   1   3  -4 29.7812  1.5279   2
   3   1   4 40.7391  5.9462   6
   3   1   4 28.6171  1.5905   3
   1  -4   4 24.7213  6.9106   6
  -4   1  -4 28.1880  1.3844   1
   3  -4  -4 28.2931  1.5074   3
   3  -4  -4 27.0548  7.1335   6
   4  -1   4 21.7835  5.2097   6
  -1  -3   4 19.3827  5.9544   6
   4  -3  -4 22.0586  7.5709   7
   4  -3  -4 27.3014  1.3463   1
  -3  -1  -4 29.0042  1.3787   1
  -3  -1  -4 26.6050  1.6630   5
   4  -3  -4 27.9543  5.9500   6
   4  -1   4 26.6356  1.6940   3
  -1   4  -4 29.3823  1.2305   4
  -3  -1  -4 18.8440  5.1687   6
   4  -3  -4 32.3431  5.4849   6
   4  -3  -4 27.9908  1.6793   3
  -1  -3   4 28.4560  1.4092   1
  -4   2  -4 444.716  14.989   1
   2  -4   4 436.570  15.814   3
   2  -4  -4 403.215  15.623   5
  -4   2   4 426.996  15.579   5
   2  -4  -4 393.798  27.191   6
   2   2  -4 421.991  15.139   2
   2  -4   4 420.375  27.296   6
   2   2   4 424.396  14.837   2
   2   2   4 422.767  25.588   6
   2   2  -4 421.337  16.046   3
  -4   2  -4 414.801  24.574   6
   2  -4  -4 405.000  15.181   1
   2  -4   4 427.228  15.186   1
  -2  -2   4 457.037  22.431   6
  -2  -2  -4 433.116  25.868   6
   4  -2   4 406.233  24.967   6
   4  -2  -4 442.053  22.270   6
  -2   4  -4 431.319  15.212   1
   4  -2  -4 430.814  22.477   6
  -2  -2  -4 416.930  14.989   1
   4  -2  -4 411.877  29.715   7
   4  -2  -4 430.488  16.406   3
  -2  -2   4 435.440  14.769   1
  -2  -2  -4 410.308  16.076   5
   4  -2   4 405.516  27.055   7
  -2  -2   4 443.385  22.516   6
   4  -2   4 422.275  16.386   3
  -2  -2   4 424.585  16.683   4
   4  -2  -4 401.682  14.669   1
  -2   4   4 394.576  16.886   4
  -4   3  -4 24.9257  1.3913   1
   1  -4  -4 23.9553  1.3423   5
   3   1  -4 23.9940  1.4245   2
   3  -4   4 24.9082  1.3281   3
   1  -4  -4 24.7992  1.4856   1
  -4   3  -4 16.9245  5.9529   6
  -4   1   4 14.3602  6.4335   7
   3   1  -4 22.6952  1.3950   3
   1   3   4 28.0900  6.6674   6
   1  -4  -4 13.2078  6.5526   6
   1   3   4 25.0199  1.1155   2
   3  -4   4 18.6734  6.4974   6
  -4   1   4 23.3645  1.2859   5
  -1   4   4 26.5462  1.0873   3
   4  -3   4 23.2502  6.2456   6
  -1   4   4 25.6948  1.2921   4
  -3  -1   4 25.9265  1.5640   5
  -3   4  -4 19.0273  6.4615   6
  -3   4  -4 22.8870  1.4157   1
  -1  -3  -4 25.9504  1.4122   1
  -1  -3  -4 11.7928  5.5747   6
  -3  -1   4 19.9303  7.3690   7
   4  -1  -4 23.3106  1.4045   2
  -1  -3  -4 24.3846  1.5272   5
   4  -3   4 23.8027  1.5214   3
   4  -3   4 19.6367  5.9241   7
   4  -1  -4 24.0579  1.5475   3
  -4   4  -4 176.123   6.728   1
   4   0  -4 183.704   6.561   2
   4  -4   4 169.346   7.051   3
   4  -4   4 176.575  15.649   6
   0   4   4 180.928   6.972   4
   0   4   4 175.761   6.208   2
   0  -4  -4 171.399   7.053   5
  -4   4  -4 159.478  15.610   6
   4   0  -4 172.526   7.205   3
   0  -4  -4 181.647   6.771   1
   0  -4  -4 167.268  16.137   6
  -4   0   4 180.102   7.042   5
  -4   0   4 153.155  17.854   7
   5  -5  -4 17.2478  8.0447   6
   0  -5   4 10.5955  9.2612   6
   0  -5   4 14.0925  1.2056   1
   0   5  -4 13.2865  1.0965   2
   5  -5  -4 15.8089  9.0213   6
   5  -5  -4 13.2710  1.2926   3
   5  -5  -4 14.6154  1.1868   1
  -5   0  -4 16.7521  8.6909   7
   5   0   4 13.4626  1.3019   3
  -5   0  -4 14.8309  1.3552   5
   0  -5   4 6.86158 8.39973   6
  -5   0  -4 13.5026  0.9620   1
   1  -5   4 1319.44   69.31   6
   4  -5  -4 1220.34   68.30   6
   4  -5  -4 1235.94   44.57   1
   1  -5   4 1271.88   44.60   1
   1  -5   4 1267.89   68.78   6
  -5   1  -4 1238.93   64.17   6
   4  -5  -4 1317.78   47.90   3
   4  -5  -4 1344.57   69.22   6
   1   4  -4 1239.04   44.44   2
   4   1   4 1247.52   47.95   3
  -5   1  -4 1361.67   74.38   7
  -5   1  -4 1240.46   47.15   5
  -5   1  -4 1282.92   44.21   1
   4   1   4 1221.82   63.91   6
   5  -4  -4 1144.42   44.25   1
   5  -4  -4 1275.04   48.14   3
   5  -4  -4 1301.25   65.59   6
   5  -1   4 1295.19   63.82   6
   5  -4  -4 1281.24   65.66   6
  -4  -1  -4 1305.56   44.19   1
  -1  -4   4 1349.86   66.77   6
  -4  -1  -4 1239.78   47.45   5
  -1  -4   4 1273.98   44.29   1
  -4  -1  -4 1273.22   64.17   6
  -4  -1  -4 1371.53   75.96   7
  -1  -4   4 1246.22   66.38   6
   5  -1   4 1198.97   48.06   3
   3  -5  -4 35.4255  9.8188   6
  -5   2  -4 29.2446  1.4992   1
   3  -5  -4 37.2670  9.6433   6
   2   3  -4 32.1460  1.4310   3
   2  -5   4 27.1455  1.7278   1
   2   3  -4 27.3228  1.6425   2
   3   2   4 29.7526  6.7868   6
   3  -5  -4 29.3126  1.7664   1
   3   2   4 28.5286  1.6074   3
   3  -5  -4 31.7778  1.3054   5
   2  -5   4 20.6087  8.5185   6
   5  -2   4 25.1183  1.8557   3
  -2  -3   4 26.6419  1.8697   5
   5  -3  -4 35.7758  6.4560   6
  -3  -2  -4 26.3832  1.8743   5
   5  -3  -4 30.0846  1.4035   1
  -2  -3   4 29.0425  1.4087   1
  -3   5   4 29.6247  1.7103   4
  -3  -2  -4 17.1618  7.2315   6
  -2  -3   4 15.9549  6.1205   6
   5  -2   4 26.5216  6.1397   6
   5  -3  -4 18.8175  8.8782   7
  -3  -2  -4 29.2390  1.5135   1
   5  -3  -4 31.3159  5.7701   6
   5  -3  -4 27.9027  1.8490   3
  -5   2   4 47.9257  2.1428   5
   3   2  -4 53.2182  2.3884   3
   2  -5  -4 48.4709  2.2521   5
  -5   3  -4 51.3090  2.3408   1
   3  -5   4 50.1499  2.4988   1
   3  -5   4 42.6581  9.7836   6
   2   3   4 51.5876  2.1466   2
   3   2  -4 50.6204  2.4186   2
   2   3   4 49.8973  9.3016   6
   2  -5  -4 47.7824  2.5419   1
   3  -5   4 51.3690  2.1711   3
   2   3   4 51.0521  2.2113   3
  -3  -2   4 39.5685  5.1688   6
   5  -3   4 32.4210  7.8633   7
  -2  -3  -4 50.1346  2.3313   1
   5  -2  -4 46.8650  2.6608   3
  -3  -2   4 38.4983  5.0696   6
   5  -2  -4 51.4125  5.3851   6
   5  -2  -4 38.3281 10.2661   7
   5  -2  -4 48.1558  1.8603   1
  -2  -3  -4 49.0501  2.6671   5
  -3  -2   4 54.0973  2.2730   4
   5  -3   4 45.2593  8.3809   6
   5  -3   4 50.1496  2.7079   3
  -3  -2   4 49.7076  2.6735   5
  -2   5   4 51.1561  2.3890   4
   5  -2  -4 62.0680  5.9496   6
   1   4   4 1110.53   39.09   2
   4   1  -4 1106.03   39.65   2
   4  -5   4 1102.02   42.46   3
   1  -5  -4 1096.20   41.84   5
  -5   1   4 1231.68   71.39   7
   1  -5  -4 1120.93   63.07   6
  -5   4  -4 1121.22   61.34   6
  -5   1   4 1149.73   41.80   5
   4   1  -4 1064.06   42.58   3
   1  -5  -4 1118.29   39.73   1
  -5   4  -4 1161.01   39.61   1
   4  -5   4 1110.84   39.69   1
   4  -5   4 1118.65   61.97   6
  -4   5  -4 1143.39   39.74   1
   5  -4   4 1165.10   60.54   6
  -1   5   4 1146.80   44.40   4
   5  -1  -4 1115.85   39.61   2
   5  -4   4 1095.47   65.73   7
  -4  -1   4 1109.47   42.14   5
  -1  -4  -4 1163.48   39.58   1
  -4  -1   4 1170.06   71.31   7
  -1  -4  -4 1095.82   61.20   6
   5  -4   4 1176.81   42.79   3
  -1  -4  -4 1103.08   42.11   5
   5  -1  -4 1113.57   42.74   3
   5   0  -4 27.1867  1.8304   3
  -5   0   4 23.5156  1.6734   5
  -5   5  -4 25.7554  1.7318   1
   0  -5  -4 24.7133  1.7144   1
   5   0  -4 25.1579  1.7429   2
   5  -5   4 23.7903  1.6851   3
   0  -5  -4 23.2832  1.7063   5
   5  -5   4 34.1677 10.0683   6
  -5   0   4 18.4010 11.0529   7
   5  -5   4 29.1763  1.7515   1
   0  -6   4 156.468   6.837   5
   6  -6  -4 155.318   6.694   3
   6  -6  -4 153.586   6.207   1
   6   0   4 151.375   6.762   3
   0  -6   4 151.397   6.119   1
   0   6  -4 149.869   6.024   2
  -6   0  -4 156.463   6.731   5
  -6   1  -4  5.7749 10.2155   7
  -6   1  -4 11.0932  1.2311   5
   5  -6  -4 10.7265  1.1559   1
   1  -6   4 10.5994  1.2286   1
   1   5  -4 10.7972  1.0622   2
   5  -6  -4 9.49126 1.08551   3
   5   1   4 10.0412  1.2259   3
   6  -5  -4 8.66343 1.26499   3
   6  -5  -4 -2.2047  9.7550   6
  -1  -5   4 8.49488 1.06163   1
   6  -1   4 10.8304  1.3397   3
  -5   6   4 11.4943  1.3018   4
   6  -5  -4 11.8489  1.0782   1
  -5  -1  -4 9.92718 1.42778   5
  -1  -5   4 9.37882 1.30731   5
  -1   6  -4 8.43768 1.01508   2
  -6   2  -4 93.2354  3.7776   1
   4  -6  -4 96.3570  4.1813   1
   4   2   4 95.2835  4.1998   3
   2  -6   4 89.1945  4.1702   1
   2   4  -4 92.1707  3.9227   2
   6  -4  -4 93.4675  3.7097   1
  -4  -2  -4 98.0241  4.5551   5
  -2  -4   4 86.4997  3.6882   1
  -2  -4   4 93.0738  4.5183   5
   6  -4  -4 93.2163  4.4974   3
  -4   6   4 94.2514  4.3988   4
  -4  -2  -4 88.9333  3.7179   1
   6  -2   4 89.4085  4.5303   3
  -6   3  -4 940.977  31.953   1
   3  -6   4 911.071  32.127   1
  -6   3  -4 795.509  49.540   6
   3   3   4 944.655  49.391   6
   3   3   4 890.670  34.305   3
   3   3  -4 889.442  34.205   3
   3  -6  -4 935.208  32.098   1
   3   3  -4 903.700  32.138   2
   6  -3   4 916.769  34.940   3
   6  -3  -4 941.687  34.875   3
  -3  -3  -4 948.509  31.937   1
  -3   6   4 857.333  36.036   4
   6  -3   4 943.841  49.013   6
  -3  -3   4 913.439  34.429   5
  -3  -3  -4 917.322  51.346   6
  -3  -3  -4 901.132  34.378   5
   2  -6  -4 63.2706  2.8617   5
   4   2  -4 55.9878  2.9298   2
   4   2  -4 61.6382  2.9252   3
   2  -6  -4 58.3211  3.0777   1
   4  -6   4 63.3558  3.1133   1
  -6   4  -4 60.8865  2.8369   1
  -6   4  -4 34.6956 11.6351   6
   6  -2  -4 60.0969  3.2960   3
  -4  -2   4 61.1958  3.2832   5
  -2  -4  -4 57.8529  2.8625   1
   6  -4   4 66.5478 11.5418   6
  -2  -4  -4 57.6815  3.1655   5
   6  -4   4 63.2220  3.3247   3
   5   1  -4 6.79284 1.08574   3
   1  -6  -4 7.30667 1.12919   1
   5  -6   4 5.77913 0.86958   3
  -6   5  -4 5.37102 0.97971   1
   1  -6  -4 8.11585 1.00388   5
  -6   1   4 5.45354 0.90503   5
   5   1  -4 7.36750 1.10088   2
   5  -6   4 6.51458 1.02692   1
  -5  -1   4 6.36968 1.10858   5
  -1  -5  -4 7.07113 1.12342   5
   6  -5   4 5.92045 1.16387   3
   6  -1  -4 7.20798 1.12077   3
  -1  -5  -4 5.77243 1.04231   1
   6  -5   4 7.35061 0.95846   1
  -6   0   4 161.216   6.697   5
   0  -6  -4 156.194   6.415   1
   6   0  -4 149.817   6.875   3
   0  -6  -4 161.003   6.653   5
   6  -6   4 166.570   6.857   3
   6  -6   4 153.131   6.467   1
   7   0   4 14.4726  1.7518   3
  -7   7   4 13.8266  1.8568   4
   0  -7   4 8.95673 1.61405   1
   0  -7   4 15.7653  2.0261   5
   7  -7  -4 17.1114  1.6449   1
  -7   0  -4 12.4156  1.9153   5
   1  -7   4 10.4985  1.5413   5
  -7   1  -4 9.79197 1.54588   5
   1  -7   4 10.3711  1.5969   1
   6   1   4 12.3696  1.6095   3
   6  -7  -4 12.4177  1.4679   1
   7  -6  -4 12.2788  1.3192   1
   7  -6  -4 8.52903 1.49391   3
  -6  -1  -4 12.5558  1.6847   5
   7  -1   4 12.3806  1.7152   3
  -1  -6   4 9.44280 1.53571   5
  -6   7   4 11.4289  1.5327   4
   5   2   4 537.770  21.229   3
   5  -7  -4 541.178  20.030   1
   2  -7   4 554.004  21.134   5
   2   5  -4 533.259  19.694   2
   2  -7   4 564.587  20.204   1
  -2  -5   4 559.307  21.399   5
  -5  -2  -4 552.996  21.442   5
   7  -5  -4 571.709  21.707   3
   7  -2   4 557.705  21.707   3
  -5   7   4 531.859  22.387   4
   3   4  -4 10.8797  1.2601   2
   3  -7   4 12.7192  1.4919   1
   4  -7  -4 8.65833 1.30097   1
  -3  -4   4 11.1812  1.5511   5
  -4  -3  -4 12.6583  1.6135   5
   7  -4  -4 9.58067 1.48378   3
   7  -3   4 12.7056  1.6481   3
   4  -7   4 5.65113 1.19621   1
   4   3  -4 5.68409 1.04610   2
   3  -7  -4 7.28590 1.28195   1
  -7   4  -4 5.69080 1.06934   1
  -3  -4  -4 5.78681 1.02840   1
  -4  -3   4 8.14212 1.54240   5
  -3  -4  -4 4.42872 1.35605   5
   7  -4   4 5.14041 1.34100   3
   7  -3  -4 6.37541 1.30051   3
  -7   5  -4 713.462  24.604   1
   2  -7  -4 678.960  24.815   1
   5   2  -4 673.313  26.221   3
   5   2  -4 654.330  24.584   2
   5  -7   4 677.014  24.826   1
  -2  -5  -4 681.780  26.290   5
   7  -2  -4 702.545  26.655   3
   7  -5   4 675.072  24.441   1
  -2  -5  -4 699.033  24.450   1
   7  -5   4 698.581  26.438   3
  -5  -2   4 684.105  26.342   5
   1  -7  -4 7.92317 1.35613   5
   6  -7   4 7.55040 1.40527   1
   1  -7  -4 6.11697 1.26854   1
   6   1  -4 8.12503 1.35805   3
   6   1  -4 4.43449 1.22286   2
  -1  -6  -4 6.23434 1.26518   1
   7  -6   4 6.62082 1.17361   1
   7  -1  -4 6.61797 1.31885   3
   7  -6   4 4.99410 1.25173   3
  -6  -1   4 5.82915 1.34515   5
  -1  -6  -4 8.07160 1.37058   5
   0  -7  -4 27.6623  2.2374   5
   7  -7   4 25.1264  2.1717   1
   7   0  -4 24.6244  2.1422   3
   0  -7  -4 20.1922  2.1001   1
   7  -8  -4 344.745  12.653   1
   1  -8   4 341.444  12.862   1
   7   1   4 330.040  13.502   3
  -8   7   4 345.519  14.685   4
   1  -8   4 345.056  13.622   5
  -7   8   4 343.111  14.436   4
   8  -1   4 330.091  13.777   3
  -1  -7   4 339.012  13.761   5
  -7  -1  -4 321.376  13.687   5
   8  -7  -4 307.056  13.677   3
   2  -8   4 25.8566  2.5015   1
   6  -8  -4 35.8576  2.6317   1
   2  -8   4 38.1460  2.5184   5
  -2  -6   4 33.5708  2.7496   5
   8  -6  -4 24.6827  2.5270   3
  -6  -2  -4 28.0683  2.7839   5
   8  -2   4 31.2897  2.6975   3
   5  -8  -4 3.49159 1.22483   1
   3  -8   4 2.16228 1.47903   1
   8  -3   4 4.23340 1.65405   3
  -5  -3  -4 3.16103 1.70484   5
   8  -5  -4 3.12408 1.50670   3
  -3  -5   4 4.34561 1.42247   5
   4  -8   4 106.819   5.050   1
   4  -8  -4 104.597   4.996   1
   4   4  -4 98.0850  4.5821   2
   8  -4   4 106.565   5.366   3
  -4  -4  -4 104.628   5.332   5
  -4  -4   4 106.233   5.410   5
   8  -4  -4 99.1116  5.3145   3
   5   3  -4 1.77416 1.20927   2
   3  -8  -4 5.57605 1.39874   1
   5  -8   4 3.36187 1.46785   1
  -5  -3   4 3.32896 1.61929   5
  -3  -5  -4 2.98249 1.62131   5
   8  -3  -4 2.84711 1.33181   3
   8  -5   4 2.74723 1.36556   3
   2  -8  -4 46.2222  3.0284   1
   6   2  -4 47.2978  3.0167   2
   6  -8   4 52.9335  3.1781   1
  -6  -2   4 41.4000  3.2473   5
   8  -6   4 40.7242  3.1918   3
   8  -2  -4 53.1964  3.3878   3
  -2  -6  -4 49.1646  3.3627   5
   8  -6   4 58.4310  2.9269   1
   7  -8   4 295.342  11.599   1
   1  -8  -4 291.565  11.564   1
   7   1  -4 292.034  12.110   3
   8  -1  -4 290.462  12.341   3
   8  -7   4 304.039  11.471   1
  -7  -1   4 302.065  12.148   5
  -1  -7  -4 290.744  11.452   1
  -1  -7  -4 308.248  12.303   5
   4  -9   4 4.74329 1.74808   1
   5  -9  -4 9.48281 1.84163   1
   9  -5  -4 9.25876 2.09877   3
   5  -9   4 13.3746  2.2743   1
   4  -9  -4 13.0760  2.0812   1
   9  -5   4 12.1744  2.2199   3
  -5  -4   4 13.5442  2.4412   5
   0   0  -5 71.2142  5.4127   6
   0   0  -5 67.7669  2.5120   1
   0   0   5 67.2464  2.5037   1
   0   0  -5 72.2254  4.9685   7
   0   0   5 64.9622  2.8967   4
   0   0  -5 66.7829  2.8719   4
   0   0   5 69.2512  5.3873   6
   1  -1  -5 498.602  17.502   2
   0  -1   5 539.145  25.905   6
   0   1  -5 502.535  17.530   1
   0  -1   5 482.890  17.521   1
   1  -1  -5 523.742  25.961   6
  -1   1   5 535.958  26.232   6
   1   0   5 550.350  25.643   6
  -1   1   5 497.761  20.035   4
   0  -1   5 489.258  19.889   4
  -1   0  -5 488.676  18.709   5
  -1   0  -5 501.219  26.196   6
  -1   1   5 503.431  17.491   2
   1  -1  -5 500.748  17.528   1
   0   1  -5 459.218  19.865   4
   0   1  -5 525.326  25.677   6
  -1   0  -5 499.102  17.483   1
   1   0   5 481.499  20.010   4
   0   1   5 501.023  26.023   6
   1  -1   5 542.212  25.845   6
  -1   0   5 496.902  23.669   6
  -1   0   5 468.027  19.326   4
  -1   0   5 465.243  16.882   1
   0   1   5 476.789  19.341   4
   1   0  -5 464.265  16.898   1
  -1   1  -5 485.757  17.055   1
   1   0  -5 500.442  17.065   2
  -1   0   5 514.264  29.090   7
   0  -1  -5 513.687  26.106   6
   0  -1  -5 474.092  17.064   1
  -1   1  -5 487.357  25.673   6
   1   0  -5 471.298  23.546   6
   0  -1  -5 466.279  18.077   5
   1   0  -5 508.993  27.884   7
   1   0  -5 475.472  18.452   3
   2   0   5 2696.86  134.61   6
  -2   2   5 2820.94  111.88   4
   2  -2  -5 2891.72   98.38   1
   2  -2  -5 2986.21  106.40   3
   0   2  -5 2958.69  134.21   6
  -2   0  -5 2452.41   98.34   1
   0  -2   5 3278.34  134.72   6
   0  -2   5 2864.35  106.16   3
   0  -2   5 2941.36  111.56   4
   0   2  -5 2418.14  111.52   4
  -2   0  -5 2969.90  104.67   5
  -2   0  -5 2507.79  133.76   6
   2  -2  -5 3117.88  134.81   6
   0   2  -5 2920.69   98.33   1
  -2   1  -5 -0.0613  0.1788   1
   1   1  -5 0.43188 1.07626   6
  -2   1   5 0.16185 0.10367   1
  -2   1   5 0.72068 1.31004   6
  -2   1   5 0.06371 0.23469   4
   1  -2  -5 -0.0497  0.2062   1
   1  -2  -5 0.37222 0.13231   5
   1   1   5 -0.6486  1.9366   6
  -2   1  -5 -0.1025  2.1769   6
   1   1  -5 0.12887 0.19367   2
   1   1  -5 0.15156 0.09036   1
   1   1   5 0.69236 0.21672   4
   1  -2  -5 0.55456 2.69860   6
   1  -2   5 2.44081 2.43266   6
   1   1  -5 0.14618 0.15610   3
   2  -1  -5 -0.1411  2.4084   7
  -1   2   5 0.02960 0.06558   2
   2  -1  -5 0.00096 0.18555   3
  -1  -1  -5 -0.0589  0.1761   5
   2  -1  -5 0.29514 0.10990   1
   2  -1  -5 0.31864 0.20135   2
  -1   2  -5 0.31740 0.18994   1
  -1   2   5 0.19490 0.12164   5
   2  -1   5 1.93385 2.16167   6
  -1  -1   5 0.70300 1.31785   6
   2  -1  -5 0.46017 1.11563   6
  -1  -1  -5 0.83692 2.42798   6
  -1  -1   5 0.17986 0.10598   1
  -1   2   5 -0.4499  2.5614   6
  -1   2  -5 0.84744 2.22578   6
  -1  -1  -5 0.21317 0.22058   1
   0  -2  -5 4346.66  204.65   6
  -2   2  -5 4622.20  150.04   1
   0  -2  -5 4289.59  159.43   5
   0   2   5 4363.00  204.74   6
   2   0  -5 4206.37  162.12   3
  -2   0   5 3781.22  170.29   4
   2  -2   5 4513.38  204.31   6
  -2   0   5 4825.80  232.44   7
   2   0  -5 4411.25  150.01   2
  -2   2  -5 4670.20  204.68   6
   0  -2  -5 4097.38  150.02   1
   0   2   5 3954.83  170.27   4
  -3   0  -5 95.2675  9.3142   6
   0  -3   5 107.735  10.176   6
   0  -3   5 102.571   4.009   1
   3  -3  -5 101.546  10.102   6
  -3   0  -5 102.171   4.377   5
  -3   0  -5 106.819   3.981   1
   3   0   5 114.153   9.547   6
  -3   0  -5 108.349  10.459   7
   3  -3  -5 107.527   4.380   3
   3  -3  -5 104.657   4.062   1
   0  -3   5 105.229   4.016   3
   1   2  -5 156.772   5.425   2
  -3   1  -5 141.965   5.706   5
  -3   1  -5 127.889  10.967   6
  -3   1  -5 152.218   5.327   1
   2   1   5 134.673  11.090   6
   2  -3  -5 142.815   5.464   1
  -3   1  -5 162.767  11.003   7
   1  -3   5 131.398  11.756   6
   2  -3  -5 146.361   5.366   5
   2  -3  -5 138.786  12.268   6
   2  -3  -5 151.824   5.745   3
  -2  -1  -5 132.273  11.156   6
  -1  -2   5 133.363   9.964   6
  -1  -2   5 140.836   5.767   4
   3  -2  -5 139.531  13.640   7
   3  -2  -5 144.549   5.212   1
   3  -2  -5 160.862  10.749   6
  -2  -1  -5 148.678   5.244   1
   3  -2  -5 145.677   5.884   3
   3  -2  -5 152.519  10.107   6
   3  -1   5 147.456  11.360   6
  -1   3  -5 118.590  11.260   6
  -1  -2   5 151.678   5.250   1
  -2   3   5 146.821   6.132   4
  -1   3  -5 137.729   5.367   1
  -2  -1  -5 142.504   5.771   5
  -3   1   5 155.856   6.097   5
   2  -3   5 157.904  12.941   6
   1   2   5 154.446   6.498   4
   2   1  -5 164.336   6.024   2
   1  -3  -5 164.105  13.613   6
   1  -3  -5 157.036   6.101   5
   1  -3  -5 156.556   5.958   1
  -3   1   5 150.445  14.559   7
   1   2   5 152.574  12.662   6
  -3   2  -5 165.286  12.871   6
   2   1  -5 164.158   6.358   3
  -3   2  -5 174.992   5.983   1
  -2  -1   5 143.467  14.403   7
   3  -1  -5 154.834   5.550   1
  -1  -2  -5 160.691   6.364   5
   3  -1  -5 166.059   5.998   2
   3  -1  -5 173.958   8.460   6
   3  -1  -5 145.712  12.246   7
   3  -2   5 142.769  11.057   7
  -1  -2  -5 152.390  12.701   6
  -1   3   5 153.517  13.439   6
  -2   3  -5 147.103  12.767   6
  -2  -1   5 166.109   6.514   4
   3  -1  -5 162.667   6.508   3
  -1  -2  -5 156.923   5.911   1
   3  -1  -5 171.525   8.589   6
   3  -2   5 165.738  12.628   6
  -2   3  -5 168.912   6.009   1
  -1  -2  -5 155.446   5.592   2
   3  -1  -5 158.558   5.561   1
  -1   3   5 162.569   6.593   4
  -3   0   5 134.415   5.095   5
  -3   3  -5 125.981   4.783   1
   0  -3  -5 119.993  11.953   6
   0  -3  -5 117.109   4.961   5
  -3   3  -5 104.364  11.155   6
   0   3   5 124.457   5.076   4
   3  -3   5 119.512  11.359   6
   3   0  -5 120.521   4.725   2
  -3   0   5 129.681  13.575   7
   0   3   5 113.719  11.785   6
   3   0  -5 126.215   5.146   3
   0  -3  -5 121.900   4.795   1
  -4   0  -5 1522.97   50.44   1
   4  -4  -5 1460.69   74.51   6
   4  -4  -5 1407.91   54.68   3
   4  -4  -5 1566.46   73.96   6
   0  -4   5 1460.89   50.66   1
   0   4  -5 1455.73   50.70   2
   0  -4   5 1399.62   73.42   6
   4   0   5 1384.91   54.81   3
  -4   0  -5 1419.83   53.88   5
  -4   0  -5 1540.08   73.24   6
   4   0   5 1458.46   71.68   6
   4  -4  -5 1370.27   50.59   1
   0  -4   5 1452.68   74.35   6
  -4   0  -5 1447.85   81.72   7
   3  -4  -5 136.604  13.827   6
   1  -4   5 144.290   5.673   1
  -4   1  -5 131.817  12.170   6
  -4   1  -5 152.946  13.317   7
   1  -4   5 131.128  13.616   6
   3  -4  -5 144.332   5.684   1
   3   1   5 147.148  12.036   6
  -4   1  -5 149.434   5.466   1
   3  -4  -5 151.856   5.968   3
   3  -4  -5 151.796  14.928   6
  -4   1  -5 146.486   5.952   5
   1   3  -5 159.138   5.514   2
   4  -3  -5 150.182   5.460   1
  -3  -1  -5 125.834  12.070   6
  -1  -3   5 141.285  12.183   6
   4  -1   5 144.718   6.205   3
   4  -1   5 144.462  12.109   6
  -1  -3   5 139.776  12.046   6
   4  -3  -5 158.343  12.519   6
  -1  -3   5 151.988   5.477   1
   4  -3  -5 142.005  15.881   7
  -3  -1  -5 147.217   6.104   5
   4  -3  -5 151.277   6.110   3
  -3  -1  -5 153.681   5.435   1
  -3   4   5 146.603   6.382   4
   4  -3  -5 148.080  11.778   6
   2  -4   5 56.8345  2.3852   3
   2  -4  -5 57.6616  2.3573   5
  -4   2  -5 56.4193  8.1655   6
   2  -4  -5 56.7081  2.6234   1
   2  -4   5 39.5916  7.9061   6
  -4   2   5 58.8300  2.2822   5
   2  -4  -5 59.8994  9.5051   6
   2   2  -5 56.6633  2.5832   2
   2   2   5 57.8101  7.9615   6
  -4   2  -5 60.0318  2.4650   1
   2   2  -5 56.7805  2.5294   3
  -2  -2  -5 54.8113  2.7722   5
   4  -2  -5 55.6928  2.8184   3
  -2  -2   5 58.8121  2.1779   1
  -2  -2  -5 48.5200  7.7161   6
   4  -2   5 56.7593  2.8414   3
  -2  -2   5 57.7186  5.9141   6
  -2  -2  -5 56.7519  2.4306   1
   4  -2   5 61.1954  8.1527   6
  -2  -2   5 57.7211  5.7120   6
  -2  -2   5 63.4789  2.4247   4
   4  -2  -5 66.7172  5.7193   6
  -2   4  -5 56.3039  2.5766   1
   4  -2  -5 58.3063  2.1757   1
   4  -2  -5 47.1393  9.2996   7
  -2   4   5 57.3965  2.7393   4
   4  -2  -5 59.3584  6.0179   6
   1   3   5 152.794  13.419   6
   1  -4  -5 136.969   5.252   1
   3   1  -5 132.767   5.199   2
  -4   1   5 113.471  14.320   7
  -4   3  -5 130.904   5.127   1
   3  -4   5 131.710   5.309   3
  -4   1   5 133.974   5.205   5
  -4   3  -5 115.254  12.324   6
   1  -4  -5 128.674   5.256   5
   3  -4   5 135.237  13.424   6
   1  -4  -5 129.585  13.765   6
   1   3   5 137.731   4.674   2
   3   1  -5 131.938   5.433   3
  -3  -1   5 138.429   5.580   4
   4  -1  -5 129.228   5.595   3
  -1  -3  -5 130.192   5.399   5
   4  -3   5 107.171  11.204   7
   4  -3   5 115.158  11.930   6
  -3   4  -5 131.330   5.175   1
  -3  -1   5 133.805   5.508   5
  -3  -1   5 124.767  14.994   7
  -1  -3  -5 115.349  12.801   6
  -1   4   5 133.610   5.480   4
   4  -3   5 132.938   5.588   3
   4  -1  -5 134.139   5.159   2
  -1   4   5 133.891   4.604   2
  -1  -3  -5 137.236   5.165   1
  -3   4  -5 124.783  13.199   6
  -4   4  -5 925.705  32.626   1
   0   4   5 1041.20   54.09   6
  -4   0   5 903.606  57.106   7
  -4   0   5 918.673  34.523   5
   4  -4   5 901.489  50.918   6
   0  -4  -5 903.425  34.483   5
   0   4   5 926.827  32.036   2
   4   0  -5 906.752  32.576   2
  -4   4  -5 903.672  51.415   6
   0   4   5 889.104  36.471   4
   4   0  -5 908.645  35.183   3
   0  -4  -5 964.453  32.688   1
   0  -4  -5 941.995  52.166   6
   4  -4   5 947.801  35.059   3
   5  -5  -5 63.8218  3.1880   3
   5  -5  -5 69.9571 12.1007   6
   0  -5   5 37.7633 12.0762   6
   0  -5   5 43.6528 11.4284   6
   0  -5   5 62.7826  2.9638   1
   5  -5  -5 61.4149  2.8976   1
   5   0   5 69.8837  9.9609   6
  -5   0  -5 64.1024  3.1871   5
  -5   0  -5 64.8857  2.6870   1
   5   0   5 61.8648  3.2318   3
   0   5  -5 62.7181  2.8780   2
  -5   0  -5 75.5364 12.7847   7
   5  -5  -5 66.1788 11.8332   6
   4  -5  -5 29.7496  9.2528   6
   4  -5  -5 33.1971  1.8643   1
   4  -5  -5 29.7852  1.7702   3
   4   1   5 37.2477  7.7253   6
   1   4  -5 30.6597  1.7513   2
  -5   1  -5 36.8695  8.7795   7
  -5   1  -5 29.3630  1.5846   1
   4  -5  -5 25.4893 10.3433   6
  -5   1  -5 32.9960  1.8168   5
   1  -5   5 22.8906  9.3537   6
   1  -5   5 28.3720 10.8856   6
   4   1   5 31.6194  1.8965   3
   1  -5   5 32.3312  1.8817   1
  -4  -1  -5 20.6223  6.8747   6
   5  -1   5 30.6802  2.0429   3
  -1  -4   5 31.2093  1.6195   1
  -1  -4   5 15.6335  7.0944   6
   5  -1   5 35.8029  7.7230   6
   5  -4  -5 33.8373  7.5899   6
  -1  -4   5 18.7739  7.3304   6
   5  -4  -5 23.4398  7.9193   6
  -4  -1  -5 41.9059  9.6112   7
  -4  -1  -5 34.7873  1.5861   1
   5  -4  -5 32.8195  2.0027   3
  -4   5   5 31.0062  2.0144   4
   5  -4  -5 33.7000  1.6582   1
  -4  -1  -5 31.9599  2.0355   5
   2   3  -5 238.196   8.703   3
   3  -5  -5 222.725  20.104   6
   2  -5   5 205.268  19.912   6
   3  -5  -5 221.429   8.462   5
  -5   2  -5 234.392   8.329   1
   2   3  -5 235.508   8.467   2
   2  -5   5 226.127   8.645   1
   3  -5  -5 224.035   8.652   1
   3   2   5 222.697   9.010   3
  -5   2  -5 218.358  17.745   6
   3  -5  -5 217.529  20.538   6
   3   2   5 233.931  17.732   6
  -3   5   5 223.551   9.498   4
  -2  -3   5 222.926  15.989   6
   5  -3  -5 220.869  22.180   7
  -2  -3   5 230.657   8.180   1
   5  -3  -5 226.086   8.152   1
  -3  -2  -5 240.269   8.400   1
  -3  -2  -5 214.449  17.821   6
   5  -2   5 225.155   9.386   3
   5  -3  -5 221.479   9.319   3
   5  -3  -5 245.102  16.139   6
  -2  -3   5 226.354  15.944   6
   5  -2   5 235.354  17.108   6
  -3  -2  -5 223.724   9.239   5
   5  -3  -5 230.598  15.085   6
   2  -5  -5 213.566   8.193   1
   2   3   5 207.223   8.267   3
  -5   3  -5 216.506   7.989   1
   3  -5   5 187.074  18.900   6
   2   3   5 217.352  17.705   6
   3   2  -5 217.899   8.068   2
  -5   2   5 217.995   8.081   5
  -5   3  -5 182.252  17.238   6
   3  -5   5 202.007   8.110   1
   3  -5   5 225.119   8.223   3
   2  -5  -5 203.890  19.457   6
   2  -5  -5 208.431   8.153   5
   3   2  -5 218.667   8.394   3
   5  -2  -5 177.193  20.123   7
   5  -2  -5 250.408  12.315   6
  -2   5   5 197.495   8.718   4
   5  -2  -5 232.315  12.199   6
   5  -3   5 220.946   8.850   3
  -3  -2   5 203.534  22.059   7
  -2  -3  -5 219.472   8.580   5
  -2  -3  -5 205.547  17.948   6
   5  -3   5 182.221  16.930   7
   5  -3   5 212.221  16.850   6
   5  -2  -5 210.032   8.798   3
  -3  -2   5 212.460   8.698   5
  -2  -3  -5 221.777   8.013   1
  -3  -2   5 216.238   8.626   4
  -5   1   5 30.8132  1.7308   5
   4   1  -5 29.9303  1.8758   2
   1  -5  -5 31.2902  1.7753   5
   4  -5   5 21.7678  9.8071   6
  -5   4  -5 30.3334  1.8026   1
   4  -5   5 30.1660  1.7334   3
   1   4   5 31.9060  9.0939   6
   4   1  -5 32.9441  1.8917   3
  -5   4  -5 13.5282  7.9581   6
   1  -5  -5 30.5226  1.8877   1
  -5   1   5 29.8235 10.6924   7
  -1  -4  -5 30.4298  1.8174   1
   5  -4   5 30.6915  8.2266   6
  -4  -1   5 31.1616  1.8797   4
  -1   5   5 34.9525  1.5855   4
   5  -1  -5 33.3947  1.9226   2
  -4   5  -5 29.8310  1.8961   1
   5  -4   5 31.6247  1.9779   3
  -4  -1   5 22.4406 11.5444   7
   5  -1  -5 32.5437  2.0371   3
  -4  -1   5 29.0767  1.9355   5
  -1  -4  -5 30.9765  1.9569   5
  -5   0   5 60.5768  3.0510   5
   5  -5   5 62.5129  3.0928   3
   5   0  -5 59.6697  3.1606   3
   0  -5  -5 63.5753  3.1148   5
   0  -5  -5 65.5068  3.0600   1
   5   0  -5 58.6067  2.9992   2
  -5   5  -5 59.8210  2.9237   1
   0  -6   5 35.9760  2.3273   1
   6   0   5 39.4970  2.6280   3
   6  -6  -5 39.7216  2.4744   3
  -6   6   5 43.5801  2.8262   4
   0   6  -5 39.0168  2.2149   2
   0  -6   5 40.5334  2.6734   5
  -6   0  -5 40.3866  2.5714   5
   6  -6  -5 44.1377  2.3661   1
   5  -6  -5 23.3085  1.6471   3
   5   1   5 27.3544  1.8578   3
   1  -6   5 22.3574  1.7282   1
   5  -6  -5 23.9789  1.7000   1
  -6   1  -5 19.1627  1.6780   5
  -6   1  -5 21.6711 11.5055   7
  -1  -5   5 21.4921  1.9123   5
  -1   6  -5 26.5777  1.6083   2
  -1  -5   5 23.4846  1.5578   1
   6  -5  -5 19.9920  1.7791   3
  -5  -1  -5 33.4260 12.9574   7
  -5  -1  -5 21.0022  1.8425   5
  -5   6   5 25.2169  1.8978   4
   6  -1   5 23.0926  1.8726   3
   6  -5  -5 24.5930  1.5378   1
   4  -6  -5 439.445  16.438   1
  -6   2  -5 470.584  16.020   1
   2   4  -5 449.061  16.132   2
   2  -6   5 451.999  16.496   1
   4   2   5 440.303  17.290   3
  -2  -4   5 463.628  17.628   5
  -4  -2  -5 451.907  15.999   1
   6  -4  -5 432.472  15.879   1
   6  -4  -5 439.393  17.741   3
  -4   6   5 434.583  18.293   4
  -4  -2  -5 460.921  17.582   5
   6  -2   5 451.319  17.798   3
  -6   3  -5  4.7633 10.3934   6
   3   3   5 -0.4605  8.1382   6
   3   3   5 1.35387 0.54868   3
   3  -6   5 1.90181 0.81293   1
   3   3  -5 0.96834 0.62116   2
   3   3  -5 1.85968 0.52500   3
  -6   3  -5 1.09563 0.68725   1
   3  -6  -5 1.76761 0.77215   1
  -3  -3  -5 1.65125 0.94116   5
  -3  -3  -5 1.87991 0.66655   1
   6  -3   5 3.65548 7.08569   6
  -3   6   5 0.44626 0.49520   4
   6  -3  -5 0.41734 0.78657   3
  -3  -3   5 1.51368 0.84141   5
  -3  -3  -5 4.28106 9.17323   6
   6  -3   5 1.17905 0.82198   3
   4   2  -5 701.507  27.895   3
   2  -6  -5 710.706  26.325   1
  -6   4  -5 758.375  25.993   1
   2  -6  -5 709.561  27.393   5
   4  -6   5 730.729  26.344   1
   4   2  -5 712.521  26.173   2
   6  -4   5 736.360  43.577   6
  -2  -4  -5 715.091  27.943   5
   6  -2  -5 709.188  28.380   3
  -4  -2   5 796.188  28.032   5
  -2  -4  -5 761.995  26.087   1
   6  -4   5 773.608  28.436   3
   5  -6   5 35.9085  2.1819   1
   1  -6  -5 34.1028  2.2255   1
   1  -6  -5 34.2910  2.0777   5
   5  -6   5 31.9345  1.9824   3
   5   1  -5 36.2342  2.1864   3
   5   1  -5 31.8946  2.1161   2
  -6   5  -5 34.7333  2.0641   1
  -6   1   5 34.8535  2.0165   5
   6  -5   5 38.1124  2.3342   3
  -5  -1   5 33.4579  2.1427   4
  -1  -5  -5 36.9252  2.3201   5
  -1  -5  -5 29.4815  2.0263   1
   6  -1  -5 32.8975  2.2722   3
  -5  -1   5 32.1006  2.2279   5
  -6   0   5 30.5100  2.1431   5
   0  -6  -5 32.0002  2.1970   1
   6  -6   5 29.5976  2.1160   3
   6   0  -5 36.4700  2.3781   2
   6  -6   5 35.4878  2.1783   1
   0  -6  -5 30.8828  2.1608   5
   6   0  -5 28.9888  2.2011   3
   0  -7   5 118.170   5.751   5
   7  -7  -5 117.019   5.140   1
   0  -7   5 119.309   5.199   1
  -7   0  -5 110.600   5.604   5
  -7   7   5 123.244   6.027   4
   7   0   5 113.824   5.604   3
   1  -7   5 47.3988  2.9882   5
   1  -7   5 44.4761  2.7827   1
   6   1   5 47.8256  2.8372   3
   1   6  -5 38.4974  2.4217   2
  -7   1  -5 44.8786  2.8297   5
   6  -7  -5 50.2461  2.7906   1
  -6  -1  -5 46.5856  3.0514   5
   7  -6  -5 43.2235  2.9042   3
  -1  -6   5 43.8085  3.0127   5
   7  -1   5 46.5363  3.0090   3
   7  -6  -5 49.2077  2.5546   1
  -6   7   5 49.6515  3.0338   4
   5  -7  -5 55.5731  3.0394   1
   5   2   5 59.0302  2.9548   3
   2  -7   5 53.8509  3.1032   1
   2   5  -5 48.3477  2.7059   2
   7  -2   5 49.7163  3.1348   3
  -5  -2  -5 54.1722  3.3059   5
   7  -5  -5 55.4260  3.2609   3
  -5   7   5 55.6954  3.1564   4
  -2  -5   5 56.2051  3.3884   5
   4  -7  -5 28.0207  2.0837   1
   3  -7   5 30.8411  2.1822   1
   3   4  -5 23.3941  1.7973   2
  -4  -3  -5 22.2543  2.1305   5
   7  -3   5 21.7546  2.0922   3
   7  -4  -5 22.9278  2.1435   3
  -4   7   5 28.4416  1.8626   4
  -3  -4   5 27.3876  2.2742   5
  -7   4  -5 26.7140  1.9536   1
   3  -7  -5 32.6593  2.2788   1
   4   3  -5 27.0316  1.9797   2
   4  -7   5 31.8893  2.2986   1
   7  -4   5 27.6892  2.2717   3
  -4  -3   5 34.4504  2.4754   5
  -3  -4  -5 32.7482  2.4092   5
  -3  -4  -5 29.7915  1.8759   1
   7  -3  -5 32.3633  2.3621   3
  -7   5  -5 66.4969  3.2653   1
   5   2  -5 59.8408  3.2300   2
   5   2  -5 66.6605  3.2783   3
   5  -7   5 65.7502  3.4883   1
   2  -7  -5 62.8144  3.4297   1
  -2  -5  -5 67.5466  3.6602   5
   7  -2  -5 60.5565  3.5965   3
  -2  -5  -5 62.7905  3.0661   1
  -5  -2   5 63.3624  3.6323   5
   7  -5   5 66.7367  3.6969   3
   1  -7  -5 41.9601  2.5444   5
   1  -7  -5 37.3829  2.5862   1
   6   1  -5 42.8615  2.6539   3
   6   1  -5 40.0119  2.6281   2
   6  -7   5 40.1487  2.5792   1
   7  -1  -5 41.5080  2.7972   3
  -1  -6  -5 41.9911  2.7137   5
   7  -6   5 33.4747  2.6011   3
   7  -6   5 43.8260  2.5646   1
  -1  -6  -5 39.8375  2.5071   1
  -6  -1   5 38.5268  2.6883   5
   7  -7   5 102.110   4.634   1
   7   0  -5 95.4051  4.8425   3
   0  -7  -5 104.363   4.863   5
   0  -7  -5 87.2752  4.4847   1
   7   1   5 7.74143 1.77025   3
   1  -8   5 5.49812 1.63450   5
   7  -8  -5 5.77883 1.47766   1
  -8   7   5 4.92609 1.72213   4
   8  -7  -5 3.72584 1.55244   3
  -7   8   5 6.84489 1.69686   4
  -7  -1  -5 6.43275 2.04724   5
  -1  -7   5 5.40997 1.66233   5
   8  -1   5 5.28088 1.57676   3
   2  -8   5 306.128  11.567   1
   2  -8   5 297.214  11.954   5
   6  -8  -5 283.618  11.361   1
  -6  -2  -5 292.852  12.073   5
   8  -6  -5 296.647  12.317   3
   8  -2   5 287.271  12.385   3
  -2  -6   5 295.583  12.303   5
   3  -8   5 14.4315  1.8684   1
   5  -8  -5 14.9912  1.8157   1
   3   5  -5 10.7176  1.4632   2
  -3  -5   5 14.2547  1.9585   5
  -5  -3  -5 12.6306  1.9227   5
   8  -5  -5 13.5459  1.8513   3
   8  -3   5 12.0610  1.9928   3
   4   4  -5 26.4775  2.0338   2
   4  -8  -5 28.1044  2.3024   1
   4  -8   5 29.3282  2.4745   1
   8  -4   5 23.0286  2.3796   3
   8  -4  -5 29.8860  2.5170   3
  -4  -4   5 27.1448  2.4604   5
  -4  -4  -5 29.3476  2.5099   5
   5  -8   5 7.26242 1.49767   1
   3  -8  -5 8.84497 1.56079   1
   5   3  -5 4.70658 1.48504   2
  -5  -3   5 5.94854 1.57972   5
   8  -3  -5 7.61027 1.66814   3
   8  -5   5 5.95428 1.55892   3
  -3  -5  -5 7.54215 1.62916   5
   2  -8  -5 181.259   7.683   1
   6  -8   5 180.342   7.767   1
   6   2  -5 175.773   7.561   2
  -6  -2   5 184.501   8.229   5
   8  -6   5 171.370   8.071   3
  -2  -6  -5 197.600   8.256   5
   8  -6   5 192.818   7.445   1
   8  -2  -5 184.960   8.281   3
   1  -8  -5 6.60243 1.68570   1
   7  -8   5 7.51714 1.79760   1
   7   1  -5 10.2494  1.7838   3
  -1  -7  -5 6.61353 1.60791   1
  -1  -7  -5 11.3036  1.9457   5
   8  -1  -5 8.97110 1.71102   3
   8  -7   5 12.0374  1.6911   1
  -7  -1   5 3.86105 1.76732   5
   4  -9   5 65.8308  4.0802   1
   5  -9  -5 60.6982  3.7883   1
   0   0   6 0.59373 1.72361   6
   0   0   6 1.62079 0.26551   4
   0   0  -6 1.32615 0.20437   1
   0   0  -6 0.88386 1.29971   7
   0   0  -6 1.22154 1.54253   6
   0  -1   6 1445.65   64.51   6
   0   1  -6 1355.43   46.17   1
   1   0   6 1271.66   64.49   6
  -1   0  -6 1349.75   64.66   6
  -1   1   6 1313.07   46.12   2
  -1   1   6 1442.07   64.64   6
   0  -1   6 1210.69   52.43   4
   1   0   6 1298.49   52.58   4
   1  -1  -6 1262.79   46.19   1
   1  -1  -6 1370.83   46.11   2
  -1   0  -6 1300.41   46.15   1
   0   1  -6 1398.81   64.25   6
  -1   1   6 1285.21   52.60   4
   1  -1  -6 1383.71   64.04   6
   0   1   6 1560.90   65.19   4
   0  -1  -6 1627.39   79.89   6
   1  -1   6 1716.70   65.29   4
   0  -1  -6 1644.07   60.97   5
  -1   0   6 1698.00   77.14   6
  -1   0   6 1727.66   89.51   7
  -1   1  -6 1734.43   79.80   6
   1   0  -6 1559.42   57.25   1
   1   0  -6 1667.60   88.05   7
   0   1   6 1744.43   80.33   6
   1   0  -6 1657.46   57.39   2
   1   0  -6 1607.33   77.63   6
  -1   1  -6 1709.07   57.42   1
   0  -1  -6 1634.95   57.41   1
  -1   0   6 1600.49   57.20   1
  -1   0   6 1572.18   65.18   4
   1  -1   6 1713.75   80.15   6
   0   2  -6 918.709  38.269   4
  -2   0  -6 993.449  33.889   1
   2  -2  -6 962.255  33.887   1
   0  -2   6 942.926  38.358   4
   0   2  -6 937.298  33.845   1
  -2   0  -6 988.720  49.021   6
  -2   2   6 1029.59   49.82   6
   0  -2   6 995.299  48.620   6
  -2   2   6 980.216  38.649   4
   2  -2  -6 966.163  49.064   6
   0   2  -6 986.823  48.705   6
  -2   0  -6 956.159  36.110   5
  -2   2   6 953.228  35.795   5
   2  -2  -6 977.206  33.827   2
   2  -2  -6 994.882  36.741   3
   2   0   6 1026.34   49.72   6
  -2   1  -6 0.91971 0.26888   1
  -2   1  -6 0.78368 2.40757   6
   1  -2   6 0.83262 2.40154   6
  -2   1   6 1.15427 0.18249   1
   1  -2  -6 1.42025 2.48115   6
   1   1   6 0.94283 0.26670   4
   1   1  -6 0.85172 0.14483   1
   1   1  -6 1.15278 0.32625   2
   1   1  -6 1.31488 1.29288   6
  -2   1   6 0.96441 1.57645   6
   1   1   6 0.33148 2.30248   6
  -2   1   6 0.80978 0.31885   4
   1  -2  -6 0.65567 0.23806   1
  -1  -1  -6 0.98044 0.14444   2
  -1   2  -6 0.14251 3.03711   6
  -1   2   6 0.74048 0.28054   4
   2  -1  -6 1.23187 0.17203   1
   2  -1  -6 1.37350 3.45613   7
  -1  -1   6 1.24095 3.49026   7
  -1  -1   6 0.60493 0.22104   4
  -1  -1  -6 0.66208 0.25164   1
  -1   2   6 -0.5825  2.4835   6
   2  -1  -6 0.71804 0.24509   2
  -1  -1   6 0.93629 0.15864   1
  -1  -1  -6 0.66293 0.26266   5
  -1  -1   6 1.13592 1.41824   6
   2  -1  -6 1.92756 0.35953   3
   2  -1   6 -0.7546  2.3426   6
   2  -1  -6 0.09817 1.52965   6
  -1   2   6 0.90349 0.11687   2
  -1  -1  -6 0.65686 2.70968   6
  -1   2  -6 1.07246 0.30136   1
   0   2   6 1413.48   58.50   4
   0  -2  -6 1434.14   54.80   5
  -2   0   6 1452.47   58.62   4
  -2   2  -6 1502.63   73.74   6
   2  -2   6 1555.61   73.83   6
   0  -2  -6 1411.31   51.62   1
  -2   2  -6 1528.69   51.57   1
   2   0  -6 1481.50   55.79   3
  -2   0   6 1637.53   84.07   7
   2   0  -6 1469.87   51.63   2
   0   2   6 1487.11   74.14   6
   0  -2  -6 1474.23   73.11   6
  -3   3   6 33.1968  1.9410   4
   3  -3  -6 33.0364  1.6109   1
   0  -3   6 33.5538  1.6086   1
   3   0   6 33.9068  5.8678   6
  -3   0  -6 30.2221  1.7448   5
   0   3  -6 34.9850  1.4533   4
   3  -3  -6 33.4379  1.7912   3
   0  -3   6 35.0256  1.4538   3
  -3   0  -6 36.2715  6.0817   7
   3  -3  -6 30.3635  6.0149   6
  -3   0  -6 36.6903  1.5877   1
   2  -3  -6 1339.10   45.64   1
   2   1   6 1367.77   66.00   6
   1  -3   6 1338.70   66.57   6
  -3   1  -6 1358.68   45.60   1
   2  -3  -6 1302.11   66.83   6
  -3   1  -6 1325.39   65.30   6
   1   2  -6 1326.11   45.71   2
  -3   1  -6 1320.73   70.40   7
   2  -3  -6 1309.56   48.19   5
  -2  -1  -6 1400.98   66.53   6
   3  -2  -6 1313.69   45.60   2
  -1   3  -6 1249.66   45.63   1
   3  -1   6 1307.30   65.64   6
   3  -2  -6 1256.89   45.42   1
   3  -2  -6 1310.49   75.79   7
  -1   3  -6 1272.07   65.97   6
  -1  -2   6 1421.26   63.55   6
  -2  -1  -6 1298.51   45.54   1
   3  -2  -6 1299.34   49.39   3
  -1  -2   6 1266.58   45.43   1
  -2  -1  -6 1290.46   48.61   5
   3  -2  -6 1346.98   63.66   6
  -2   3   6 1241.29   51.83   4
  -1  -2   6 1231.88   51.47   4
  -3   2  -6 1847.38   60.47   1
   1  -3  -6 1674.19   64.04   5
   2  -3   6 1789.22   85.70   6
   1   2   6 1793.36   86.51   6
   1  -3  -6 1782.41   87.23   6
   2   1  -6 1753.47   60.51   2
   1  -3  -6 1692.42   60.52   1
  -3   2  -6 1830.01   86.55   6
   1   2   6 1710.76   68.40   4
   2   1  -6 1700.99   65.26   3
  -1  -2  -6 1658.36   60.09   2
   3  -1  -6 1770.13   60.46   2
  -2  -1   6 1719.94   68.50   4
  -1   3   6 1655.86   68.50   4
   3  -1  -6 1681.40   97.22   7
   3  -1  -6 1782.11   80.68   6
  -1  -2  -6 1759.21   86.54   6
   3  -2   6 1776.37   92.11   7
  -2  -1   6 1843.59   98.66   7
   3  -1  -6 1793.67   65.45   3
  -2   3  -6 1697.10   60.48   1
   3  -2   6 1737.22   84.70   6
  -1  -2  -6 1674.11   64.30   5
   3  -1  -6 1706.87   60.08   1
   3  -1  -6 1829.82   80.71   6
  -1  -2  -6 1742.55   60.47   1
   3  -1  -6 1613.68   60.08   1
  -2   3  -6 1662.77   85.45   6
  -1   3   6 1815.27   87.73   6
   3   0  -6 45.7494  2.2644   3
   3   0  -6 47.2623  2.1496   2
  -3   0   6 46.3889  2.3354   4
   0  -3  -6 32.5030  6.9954   6
   0   3   6 42.1115  7.5294   6
   3  -3   6 45.7421  7.2781   6
   0  -3  -6 43.8063  2.1400   5
  -3   3  -6 31.7604  6.5995   6
  -3   0   6 38.4514  8.2970   7
   0  -3  -6 48.0209  2.1583   1
  -3   3  -6 46.0452  2.1174   1
   0   3   6 46.6197  2.1119   4
   0  -4   6 596.440  21.559   1
  -4   0  -6 604.932  35.007   6
  -4   0  -6 618.202  21.490   1
  -4   0  -6 598.297  23.082   5
   4  -4  -6 579.218  21.554   1
   0  -4   6 583.803  35.698   6
   4   0   6 634.123  34.681   6
   4   0   6 627.934  23.625   3
  -4   4   6 622.866  24.815   4
   4  -4  -6 635.731  36.144   6
   0  -4   6 610.404  36.064   6
   4  -4  -6 614.067  34.751   6
  -4   0  -6 625.098  38.557   7
   4  -4  -6 595.983  23.303   3
   3  -4  -6 761.199  43.139   6
   1   3  -6 779.366  27.578   2
   3  -4  -6 794.660  29.685   3
  -4   1  -6 822.946  46.692   7
   3  -4  -6 761.094  27.605   1
   3   1   6 785.816  42.278   6
   1  -4   6 786.478  27.675   1
  -4   1  -6 757.554  41.595   6
  -4   1  -6 781.630  27.489   1
  -4   1  -6 759.693  29.340   5
   1  -4   6 763.026  42.565   6
  -3  -1  -6 799.901  27.423   1
   4  -1   6 821.189  42.601   6
   4  -3  -6 734.772  27.374   1
  -3   4   6 756.151  31.323   4
   4  -3  -6 786.750  41.384   6
  -1  -3   6 798.454  41.664   6
   4  -3  -6 783.295  29.911   3
  -3  -1  -6 849.078  43.341   6
   4  -3  -6 799.095  41.795   6
   4  -3  -6 768.476  49.955   7
  -3  -1  -6 764.900  29.380   5
  -1  -3   6 845.985  42.159   6
  -1  -3   6 795.210  27.418   1
   2  -4  -6 7.30296 0.79467   1
   2   2   6 5.69942 5.38560   6
  -4   2   6 8.51441 0.50124   5
   2  -4   6 4.28841 5.19158   6
   2   2  -6 9.40768 0.70808   3
   2   2  -6 7.08594 0.76341   2
  -4   2  -6 5.60308 0.66074   1
   2  -4  -6 8.13741 0.56702   5
   2  -4  -6 8.12821 5.67138   6
  -4   2  -6 5.87972 5.03759   6
   4  -2   6 4.03681 4.15123   6
   4  -2  -6 6.21157 2.77828   6
  -2  -2  -6 -0.2614  5.1047   6
   4  -2  -6 5.96045 0.79789   3
  -2  -2   6 2.63770 2.83290   6
  -2   4  -6 0.22855 4.62058   6
  -2  -2  -6 6.58927 0.80634   5
  -2  -2   6 8.04409 3.15741   6
   4  -2  -6 9.31926 6.04550   7
  -2   4  -6 6.27998 0.71865   1
  -2   4   6 7.38567 0.72982   4
   4  -2  -6 10.3755  2.8537   6
  -2  -2  -6 6.30137 0.69611   1
   4  -2  -6 6.08478 0.68809   2
   4  -2  -6 7.90911 0.49100   1
   3  -4   6 612.395  36.111   6
  -4   3  -6 612.620  21.207   1
   3   1  -6 608.848  21.348   2
  -4   1   6 592.195  22.266   5
   1   3   6 584.208  35.467   6
   1  -4  -6 557.587  35.616   6
  -4   3  -6 598.015  35.502   6
   1  -4  -6 579.375  22.347   5
  -4   1   6 615.605  41.268   7
   3   1  -6 586.553  22.781   3
   1  -4  -6 591.784  21.252   1
   3  -4   6 644.401  22.863   3
   4  -1  -6 579.498  23.014   3
  -3  -1   6 663.811  42.064   7
  -1  -3  -6 592.585  22.618   5
  -1   4   6 579.400  23.716   4
  -3   4  -6 608.905  36.024   6
  -3  -1   6 617.552  23.843   4
  -1  -3  -6 613.130  36.259   6
   4  -1  -6 607.316  21.261   2
  -3   4  -6 590.979  21.258   1
   4  -3   6 560.772  35.416   7
  -1  -3  -6 614.633  21.288   1
   4  -1  -6 572.603  39.957   7
   4  -3   6 585.153  34.937   6
  -4   0   6 406.989  14.884   5
   4  -4   6 379.418  26.263   6
   0  -4  -6 388.877  14.886   5
   0  -4  -6 404.857  14.192   1
  -4   4  -6 383.288  26.984   6
   0   4   6 387.966  15.495   4
   4  -4   6 392.673  15.065   3
  -4   0   6 382.967  30.985   7
   4   0  -6 393.216  14.032   2
   0  -4  -6 365.809  26.920   6
   4   0  -6 376.652  15.174   3
  -4   4  -6 394.592  14.076   1
   0   4   6 372.150  26.930   6
   0  -5   6 989.047  34.161   1
   5  -5  -6 921.365  34.077   1
  -5   0  -6 967.498  36.448   5
   5  -5  -6 979.753  36.839   3
   0  -5   6 934.329  54.810   6
   5  -5  -6 1002.58   54.97   6
   5   0   6 972.323  51.843   6
  -5   0  -6 1056.90   61.39   7
   5   0   6 912.207  36.809   3
  -5   5   6 943.752  38.835   4
   0   5  -6 959.710  34.102   2
   5  -5  -6 1022.47   54.90   6
   0  -5   6 958.886  54.960   6
  -5   0  -6 976.439  33.918   1
  -5   1  -6 6.43703 6.79949   6
   1  -5   6 12.9974  1.1572   1
   4  -5  -6 10.9737  1.0487   3
   4   1   6 15.7096  6.5970   6
  -5   1  -6 12.3787  1.1498   5
   1  -5   6 3.31109 8.47755   6
  -5   1  -6 17.9392  7.2731   7
   4   1   6 12.8012  1.1609   3
   4  -5  -6 16.9899  8.0887   6
   4  -5  -6 18.1093  8.5105   6
   4  -5  -6 13.3370  1.1572   1
  -5   1  -6 12.7725  1.0022   1
   1  -5   6 10.1990  8.3159   6
   1   4  -6 12.8207  1.1186   2
   5  -4  -6 11.8500  6.3492   6
  -4  -1  -6 13.2189  7.9141   7
  -1  -4   6 13.5478  1.0160   1
  -4   5   6 13.0888  1.2844   4
   5  -1   6 16.5873  7.5469   6
  -4  -1  -6 14.3941  1.0160   1
   5  -1   6 11.1118  1.2090   3
   5  -4  -6 12.4461  1.2276   3
  -1  -4   6 1.22368 6.27768   6
   5  -4  -6 9.88552 7.56922   6
  -4  -1  -6 6.34389 6.00682   6
  -4  -1  -6 14.4208  1.3263   5
  -1  -4   6 3.19646 6.16025   6
   5  -4  -6 14.0539  1.0218   1
   2   3  -6 360.413  13.146   2
   2  -5   6 344.986  26.610   6
   3   2   6 379.999  14.158   3
  -5   2  -6 363.658  24.778   6
   3   2   6 374.072  24.444   6
  -5   2  -6 353.366  13.044   1
   3  -5  -6 356.418  26.789   6
   2  -5   6 365.265  13.274   1
   3  -5  -6 370.722  13.284   1
  -3  -2  -6 363.029  24.932   6
   5  -3  -6 382.594  21.542   6
   5  -3  -6 342.492  12.755   1
   5  -3  -6 342.345  14.304   3
  -3  -2  -6 374.035  13.075   1
  -3   5   6 342.637  14.686   4
  -2  -3   6 358.210  21.875   6
   5  -3  -6 380.922  21.792   6
  -2  -3   6 355.477  21.636   6
  -2  -3   6 367.056  12.715   1
   5  -2   6 360.435  14.402   3
  -3  -2  -6 356.595  14.171   5
   5  -2   6 367.632  24.197   6
   3  -5   6 455.971  16.282   1
   3  -5   6 463.742  16.915   3
   3  -5   6 407.018  29.182   6
   2   3   6 476.723  29.536   6
  -5   3  -6 466.446  16.111   1
  -5   3  -6 441.351  29.247   6
   2  -5  -6 437.777  16.728   5
   2  -5  -6 459.618  16.302   1
  -5   2   6 455.056  16.587   5
   3   2  -6 447.202  16.062   2
   3   2  -6 445.707  17.139   3
  -3  -2   6 426.962  35.003   7
   5  -2  -6 453.786  17.435   3
  -3   5  -6 442.490  16.232   1
   5  -2  -6 452.357  22.369   6
   5  -2  -6 455.783  22.355   6
  -2  -3  -6 466.758  16.140   1
   5  -3   6 447.438  28.642   6
  -2  -3  -6 396.233  28.952   6
  -3  -2   6 445.848  17.808   4
  -2   5   6 428.109  17.928   4
  -3  -2   6 454.821  17.223   5
  -2  -3  -6 458.616  17.316   5
   5  -3   6 459.719  17.569   3
   5  -3   6 400.281  28.532   7
   4  -5   6 11.0031  0.9564   3
  -5   4  -6 10.1692  1.0661   1
   4   1  -6 9.87113 1.10178   2
   1   4   6 11.0902  7.5874   6
   4  -5   6 17.6628  8.7379   6
  -5   1   6 2.10489 9.79343   7
   4   1  -6 11.4247  1.0592   3
   1  -5  -6 12.0090  1.0369   5
   1  -5  -6 9.30555 1.05709   1
  -5   1   6 10.8505  0.9330   5
  -5   4  -6 -4.5921  8.9343   6
  -1  -4  -6 7.34403 8.08904   6
  -4  -1   6 8.17389 1.13140   5
  -1  -4  -6 8.74300 0.98455   1
   5  -1  -6 10.4726  1.2297   3
   5  -1  -6 8.58944 1.03437   2
   5  -4   6 3.83158 5.90863   7
  -4  -1   6 9.44350 0.95734   4
  -4  -1   6 6.15408 9.17186   7
   5  -4   6 19.0659  9.3440   6
  -1   5   6 12.4350  0.8771   4
   5  -4   6 6.90933 1.05352   3
  -1  -4  -6 9.78050 1.16040   5
  -4   5  -6 9.24427 1.02209   1
  -5   5  -6 709.044  24.787   1
   5   0  -6 679.635  24.810   2
   0  -5  -6 671.270  26.271   5
   5   0  -6 682.222  26.598   3
   5  -5   6 710.206  26.660   3
   0  -5  -6 714.098  24.833   1
  -5   0   6 700.804  26.218   5
   6  -6  -6 9.25866 1.11182   1
   0   6  -6 6.47059 1.01615   2
   0  -6   6 6.46311 1.25407   5
  -6   6   6 8.36618 1.41777   4
   6  -6  -6 5.86724 1.11167   3
   0  -6   6 5.71177 1.13914   1
   6   0   6 9.25102 1.33986   3
  -6   0  -6 7.20098 1.34583   5
  -6   1  -6 324.299  12.684   5
   5  -6  -6 317.125  12.677   3
   5   1   6 314.995  12.808   3
   1  -6   6 332.727  12.061   1
   1   5  -6 315.731  11.840   2
   5  -6  -6 308.196  11.936   1
  -5   6   6 319.063  13.497   4
  -1  -5   6 318.562  12.842   5
   6  -1   6 307.901  12.998   3
  -1  -5   6 334.172  11.756   1
   6  -5  -6 313.504  12.756   3
   6  -5  -6 309.523  11.667   1
  -5  -1  -6 331.002  12.765   5
  -5  -1  -6 344.383  29.720   7
  -6   2  -6 239.570   8.505   1
   4  -6  -6 227.414   8.814   1
   2   4  -6 224.486   8.676   2
   2  -6   6 233.862   8.900   1
   4   2   6 222.978   9.201   3
  -4  -2  -6 225.667   9.459   5
   6  -4  -6 227.848   9.508   3
  -4   6   6 219.241   9.668   4
   6  -2   6 224.291   9.580   3
  -4  -2  -6 233.754   8.454   1
  -2  -4   6 230.766   9.511   5
   6  -4  -6 216.809   8.251   1
   3   3   6 0.52486 8.66189   6
   3  -6  -6 -0.2808  0.6206   1
   3   3  -6 0.47003 0.77445   2
   3   3  -6 0.57777 0.44453   3
  -6   3  -6 -3.1085  8.4675   6
   3  -6   6 -0.0754  0.6655   1
   3   3   6 -0.2704  0.4484   3
  -6   3  -6 -0.0607  0.5297   1
  -3  -3  -6 1.00180 0.97074   5
   6  -3   6 0.20516 0.76009   3
   6  -3  -6 -0.0987  0.7058   3
   6  -3   6 -1.7770  9.4009   6
  -3  -3  -6 -0.0319  0.5577   1
  -3  -3   6 0.05050 0.92393   5
  -3   6   6 0.95598 0.56592   4
  -3  -3  -6 -3.9905  8.9368   6
   2   4   6 391.001  27.612   6
   2  -6  -6 347.269  13.206   5
   4  -6   6 335.110  12.956   1
   4   2  -6 342.006  12.708   2
   4   2  -6 346.357  13.453   3
  -6   4  -6 362.843  12.799   1
   2  -6  -6 344.007  12.982   1
  -2  -4  -6 344.341  12.700   1
   6  -4   6 341.086  13.952   3
   6  -2  -6 334.981  13.945   3
  -2  -4  -6 330.689  13.725   5
  -4  -2   6 336.617  13.692   5
   6  -4   6 373.585  26.869   6
   1  -6  -6 433.034  16.815   5
  -6   1   6 456.402  16.778   5
   5   1  -6 438.153  17.182   3
   1  -6  -6 445.749  16.267   1
   5   1  -6 408.059  16.056   2
   5  -6   6 429.424  16.099   1
   5  -6   6 435.830  17.018   3
  -6   5  -6 453.862  15.968   1
  -1  -5  -6 440.666  16.964   5
  -1  -5  -6 457.881  16.168   1
   6  -5   6 452.073  17.391   3
  -5  -1   6 451.238  17.159   5
   6  -1  -6 420.725  17.413   3
   6   0  -6 5.87697 1.15058   2
  -6   0   6 4.42094 1.05035   5
   6   0  -6 6.81985 1.15655   3
  -6   0   6 4.08538 1.07559   4
   6  -6   6 4.12765 1.15237   3
   0  -6  -6 6.76599 1.17002   1
   0  -6  -6 7.47592 1.15095   5
   6  -6   6 6.29220 1.08051   1
   7   0   6 83.1969  4.5366   3
   0  -7   6 86.1344  4.5768   5
   7  -7  -6 88.2205  4.1069   1
  -7   7   6 93.4326  4.7806   4
  -7   0  -6 79.6159  4.5484   5
   1  -7   6 152.694   6.354   1
   1  -7   6 160.455   6.822   5
   1   6  -6 136.029   5.993   2
  -7   6   6 151.516   7.265   4
   6  -7  -6 147.722   6.242   1
  -7   1  -6 147.987   6.591   5
   6   1   6 149.480   6.639   3
  -6  -1  -6 149.018   6.819   5
   7  -1   6 152.384   6.868   3
  -1   7  -6 142.954   6.037   2
   7  -6  -6 151.194   6.776   3
  -1  -6   6 152.535   6.887   5
  -6   7   6 145.614   6.995   4
   5   2   6 20.9206  1.6779   3
   2  -7   6 19.8743  1.9352   1
   5  -7  -6 20.6327  1.7398   1
   2   5  -6 16.3165  1.5198   2
  -2  -5   6 17.0482  1.9318   5
   7  -2   6 21.3164  2.0830   3
  -5   7   6 19.6450  1.8416   4
  -5  -2  -6 18.5184  1.9756   5
   7  -5  -6 17.0864  1.8204   3
   3   4  -6 375.119  14.034   2
   3  -7   6 387.862  14.134   1
   4  -7  -6 386.403  14.296   1
  -4   7   6 371.442  15.619   4
  -4  -3  -6 385.152  15.293   5
  -3  -4   6 396.066  15.323   5
   7  -4  -6 370.620  15.401   3
   7  -3   6 374.844  15.484   3
   4   3  -6 520.680  19.374   2
   4  -7   6 543.394  19.717   1
   3  -7  -6 528.104  19.623   1
  -7   4  -6 535.186  19.294   1
  -4  -3   6 532.661  20.829   5
  -3  -4  -6 544.899  20.896   5
  -3  -4  -6 537.776  19.164   1
   7  -3  -6 516.320  21.101   3
   7  -4   6 558.527  21.243   3
  -7   5  -6 24.1860  1.9375   1
   5   2  -6 28.7983  1.9294   3
   2  -7  -6 26.0418  2.1157   1
   5   2  -6 23.6854  1.9452   2
   5  -7   6 24.9074  2.0458   1
   7  -5   6 26.0779  2.1783   3
   7  -2  -6 25.8393  2.2431   3
  -2  -5  -6 28.1799  1.9797   1
  -5  -2   6 24.5742  2.1561   5
  -2  -5  -6 25.0329  2.1253   5
   6   1  -6 118.087   5.283   2
   6  -7   6 113.516   5.198   1
   1  -7  -6 117.677   5.329   1
   6   1  -6 121.738   5.391   3
   1  -7  -6 118.295   5.292   5
  -1  -6  -6 118.220   5.561   5
  -6  -1   6 110.242   5.508   5
   7  -6   6 116.750   4.997   1
   7  -6   6 116.750   5.563   3
  -1  -6  -6 121.073   5.203   1
   7  -1  -6 112.411   5.580   3
   0  -7  -6 104.182   5.035   5
   7   0  -6 104.682   5.112   3
   7  -7   6 106.145   4.797   1
   0  -7  -6 100.509   4.885   1
  -8   7   6 -0.9145  1.7705   4
   7   1   6 4.44286 1.67720   3
   1  -8   6 3.07432 1.54789   5
   1  -8   6 3.52341 1.54444   1
   7  -8  -6 2.47183 1.59565   1
  -7   8   6 1.62281 1.61674   4
   8  -1   6 1.28069 1.42981   3
  -7  -1  -6 -0.8450  1.7490   5
   8  -7  -6 0.38508 1.61275   3
  -1  -7   6 2.05373 1.60543   5
   6  -8  -6 142.566   6.101   1
  -8   6   6 144.370   7.202   4
   2  -8   6 154.069   6.430   5
   2  -8   6 139.068   6.319   1
   8  -6  -6 128.056   6.603   3
  -6   8   6 147.583   6.797   4
   8  -2   6 133.570   6.696   3
  -2  -6   6 139.307   6.783   5
  -6  -2  -6 137.890   6.583   5
   3  -8   6 145.838   6.248   1
   3   5  -6 120.396   5.708   2
   5  -8  -6 137.308   6.075   1
   8  -5  -6 135.259   6.449   3
  -5  -3  -6 141.161   6.604   5
   8  -3   6 143.263   6.667   3
  -3  -5   6 140.490   6.506   5
   4  -8   6 7.77916 1.73192   1
   4  -8  -6 6.86750 1.43655   1
   4   4  -6 4.44039 1.31704   2
   8  -4  -6 4.18751 1.53453   3
   8  -4   6 5.79438 1.58289   3
  -4  -4   6 5.93351 1.56354   5
  -4  -4  -6 8.51581 1.77948   5
   5  -8   6 102.138   4.939   1
   5   3  -6 96.3546  4.6433   2
   3  -8  -6 94.7530  4.7794   1
   8  -3  -6 103.582   5.298   3
   8  -5   6 96.2421  5.1634   3
  -3  -5  -6 105.147   5.219   5
  -5  -3   6 97.7004  5.0990   5
   6  -8   6 83.8461  4.2898   1
  -8   2   6 71.0562  4.6783   4
   2  -8  -6 75.0311  4.1663   1
   6   2  -6 80.0452  4.1630   2
  -6  -2   6 80.3235  4.5422   5
  -2  -6  -6 91.1520  4.6140   5
   8  -2  -6 85.7891  4.6058   3
   8  -6   6 76.0078  4.5178   3
   8  -6   6 93.9154  4.0961   1
   7  -8   6 3.27482 1.44994   1
   1  -8  -6 3.19847 1.77441   1
   7   1  -6 2.00352 1.42045   3
  -1  -7  -6 1.84024 1.57059   1
   8  -7   6 0.97890 1.30394   1
   8  -1  -6 2.97914 1.70882   3
  -1  -7  -6 2.15633 1.46775   5
   0   0   7 23.1141  3.6811   6
   0   0  -7 25.3919  1.0440   1
   0   0  -7 21.3133  2.8563   7
   0   0   7 24.4478  1.1202   4
   0   0  -7 20.9384  3.4460   6
   0   1  -7 497.327  25.490   6
  -1   1   7 474.781  19.191   4
   0  -1   7 498.338  25.713   6
   0   1  -7 481.895  16.744   1
   1  -1  -7 448.959  16.762   1
   1  -1  -7 484.069  16.692   2
   1  -1  -7 492.174  25.573   6
  -1   0  -7 490.944  16.857   1
   1   0   7 476.189  26.055   6
   0  -1   7 460.320  19.011   4
  -1   0  -7 494.824  26.540   6
   1   0   7 462.467  19.167   4
   0  -1   7 496.154  27.943   7
  -1   1   7 467.777  25.702   6
   1   0  -7 628.764  37.807   7
   0   1   7 657.266  26.659   4
  -1   0   7 648.666  26.647   4
   1   0  -7 702.871  32.847   6
   0  -1  -7 691.057  35.373   6
   0   1   7 682.466  35.290   6
  -1   0   7 688.087  39.261   7
   1   0  -7 664.401  23.452   2
   0  -1  -7 666.816  23.476   1
  -1   1  -7 647.986  34.042   6
   1   0  -7 670.699  23.249   1
   1  -1   7 656.277  26.654   4
  -1   0   7 637.479  23.247   1
   1  -1   7 702.763  34.730   6
  -1   1  -7 683.612  23.475   1
  -1   0   7 730.581  32.993   6
  -2   0  -7 577.241  21.984   5
  -2   0  -7 597.771  20.661   1
   0   2  -7 584.406  20.534   1
   0   2  -7 575.605  31.052   6
   2  -2  -7 576.835  20.518   1
   0  -2   7 612.641  31.589   6
   2  -2  -7 598.747  31.411   6
   0  -2   7 570.981  23.243   4
   2  -2  -7 586.195  20.494   2
  -2   0  -7 604.926  32.533   6
   2  -2  -7 589.549  22.345   3
  -2   2   7 589.707  32.186   6
   2   0   7 609.114  32.325   6
  -2   2   7 567.530  21.605   5
  -2   2   7 586.036  23.542   4
   1   1  -7 0.50019 1.63712   6
  -2   1   7 1.23895 1.93359   6
   1   1   7 2.42719 3.00414   6
   1  -2  -7 2.35307 3.36149   6
  -2   1  -7 -0.3865  2.9818   6
   1   1  -7 2.51716 0.41261   2
   1  -2  -7 2.09330 0.36126   1
   1   1   7 2.38261 0.40151   4
  -2   1  -7 2.49678 0.36758   1
   1   1  -7 2.41221 0.24012   1
  -2   1   7 2.36674 0.42984   4
   1  -2   7 0.02662 3.17919   6
  -1  -1   7 2.37327 3.78924   7
   2  -1  -7 2.59700 0.24666   1
   2  -1  -7 2.26015 0.40065   3
   2  -1   7 -0.0966  2.5734   6
  -1   2  -7 0.93005 2.59056   6
  -1   2   7 2.29893 0.41054   4
   2  -1  -7 2.13913 0.31682   2
   2  -1  -7 1.94972 1.81767   6
   2  -1  -7 -0.4152  2.7524   7
  -1   2   7 2.53980 2.95245   6
  -1  -1   7 2.44050 0.36071   4
  -1  -1  -7 2.12073 0.36257   5
  -1  -1  -7 2.29851 2.87211   6
  -1  -1  -7 2.39600 0.36538   1
  -1  -1   7 2.25380 1.75552   6
  -2   2  -7 716.033  38.892   6
   0   2   7 721.770  39.288   6
   2   0  -7 762.357  33.770   6
   0  -2  -7 683.359  26.696   5
   0  -2  -7 698.808  25.268   1
   2   0  -7 720.618  25.235   2
   2   0  -7 735.349  27.336   3
  -2   2  -7 723.319  25.285   1
   2  -2   7 706.738  38.855   6
  -2   0   7 726.246  43.444   7
   0  -2  -7 689.222  38.287   6
   2   0  -7 707.755  24.900   1
   0   2   7 709.289  28.540   4
  -2   0   7 786.284  33.905   6
  -2   0   7 710.430  28.591   4
  -2   0   7 732.615  24.909   1
   0  -3   7 3.03661 3.73573   6
  -3   3   7 10.8988  1.0022   4
   0   3  -7 11.4574  0.6216   4
  -3   0  -7 11.3573  0.8242   1
   0   3  -7 11.0283  0.7540   1
  -3   0  -7 10.2201  0.9415   5
   3  -3  -7 8.66867 4.55856   6
  -3   0  -7 6.65738 3.59592   7
  -3   0  -7 5.64910 5.08470   6
   3  -3  -7 10.1584  0.9300   3
   3  -3  -7 11.1953  0.8054   1
   3   0   7 6.77986 4.22738   6
   1  -3   7 678.899  37.532   6
   1   2  -7 682.058  23.868   2
  -3   1  -7 677.537  37.363   7
  -3   2   7 680.814  27.080   4
   2  -3  -7 685.158  37.871   6
   2   1   7 681.840  37.213   6
   2  -3  -7 679.141  23.778   1
   1   2  -7 634.200  23.476   1
  -3   1  -7 685.009  37.278   6
  -3   1  -7 698.070  23.499   1
  -2  -1  -7 678.740  23.686   1
  -1  -2   7 636.683  26.675   4
  -1  -2   7 667.166  23.565   1
  -2   3   7 644.689  24.887   5
   3  -2  -7 687.978  25.797   3
  -1   3  -7 661.433  23.739   1
   3  -2  -7 666.814  23.501   1
  -1   3  -7 656.477  37.090   6
  -2   3   7 659.682  27.007   4
   3  -2  -7 734.645  34.813   6
   3  -1   7 700.690  37.354   6
  -2   3   7 699.814  38.597   6
   3  -2  -7 686.330  42.238   7
   3  -2  -7 679.481  23.686   2
  -2  -1  -7 662.836  25.315   5
  -2  -1  -7 683.397  36.832   6
  -1  -2   7 686.174  34.580   6
   1   2   7 831.449  33.986   4
  -3   1   7 879.523  34.266   4
   2   1  -7 851.590  32.467   3
  -3   2  -7 920.078  30.190   1
   1  -3  -7 891.019  47.002   6
   1  -3  -7 863.782  30.218   1
   2  -3   7 850.395  46.360   6
   1  -3  -7 832.304  31.766   5
   1   2   7 891.789  46.555   6
   2   1  -7 839.820  30.180   2
  -3   2  -7 886.890  46.437   6
  -1  -2  -7 880.967  30.181   1
   3  -1  -7 846.461  30.115   2
   3  -1  -7 816.914  29.727   1
   3  -1  -7 886.007  40.425   6
  -2  -1   7 871.917  29.722   1
  -2  -1   7 842.630  33.977   4
  -2  -1   7 931.736  40.313   6
  -1  -2  -7 892.615  46.626   6
  -1   3   7 889.133  47.488   6
   3  -1  -7 851.730  32.633   3
   3  -1  -7 894.437  40.587   6
   3  -1  -7 799.764  51.628   7
   3  -2   7 832.424  45.589   6
  -2   3  -7 824.671  45.606   6
  -2  -1   7 874.552  51.417   7
   3  -2   7 872.930  46.296   7
  -1  -2  -7 834.841  29.729   2
   3  -1  -7 833.538  29.726   1
  -1   3   7 822.782  34.080   4
  -2   3  -7 861.168  30.152   1
  -1  -2  -7 814.329  32.036   5
  -2  -1   7 887.143  29.731   1
  -3   0   7 3.76305 5.26556   7
  -3   3  -7 5.74096 0.68455   1
  -3   3  -7 0.12757 4.46938   6
  -3   0   7 7.20180 0.76048   4
   0  -3  -7 7.33802 0.69085   5
   0  -3  -7 7.94743 5.94569   6
   0   3   7 7.79413 0.67297   4
   3   0  -7 6.33595 0.69426   2
   0   3   7 1.22860 5.26881   6
   3  -3   7 4.97134 4.82100   6
   3   0  -7 6.79469 0.76279   3
   0  -3  -7 6.96952 0.77633   1
   4  -4  -7 295.010  20.388   6
   4   0   7 278.189  19.563   6
  -4   4   7 267.044  11.499   4
   4  -4  -7 259.629   9.875   1
  -4   0  -7 244.601  19.462   6
  -4   0  -7 271.057  10.760   5
   4  -4  -7 295.840  20.441   6
   0  -4   7 252.426  19.948   6
  -4   0  -7 272.456   9.860   1
   4  -4  -7 289.091  10.914   3
   0  -4   7 272.659   9.947   1
  -4   0  -7 274.797  20.734   7
  -4   1  -7 455.958  26.508   7
  -4   1  -7 416.771  14.673   1
  -4   3   7 405.054  16.943   4
   3   1   7 407.935  25.668   6
   3  -4  -7 410.681  27.047   6
  -4   1  -7 399.316  15.680   5
   1  -4   7 377.342  26.465   6
   3  -4  -7 397.628  14.786   1
   1  -4   7 424.484  14.824   1
   1   3  -7 408.754  14.848   2
  -4   1  -7 413.277  26.112   6
   4  -3  -7 414.890  16.009   3
  -1   4  -7 389.893  14.723   1
   4  -3  -7 408.785  24.347   6
  -1  -3   7 428.453  24.950   6
   4  -3  -7 411.855  31.448   7
  -3  -1  -7 400.833  15.806   5
  -1  -3   7 416.787  24.566   6
  -1  -3   7 425.839  14.552   1
  -3  -1  -7 418.704  14.707   1
   4  -1   7 418.696  25.764   6
  -3   4   7 398.778  16.773   4
   4  -3  -7 401.700  14.500   1
  -3  -1  -7 415.959  26.233   6
   4  -3  -7 419.039  24.295   6
   2  -4  -7 34.1330  1.8205   1
   2  -4  -7 34.3059  1.4912   5
   2   2   7 37.4831  7.4396   6
   2  -4   7 23.8453  7.2530   6
   2  -4  -7 27.9431  7.4356   6
  -4   2  -7 32.1248  1.6914   1
  -4   2   7 32.1054  1.4072   5
   2   2  -7 31.4041  1.7293   2
  -4   2  -7 24.9503  7.3662   6
   2   2  -7 37.1359  1.7192   3
   4  -2  -7 23.6872  7.9041   7
   4  -2  -7 36.4717  4.4921   6
  -2  -2   7 31.0399  1.5792   4
  -2  -2  -7 32.4553  1.9052   5
  -2   4  -7 33.5786  1.7613   1
  -2   4  -7 17.7593  6.5511   6
   4  -2  -7 30.4790  1.9047   3
   4  -2   7 31.2573  6.6628   6
   4  -2  -7 33.3765  1.7208   2
  -2  -2   7 33.3985  1.3545   1
  -2  -2  -7 34.4439  1.7284   1
  -2  -2   7 35.2910  4.8382   6
   4  -2  -7 38.5941  4.6735   6
  -2   4   7 33.9275  1.8379   4
   4  -2  -7 33.6527  1.3440   1
  -2  -2  -7 27.7902  7.1608   6
  -4   1   7 304.480  11.353   5
   3   1  -7 292.450  11.701   3
   1  -4  -7 281.009  22.313   6
   3   1  -7 309.942  11.018   2
   1  -4  -7 296.165  11.376   5
   1  -4  -7 308.810  11.062   1
   1   3   7 293.744  11.985   4
  -4   3  -7 306.114  10.974   1
   3  -4   7 314.947  22.485   6
   1   3   7 294.340  21.956   6
  -4   3  -7 283.670  21.671   6
  -4   1   7 300.006  25.002   7
   4  -3   7 263.268  19.056   7
  -1   4   7 319.507  23.485   6
   4  -1  -7 302.165  10.971   2
   4  -1  -7 278.211  24.153   7
  -1   4   7 300.249  12.101   4
  -3   4  -7 293.787  10.982   1
  -1  -3  -7 303.581  22.356   6
  -3   4  -7 294.872  22.254   6
   4  -1  -7 311.822  11.910   3
  -1  -3  -7 302.090  11.651   5
   4  -3   7 281.291  21.047   6
  -3  -1   7 300.858  25.361   7
  -1  -3  -7 299.578  10.986   1
  -3  -1   7 310.451  12.176   4
   0   4   7 195.235   7.900   4
  -4   4  -7 182.692  17.475   6
   0   4   7 184.868  17.797   6
  -4   0   7 191.055   7.697   5
   0  -4  -7 189.507   7.626   5
   4  -4   7 193.699   7.848   3
   4   0  -7 199.804   7.024   2
   0  -4  -7 193.848  18.189   6
   4  -4   7 200.252  17.372   6
   0  -4  -7 194.557   7.445   1
   4   0  -7 188.077   7.919   3
  -4   4  -7 191.321   7.405   1
  -4   0   7 192.628  20.837   7
  -4   0   7 191.625   8.259   4
   5  -5  -7 449.547  17.048   3
   5   0   7 426.747  28.050   6
   0  -5   7 379.295  30.049   6
   0  -5   7 449.272  15.763   1
  -5   0  -7 459.575  15.527   1
  -5   0  -7 376.006  27.996   6
  -5   5   7 431.446  17.953   4
  -5   0  -7 441.151  16.897   5
   5  -5  -7 420.120  15.670   1
   5  -5  -7 446.178  30.434   6
   5   0   7 417.910  17.117   3
   5  -5  -7 459.171  30.342   6
   0   5  -7 445.299  15.741   2
  -5   0  -7 509.969  33.525   7
   0  -5   7 399.729  29.824   6
  -5   1  -7 2.52932 8.03368   6
  -5   1  -7 3.42749 6.09298   7
  -5   1  -7 1.31592 0.73164   5
  -5   4   7 3.16374 0.84600   4
   1  -5   7 1.04015 0.64593   1
   4  -5  -7 1.39035 0.59610   3
   1  -5   7 -3.6924  7.2929   6
   4  -5  -7 6.16047 9.13465   6
   1   4  -7 2.74633 0.68131   2
   4   1   7 2.63470 0.66166   3
   4   1   7 -2.7194  6.7551   6
   4  -5  -7 2.71398 0.64392   1
   4  -5  -7 -0.0539  7.1664   6
  -5   1  -7 1.78983 0.61454   1
  -4  -1  -7 1.68934 6.24817   6
   5  -4  -7 1.48301 6.78765   6
   5  -1   7 6.96607 6.90658   6
  -4   5   7 2.69096 0.68700   4
  -1  -4   7 1.29161 6.92814   6
  -1  -4   7 1.06262 6.12213   6
   5  -4  -7 1.82127 0.75059   3
  -4  -1  -7 1.79343 0.53034   1
  -4  -1  -7 7.65706 7.15194   7
   5  -4  -7 10.6547  7.7124   6
   5  -1   7 2.80099 0.80759   3
   5  -4  -7 2.51472 0.56575   1
  -1  -4   7 2.76219 0.56987   1
  -4  -1  -7 1.67675 0.71087   5
   2  -5   7 99.6120  4.2692   1
   3   2   7 115.808  12.423   6
   3  -5  -7 102.777   4.324   1
   3  -5  -7 97.0211 13.9172   6
  -5   2  -7 102.919   4.138   1
   2   3  -7 104.690   4.286   2
   5  -3  -7 107.148   9.885   6
  -3   5   7 97.8662  4.6410   4
   5  -2   7 99.2331  4.6218   3
  -3  -2  -7 103.431   4.655   5
  -2  -3   7 79.1512  9.4708   6
  -2  -3   7 105.156   3.842   1
   5  -3  -7 101.559   3.785   1
  -3  -2  -7 75.2130 11.7823   6
  -2  -3   7 92.1693  9.8308   6
   5  -2   7 108.619  12.195   6
   5  -3  -7 107.185   9.479   6
  -3  -2  -7 105.389   4.148   1
   5  -3  -7 100.879   4.665   3
   2  -5  -7 150.376   5.854   1
  -5   3  -7 106.518  14.224   6
   3  -5   7 137.695  16.415   6
   2   3   7 131.654  14.844   6
   3   2  -7 151.425   5.840   3
   3  -5   7 146.938   5.706   3
   3   2  -7 146.042   5.732   2
   2  -5  -7 143.775   5.639   5
  -5   2   7 149.661   5.548   5
  -5   3  -7 149.131   5.686   1
  -3  -2   7 144.925   5.961   4
   5  -3   7 138.961   6.117   3
   5  -2  -7 140.107   6.242   3
   5  -3   7 142.865  13.960   7
  -2   5   7 140.698   6.143   4
   5  -3   7 143.037  14.665   6
  -3   5  -7 138.830   5.759   1
  -3  -2   7 140.415  19.316   7
  -2  -3  -7 140.396  15.351   6
  -2  -3  -7 136.541   6.082   5
  -2  -3  -7 148.789   5.705   1
  -5   1   7  5.6120 10.7100   7
   4   1  -7 2.51531 0.78128   2
   4  -5   7 2.05448 0.59714   3
   1  -5  -7 4.08426 0.79935   1
   4   1  -7 3.70981 0.79767   3
  -5   4  -7 3.56705 0.75779   1
   1   4   7 -3.8187  9.5831   6
   1  -5  -7 3.65440 0.64474   5
  -5   1   7 2.08383 0.58969   5
   5  -4   7 2.94594 0.84088   3
   5  -4   7 1.82312 6.85189   6
  -4  -1   7 2.29956 0.71473   5
  -4  -1   7  1.7406 10.0679   7
   5  -1  -7 2.20731 0.67877   2
  -4  -1   7 2.33458 0.64418   4
  -1  -4  -7 3.16451 0.75216   5
  -1  -4  -7 2.33750 0.72193   1
  -4   5  -7 3.26360 0.74884   1
  -1  -4  -7 0.47458 8.58997   6
   5  -1  -7 3.75881 0.80613   3
   5  -5   7 375.244  14.675   3
   5   0  -7 368.479  13.786   2
  -5   0   7 378.923  15.423   4
  -5   5  -7 385.016  13.754   1
   0  -5  -7 360.094  14.442   5
  -5   0   7 376.567  14.388   5
   5   0  -7 352.759  14.728   3
   0  -5  -7 381.378  13.817   1
   0  -6   7 15.0426  1.4942   1
   6  -6  -7 14.3580  1.5556   3
   6   0   7 17.5278  1.7009   3
   6  -6  -7 16.8101  1.4737   1
  -6   0  -7 16.5974  1.6981   5
   0   6  -7 13.4997  1.3611   2
  -6   6   7 17.6064  1.7892   4
  -6   1  -7 240.711   8.910   1
  -6   1  -7 234.243   9.740   5
  -6   5   7 241.629  10.615   4
   5  -6  -7 239.618   9.705   3
   1  -6   7 251.287   9.286   1
   5   1   7 239.439   9.866   3
   5  -6  -7 230.915   9.134   1
   1   5  -7 234.683   9.132   2
  -5  -1  -7 238.803   9.939   5
   6  -5  -7 238.862   8.900   1
  -5  -1  -7 240.459   8.936   1
  -5   6   7 238.083  10.393   4
  -1  -5   7 250.012   8.980   1
   6  -1   7 240.977  10.085   3
   6  -5  -7 232.165   9.771   3
   2   4  -7 107.547   4.497   2
   4   2   7 102.697   4.702   3
  -6   2  -7 105.009   4.299   1
   2  -6   7 108.754   4.710   1
   4  -6  -7 102.218   4.609   1
   6  -2   7 104.773   5.096   3
   6  -2   7 117.615  13.983   6
  -4   6   7 101.855   4.958   4
  -4  -2  -7 111.517   4.305   1
  -2  -4   7 103.397   5.024   5
  -4  -2  -7 108.216   4.963   5
   6  -4  -7 102.753   4.979   3
   3   3   7 0.79102 0.59783   3
   3  -6  -7 0.46100 0.67448   1
   3   3   7 2.43453 9.39637   6
  -6   3  -7 0.78981 0.69505   1
   3  -6   7 1.20700 0.76667   1
   3   3  -7 -0.0299  0.6165   2
  -3  -3  -7 -0.8443  0.5251   1
   6  -3   7 -6.5267  7.8168   6
  -3   6   7 0.05040 0.64006   4
  -3  -3  -7 -0.6650  0.7738   5
   6  -3  -7 0.60466 0.75810   3
   6  -3   7 0.94556 0.78150   3
  -3  -3   7 -0.0883  0.8253   5
   4  -6   7 162.496   6.692   1
   2  -6  -7 162.564   6.533   5
   4   2  -7 157.843   6.584   2
   4   2  -7 163.855   6.764   3
   2  -6  -7 164.999   6.624   1
  -6   4  -7 163.376   6.496   1
  -4  -2   7 166.394   6.939   5
  -2  -4  -7 164.617   6.360   1
   6  -2  -7 160.198   7.161   3
   6  -4   7 164.123   7.176   3
  -2  -4  -7 159.820   7.045   5
  -6   1   7 359.259  13.970   4
   1  -6  -7 318.749  12.176   1
   5  -6   7 323.507  12.663   3
   5   1  -7 317.115  12.144   2
   5  -6   7 320.316  11.866   1
   5   1  -7 325.542  12.826   3
  -6   5  -7 333.411  12.001   1
   1  -6  -7 312.805  12.421   5
  -1  -5  -7 319.725  12.732   5
  -1  -5  -7 332.467  12.145   1
  -5  -1   7 316.020  12.737   5
   6  -5   7 325.355  12.983   3
   6  -1  -7 300.547  12.979   3
  -5   6  -7 314.666  12.127   1
   6  -1  -7 306.799  12.063   2
  -6   6  -7 17.6228  1.7103   1
   6   0  -7 15.6633  1.7011   2
   0  -6  -7 20.2514  1.6655   5
  -6   0   7 17.8678  1.6411   5
   6  -6   7 13.7970  1.4909   3
   6  -6   7 15.2271  1.5299   1
   6   0  -7 19.3897  1.7000   3
   0  -6  -7 15.4112  1.6047   1
  -6   0   7 12.3048  1.6520   4
   0  -7   7 13.0254  1.8457   5
  -7   7   7 10.8799  1.8641   4
   7  -7  -7 11.9344  1.4798   1
   7   0   7 10.6950  1.7857   3
  -7   0  -7 11.3514  1.7809   5
   6   1   7 97.4623  4.6696   3
  -7   1  -7 92.3579  4.7040   5
   1  -7   7 87.9405  4.3871   1
   1   6  -7 84.4638  4.1662   2
   6  -7  -7 103.691   4.396   1
  -7   6   7 99.8356  5.2058   4
   1  -7   7 93.5048  4.7585   5
   7  -1   7 96.3900  4.9172   3
   7  -6  -7 90.5496  4.7003   3
  -1  -6   7 98.3115  4.9657   5
  -6  -1  -7 92.8073  4.8483   5
  -1   7  -7 94.5791  4.2697   2
  -6   7   7 95.4141  4.9412   4
   2   5  -7 6.06914 1.13689   2
  -7   5   7 5.26056 1.42537   4
   5  -7  -7 8.13962 1.23962   1
   5   2   7 7.52840 1.29965   3
   2  -7   7 5.77045 1.30676   1
   7  -5  -7 4.17810 1.23090   3
  -5   7   7 7.01947 1.24827   4
  -2  -5   7 4.31915 1.28672   5
  -5  -2  -7 6.54683 1.47702   5
   7  -2   7 6.47878 1.57085   3
  -7   3  -7 232.814   8.935   1
   3  -7   7 244.719   9.339   1
   3   4  -7 229.639   9.062   2
   4  -7  -7 240.222   9.369   1
   7  -4  -7 224.890  10.037   3
  -4   7   7 230.733   9.989   4
   7  -3   7 253.116  10.273   3
  -3  -4   7 239.264  10.072   5
  -4  -3  -7 244.160  10.093   5
  -7   4  -7 294.156  10.980   1
   4   3  -7 285.503  11.079   2
   4  -7   7 282.366  11.272   1
   3  -7  -7 293.362  11.272   1
  -3  -4  -7 295.189  11.982   5
   7  -3  -7 291.021  12.070   3
   7  -4   7 296.084  12.214   3
  -4  -3   7 293.597  11.873   5
  -3  -4  -7 300.681  10.959   1
   5  -7   7 5.77212 1.37436   1
   5   2  -7 3.17288 1.25628   2
   2  -7  -7 3.15694 1.15396   1
  -7   5  -7 2.81706 1.02279   1
  -5  -2   7 3.14153 1.20748   5
   7  -2  -7 4.90077 1.35288   3
  -2  -5  -7 2.94734 1.01596   1
  -2  -5  -7 3.47467 1.18092   5
   7  -5   7 4.30948 1.24578   3
   1  -7  -7 60.4565  3.4681   1
  -7   6  -7 62.0694  3.4825   1
   1  -7  -7 69.4481  3.4202   5
   6  -7   7 65.4201  3.5071   1
  -7   1   7 59.6155  3.8189   4
   6   1  -7 68.8312  3.4785   3
   6   1  -7 58.7356  3.3775   2
   7  -6   7 64.6064  3.5872   3
  -1  -6  -7 66.2799  3.6109   5
   7  -6   7 63.8933  3.3304   1
  -1  -6  -7 60.8743  3.3672   1
   7  -1  -7 65.2686  3.6840   3
  -6  -1   7 62.7105  3.6403   5
   0  -7  -7 17.6296  1.8784   1
   7  -7   7 14.2813  1.7217   1
   7   0  -7 17.0142  1.9035   3
   0  -7  -7 17.7121  1.8878   5
   7   1   7 2.99277 1.71032   3
  -8   7   7 3.18671 1.86275   4
   1  -8   7 -0.4465  1.6894   1
   7  -8  -7 2.01223 1.37451   1
   1  -8   7 1.28651 1.49982   5
  -1  -7   7 2.92001 1.92522   5
  -7  -1  -7 -0.8562  1.6814   5
   8  -1   7 2.34712 1.66297   3
  -7   8   7 1.36160 1.82070   4
   8  -7  -7 0.63834 1.73291   3
   6  -8  -7 72.3469  3.6993   1
   2  -8   7 77.1305  4.0020   5
   2  -8   7 59.3324  3.6979   1
  -8   6   7 68.8797  4.3890   4
  -2  -6   7 69.9022  4.2284   5
  -6  -2  -7 68.5581  4.2061   5
  -6   8   7 71.2924  3.9681   4
   8  -2   7 62.1895  3.9935   3
   8  -6  -7 59.0662  3.9562   3
   5  -8  -7 157.564   6.671   1
   3   5  -7 149.447   6.414   2
   3  -8   7 161.735   6.853   1
  -8   5   7 163.726   7.830   4
  -5  -3  -7 161.576   7.306   5
   8  -5  -7 144.337   7.193   3
  -3  -5   7 155.432   7.279   5
   8  -3   7 152.714   7.305   3
   4  -8   7 9.61243 1.78294   1
  -8   4   7 10.5928  2.0253   4
   4   4  -7 12.5882  1.6152   2
   4  -8  -7 14.4973  1.8903   1
   8  -4   7 12.0642  2.0465   3
  -4  -4   7 14.1718  2.1737   5
  -4  -4  -7 15.9365  2.0330   5
   8  -4  -7 12.7841  1.9418   3
   3  -8  -7 104.931   5.134   1
  -8   3   7 98.7972  5.8435   4
   5   3  -7 108.170   5.028   2
   5  -8   7 109.567   5.294   1
  -3  -5  -7 111.796   5.598   5
  -5  -3   7 117.184   5.565   5
   8  -3  -7 115.074   5.613   3
   8  -5   7 109.867   5.602   3
   2  -8  -7 36.4709  2.8052   1
   6  -8   7 43.8726  2.8936   1
   6   2  -7 41.5503  2.8923   2
  -8   2   7 31.4113  3.0871   4
   8  -2  -7 39.9199  3.0466   3
  -6  -2   7 37.8407  3.1110   5
  -2  -6  -7 36.9733  2.6317   1
  -2  -6  -7 41.6199  2.9359   5
   8  -6   7 44.5660  2.6661   1
   8  -6   7 39.1563  3.0319   3
   1  -8  -7 -0.4390  1.5202   1
   7  -8   7 0.47437 1.41858   1
   8  -7   7 1.02165 1.43452   1
  -1  -7  -7 -0.8448  1.3025   1
  -1  -7  -7 -0.0057  1.5631   5
   8  -1  -7 -0.5713  1.4282   3
   0   0  -8 366.161  13.329   1
   0   0   8 394.778  21.707   6
   0   0   8 365.273  15.207   4
   0   0  -8 386.508  21.791   7
   0   0  -8 388.223  21.395   6
   0  -1   8 2.77649 2.41274   7
  -1   0  -8 4.49164 0.45184   1
   0   1  -8 4.13563 2.68834   6
   1   0   8 4.09952 3.30811   6
   0   1  -8 5.19364 0.42156   1
  -1   1   8 5.44447 0.60319   4
   1   0   8 4.71527 0.55259   4
   0  -1   8 4.99106 0.49338   4
   1  -1  -8 5.06419 0.41776   1
   1  -1  -8 4.85981 2.36953   6
   1  -1  -8 6.49098 0.40174   2
  -1   0  -8 3.75055 2.76522   6
   0  -1   8 3.88630 2.52808   6
  -1   1   8 2.69800 2.31588   6
   1   0  -8 8.10548 3.09285   7
   1  -1   8 5.21204 2.96500   6
  -1   0   8 4.20519 2.40817   6
   1   0  -8 6.22319 2.27610   6
   0   1   8 9.20332 0.66362   4
  -1   1  -8 4.14654 2.81478   6
  -1   1  -8 9.91008 0.63123   1
  -1   0   8 8.26272 0.69981   4
   0  -1  -8 8.82844 0.61498   1
   1  -1   8 8.62345 0.70590   4
   1   0  -8 8.73868 0.58878   2
   0   1   8 6.96288 3.38896   6
   0  -1  -8 2.91865 2.64145   6
   1   0  -8 9.47081 0.48990   1
   0  -2   8 603.887  31.816   6
   0   2  -8 604.372  31.456   6
  -2   0  -8 578.094  21.893   5
   2  -2  -8 570.136  20.497   1
  -2   0  -8 567.995  32.629   6
  -2   2   8 623.628  32.761   6
   2   0   8 594.568  32.888   6
   0   2  -8 580.016  20.490   1
   2  -2  -8 587.217  20.392   2
   0  -2   8 567.709  23.221   4
   2  -2  -8 640.093  32.102   6
  -2   2   8 553.256  21.585   5
  -2   2   8 572.833  23.424   4
  -2   0  -8 580.143  20.583   1
   1  -2  -8 12.3617  4.2329   6
   1  -2   8 10.1139  4.0208   6
   1   1   8 12.0329  4.1176   6
   1   1   8 16.3790  1.0676   4
   1  -2  -8 17.0747  0.6498   2
   1   1  -8 16.4419  1.0036   2
  -2   1   8 11.2578  3.2367   6
  -2   1  -8 13.0112  4.8676   6
   1  -2  -8 16.0730  0.9391   1
   1   1  -8 17.7783  3.0035   6
  -2   1  -8 15.5762  0.9506   1
   1   1  -8 15.8238  0.7489   1
  -2   1   8 17.4809  1.1558   4
  -1   2  -8 11.4991  3.8142   6
   2  -1  -8 17.6240  1.1021   3
  -1  -1  -8 17.0646  0.9732   1
   2  -1  -8 16.7842  3.1664   6
  -1  -1   8 15.0166  0.9647   4
  -1   2  -8 16.0286  0.9205   1
   2  -1  -8 16.4178  0.7384   1
   2  -1  -8 13.8832  4.4487   7
  -1  -1  -8 12.7798  0.9479   5
  -1  -1   8 12.9206  2.9315   6
  -1  -1  -8 11.8131  4.7995   6
  -1   2   8 16.9332  1.0963   4
   2  -1  -8 15.8861  0.8841   2
   2  -1   8 13.4218  4.1533   6
   0  -2  -8 629.350  24.661   5
  -2   0   8 647.490  26.406   4
   2   0  -8 670.134  25.214   3
   0  -2  -8 644.992  23.290   1
   0  -2  -8 678.800  37.051   6
   2   0  -8 648.549  23.310   2
  -2   0   8 696.337  31.681   6
  -2   0   8 680.309  41.656   7
  -2   2  -8 656.687  23.289   1
  -2   0   8 663.296  22.941   1
  -2   2  -8 679.383  36.771   6
   2   0  -8 686.814  31.817   6
   2  -2   8 677.726  36.851   6
   2   0  -8 637.801  22.939   1
   0   2   8 693.769  37.242   6
   0   2   8 641.272  26.262   4
   3  -3  -8 0.56059 0.47260   3
  -3   0  -8 0.02610 5.24527   6
  -3   0  -8 1.61711 2.87251   7
   3  -3  -8 3.25973 3.86836   6
  -3   0  -8 0.83347 0.44024   1
   0   3  -8 1.24969 0.33960   1
   3  -3  -8 2.33070 0.39310   1
   0   3  -8 5.09361 3.69588   6
  -3   0  -8 0.59145 0.41250   5
  -3   3   8 1.52833 0.50982   4
   0  -3   8 -3.2666  4.2018   6
   3   0   8 0.34849 3.77968   6
  -3   1  -8 93.1902  3.6170   1
  -3   1  -8 83.2751  9.6419   6
   1   2  -8 95.9584  3.6869   2
   2  -3  -8 92.4269  3.6270   1
   1   2  -8 88.0516  3.3190   1
   1   2  -8 88.6521  7.5939   6
   2  -3  -8 88.0594  9.7934   6
   1  -3   8 85.1981  9.6881   6
   2   1   8 82.8327  9.5393   6
  -3   2   8 87.8515  4.1950   4
  -1  -2   8 97.4961  8.2501   6
  -2  -1  -8 86.2096  3.8004   5
   3  -1   8 88.5552  9.7719   6
  -1   3  -8 87.6977  3.5486   1
  -1   3  -8 89.7824  9.6583   6
   3  -2  -8 90.8904  7.8519   6
  -2  -1  -8 80.7458  9.6928   6
   3  -2  -8 79.0304 11.3193   7
  -1  -2   8 87.5010  3.7378   4
   3  -2  -8 87.3632  3.3417   1
   3  -2  -8 89.0155  3.9689   3
  -2   3   8 92.9619  4.1219   4
  -2   3   8 77.2411 10.0033   6
  -2  -1  -8 95.7611  3.3722   1
   3  -2  -8 92.2616  3.4834   2
   1  -3  -8 47.1716  7.9098   6
   1   2   8 53.7917  2.4864   4
   1   2   8 46.1697  7.5426   6
   2   1  -8 56.0909  2.4655   3
  -3   2  -8 43.8265  7.5481   6
  -3   1   8 52.4071  1.9225   1
   2   1  -8 56.3768  2.4393   2
   1  -3  -8 51.8330  2.3889   1
   2  -3   8 40.5851  7.3550   6
   1  -3  -8 51.0633  2.2779   5
   2   1  -8 54.7547  1.9314   1
  -3   2  -8 54.0654  2.3748   1
  -3   1   8 56.3904  2.7642   4
  -1  -2  -8 53.3292  1.9018   2
  -2  -1   8 55.9762  1.9282   1
   3  -1  -8 53.8705  2.6173   3
  -2  -1   8 50.6217  4.2812   6
   3  -1  -8 58.5025  4.3267   6
  -2   3  -8 53.0311  2.3275   1
  -2  -1   8 52.0443  1.9177   1
  -1   3   8 50.9786  2.5269   4
   3  -1  -8 52.4781  2.2611   2
  -1  -2  -8 44.9190  8.2408   6
  -1   3   8 44.0696  8.3700   6
  -2   3  -8 55.5322  7.5795   6
  -2  -1   8 45.2704  8.3303   7
  -1  -2  -8 52.6072  2.4915   5
  -1  -2  -8 52.4611  2.3736   1
  -2  -1   8 53.5094  2.5069   4
   3  -1  -8 53.4210  1.8954   1
   3  -2   8 44.6873  7.9249   6
  -3   3  -8 2.52636 0.51122   1
   3  -3   8 1.20010 4.37022   6
  -3   0   8 3.13053 5.59061   7
   0  -3  -8 2.45777 0.46841   5
   3   0  -8 1.82489 0.49320   2
  -3   3  -8 1.40769 4.72297   6
  -3   0   8 2.22005 0.50889   4
   0   3   8 3.23391 5.72830   6
   0  -3  -8 2.67018 0.53623   1
   0  -3  -8 1.59101 4.96493   6
   4  -4  -8 270.194   9.955   1
   4  -4  -8 274.832  10.893   3
   4  -4  -8 277.585  20.609   6
  -4   0  -8 295.738  21.311   7
  -4   0  -8 277.506  10.011   1
   4   0   8 277.343  20.080   6
  -4   0  -8 262.577  20.309   6
  -4   4   8 264.851  11.529   4
   4  -4  -8 297.842  20.592   6
  -4   0  -8 272.975  10.793   5
   0  -4   8 225.913  19.696   6
   0  -4   8 270.574   9.974   1
   3   1   8 3.35114 4.92777   6
   1   3  -8 6.62978 0.80890   2
  -4   1  -8 2.81776 5.26152   6
  -4   3   8 6.16036 0.90862   4
  -4   1  -8 5.85011 0.67779   1
  -4   1  -8 3.58166 3.99436   7
   3  -4  -8 7.18965 0.76665   1
   1  -4   8 5.92123 5.80112   6
   3  -4  -8 -0.1235  5.0296   6
   4  -3  -8 6.02139 4.13872   6
  -1  -3   8 -1.2364  4.6166   6
  -3  -1  -8 6.16692 0.69703   1
  -3   4   8 6.15694 0.86325   4
  -3  -1  -8 -1.4940  4.9552   6
   4  -3  -8 6.92867 4.31991   6
   4  -1   8 0.86532 4.52879   6
   4  -3  -8 5.45267 0.80051   3
  -3  -1  -8 6.49010 0.87246   5
  -1  -3   8 6.43087 0.44596   4
   4  -3  -8 6.93818 0.59144   1
  -1   4  -8 6.97196 0.78046   1
   4  -3  -8 -0.8329  6.5656   7
  -1  -3   8 5.67758 0.58489   1
  -4   2   8 131.925   6.082   4
  -4   2   8 137.129   5.048   5
  -4   2  -8 137.044  13.402   6
   2   2   8 130.607  13.298   6
  -4   2  -8 138.799   5.251   1
   2  -4  -8 134.740  14.154   6
   2  -4  -8 135.636   5.313   1
   2   2  -8 138.094   5.246   2
   2  -4   8 114.436  13.261   6
   2  -4  -8 132.552   5.132   5
   4  -2  -8 128.835   5.189   2
  -2   4   8 128.577   5.742   4
  -2  -2   8 138.699   9.403   6
   4  -2  -8 136.255  15.581   7
  -2  -2  -8 134.328   5.643   5
  -2  -2  -8 114.410  12.971   6
  -2  -2  -8 136.769   5.246   1
  -2   4  -8 132.281   5.251   1
   4  -2  -8 132.835   5.763   3
   4  -2  -8 135.309   9.373   6
  -2  -2   8 138.664   4.730   1
  -2  -2   8 119.981  15.440   7
   4  -2  -8 129.854   4.760   1
   4  -2  -8 131.842   9.132   6
   4  -2   8 131.958  12.831   6
  -2  -2   8 132.906   5.518   4
  -2  -2   8 141.640   9.642   6
  -2   4  -8 137.822  13.831   6
  -4   3  -8 3.75480 6.01857   6
   1  -4  -8 8.44441 0.75586   5
   3   1  -8 9.70296 0.97306   2
  -4   1   8 8.41283 0.74523   5
  -4   1   8 9.25599 1.03159   4
   1   3   8 4.80159 5.88370   6
   1  -4  -8 7.09087 0.86933   1
   3  -4   8 -0.2367  5.6444   6
   1   3   8 10.4800  0.8277   4
  -4   3  -8 8.64386 0.86086   1
   1  -4  -8 10.7296  6.8462   6
   3   1  -8 8.82933 0.88173   3
  -3  -1   8 6.32078 0.76220   4
  -1   4   8 9.71170 0.84729   4
   4  -1  -8 8.42010 0.88311   2
  -3   4  -8 7.81120 0.84293   1
   4  -1  -8 -0.5631  7.4198   7
  -1  -3  -8 8.06520 0.92115   1
   4  -1  -8 8.18997 0.94257   3
  -3  -1   8 0.27121 6.58537   7
  -1   4   8 6.05496 6.53660   6
   4  -3   8 8.11313 6.22624   6
  -1  -3  -8 5.16109 7.97935   6
  -1  -3  -8 8.79790 0.91166   5
   4  -3   8 2.07458 3.16113   7
  -3   4  -8 6.92369 7.93931   6
  -4   0   8 248.302  10.232   4
   4   0  -8 241.787   9.806   3
  -4   0   8 250.234  24.300   7
  -4   0   8 244.169   9.536   5
   0  -4  -8 254.105   9.210   1
   0   4   8 240.437   9.827   4
  -4   4  -8 220.893  20.056   6
   0  -4  -8 238.216   9.520   5
  -4   4  -8 245.738   9.149   1
   0   4   8 241.123  20.907   6
   0  -4  -8 215.291  20.405   6
   4   0  -8 244.154   9.165   2
   4  -4   8 239.700  19.986   6
   5   0   8 63.9808  3.3079   3
   5  -5  -8 58.6413 12.2533   6
   5   0   8 74.5096 11.9612   6
  -5   0  -8 42.2730 11.7631   6
   0  -5   8 57.5540  2.8667   1
  -5   0  -8 76.6641 12.6182   7
  -5   0  -8 60.3002  3.2420   5
   0   5  -8 65.6976  2.9093   2
  -5   5   8 64.0767  3.5012   4
   5  -5  -8 57.5994  3.1501   3
  -5   0  -8 59.5736  2.7807   1
   5  -5  -8 63.3688  2.8765   1
  -5   1  -8 11.6969  7.6201   6
   1   4  -8 17.6254  1.3970   2
   4   1   8 23.2763  8.0042   6
  -5   4   8 19.0230  1.6548   4
   1  -5   8 17.1401  1.3630   1
   1  -5   8 0.14338 8.32960   6
   4  -5  -8 16.3370  1.3271   1
  -5   1  -8 19.8549  7.3256   7
  -5   1  -8 18.6798  1.2845   1
   4  -5  -8 4.90931 8.94309   6
  -5   1  -8 16.4352  1.3862   5
  -1  -4   8 4.45736 8.00628   6
   5  -4  -8 17.5821  1.4825   3
   5  -4  -8 18.7358  1.1818   1
  -4   5   8 21.7852  1.6066   4
   5  -1   8 17.2977  1.5325   3
  -1  -4   8 7.36449 6.94721   6
  -4  -1  -8 17.9461  1.2695   1
  -4  -1  -8 4.85636 7.46083   6
  -1  -4   8 18.8536  1.2090   1
  -4  -1  -8 18.0441  1.5332   5
   5  -4  -8 28.7043  7.6169   6
   5  -1   8 20.9817  7.6340   6
   5  -4  -8 15.1057  8.0662   6
  -4  -1  -8 15.9323  8.1877   7
   2  -5   8 0.73066 7.86880   6
   3  -5  -8 9.66596 1.03706   1
   3   2   8 20.2310  8.8012   6
   2   3  -8 9.93389 1.04708   2
  -5   2  -8 5.23462 7.09131   6
   2  -5   8 10.7627  1.0714   1
  -5   2  -8 10.9690  0.9863   1
  -5   3   8 11.4079  1.3070   4
  -2  -3   8 10.8113  0.7730   1
   5  -2   8 9.74015 1.17196   3
   5  -3  -8 12.6053  0.7552   1
   5  -2   8 7.69057 7.59028   6
  -3  -2  -8 1.16320 8.92179   6
   5  -3  -8 16.2768  5.1207   6
  -2   5  -8 11.7135  1.0632   1
  -3   5   8 10.8978  1.0732   4
   5  -3  -8 10.9473  4.5074   6
  -3  -2  -8 9.52444 0.97184   1
   5  -3  -8 9.26381 1.12698   3
  -3  -2  -8 10.8027  1.2604   5
   3   2  -8 16.1094  1.3436   2
  -5   3  -8 9.40471 8.28301   6
  -5   3  -8 15.4485  1.2305   1
  -5   2   8 14.6412  1.4719   4
   2   3   8 18.2499  8.3437   6
   3  -5   8 16.7649  1.0792   3
   2  -5  -8 17.8306  1.0672   5
   3   2  -8 18.0403  1.2331   3
   3  -5   8 14.6373  8.9349   6
   2  -5  -8 13.1176  1.2516   1
  -2  -3  -8 16.5305  1.4162   5
  -2   5   8 16.9238  1.2395   4
   5  -3   8 12.5100  8.8878   6
  -3  -2   8  3.9310 11.4793   7
   5  -3   8 14.6321  1.3966   3
  -3  -2   8 15.4153  1.0530   4
  -2  -3  -8 14.6523  1.2179   1
  -2  -3  -8 7.34143 7.81281   6
  -3   5  -8 13.3089  1.2257   1
   5  -2  -8 16.6029  1.4655   3
   5  -2  -8 16.6702  1.2977   2
  -5   4  -8 16.3793  1.3498   1
   4   1  -8 13.9388  1.3489   2
  -5   1   8 15.5752  1.1863   5
  -5   1   8 15.0567  1.5181   4
   1  -5  -8 14.9938  1.3622   1
   4  -5   8 13.7184  1.1870   3
   1   4   8 15.0827 11.4409   6
   1  -5  -8 16.5228  1.2144   5
   4   1  -8 17.6794  1.3584   3
  -4   5  -8 15.4611  1.3453   1
  -1  -4  -8 16.2054  1.3725   1
   5  -4   8 16.6170  1.4401   3
   5  -1  -8 15.2383  1.4430   3
  -4  -1   8  5.2578 10.1228   7
  -1  -4  -8 17.1302  1.4144   5
   5  -4   8 27.8299 10.0340   6
   5  -1  -8 15.7330  1.3756   2
  -4  -1   8 17.8377  1.3211   4
  -4  -1   8 16.2412  1.4874   5
   0  -5  -8 97.8020  4.4420   5
   5  -5   8 111.694   4.676   3
   5   0  -8 100.386   4.701   3
  -5   0   8 105.017   4.527   5
   0  -5  -8 102.261   4.498   1
  -5   0   8 97.0136  4.7391   4
  -5   5  -8 94.1225  4.2631   1
   5   0  -8 97.6070  4.3984   2
  -6   6   8 143.797   7.079   4
   0   6  -8 141.774   6.072   2
   6  -6  -8 152.521   6.561   3
   6   0   8 145.517   6.695   3
   6  -6  -8 157.568   6.058   1
  -6   0  -8 153.080   6.724   5
   0  -6   8 150.685   6.131   1
  -6   1  -8 27.9941  1.7202   1
   1  -6   8 27.5519  1.8954   1
   5   1   8 27.6984  1.9732   3
  -6   5   8 26.1759  2.2553   4
   1   5  -8 25.7628  1.8492   2
   5  -6  -8 29.1975  1.9332   1
  -5   6   8 28.8907  2.1415   4
  -5  -1  -8 27.2340  1.7068   1
   6  -5  -8 28.0427  1.6692   1
  -1  -5   8 24.1912  1.6540   1
   6  -5  -8 25.9604  2.0797   3
  -5  -1  -8 30.4416  2.2865   5
   6  -1   8 26.2600  2.0918   3
  -6   2  -8 160.036   6.208   1
   2   4  -8 153.661   6.291   2
   2  -6   8 159.572   6.530   1
  -6   4   8 158.643   7.470   4
   4   2   8 159.901   6.610   3
   4  -6  -8 159.874   6.457   1
  -4   6   8 156.230   6.953   4
   6  -2   8 160.618   7.081   3
   6  -4  -8 153.961   6.988   3
  -4  -2  -8 157.786   6.196   1
  -4  -2  -8 162.360   7.010   5
   3   3   8 77.5612 14.5113   6
  -6   3   8 58.9882  3.6150   4
   3   3   8 63.4431  2.9829   3
  -6   3  -8 56.5853  2.9289   1
   3   3  -8 60.9499  3.1059   2
   3  -6  -8 66.3722  3.1964   1
   3  -6   8 57.8925  3.1362   1
   6  -3  -8 62.7930  3.4314   3
   6  -3   8 61.1447  3.4526   3
  -3  -3  -8 65.3847  3.4523   5
   6  -3   8 77.2065 15.4236   6
  -3   6   8 59.7488  3.1475   4
  -3  -3   8 62.3910  3.4521   5
  -3  -3  -8 64.1344  2.9777   1
   2  -6  -8 171.829   7.246   1
  -6   4  -8 183.994   7.126   1
   2  -6  -8 179.727   7.114   5
   4   2  -8 168.924   7.367   3
   4   2  -8 181.711   6.989   2
  -6   2   8 178.467   8.229   4
   4  -6   8 185.285   7.299   1
   6  -4   8 179.315   7.818   3
  -2  -4  -8 192.684   7.111   1
  -2  -4  -8 175.659   7.677   5
  -4  -2   8 178.494   7.623   5
   6  -2  -8 176.216   7.784   3
  -4   6  -8 184.081   7.288   1
  -6   5  -8 13.4838  1.5014   1
   5  -6   8 12.1567  1.2685   3
   5   1  -8 17.6835  1.4694   3
   1  -6  -8 18.4763  1.4674   5
  -6   1   8 13.6974  1.6084   4
   5   1  -8 14.2804  1.6106   2
   1  -6  -8 13.7617  1.5170   1
   5  -6   8 15.0846  1.4986   1
  -1  -5  -8 17.9482  1.5989   5
   6  -5   8 14.3180  1.6169   3
  -1  -5  -8 13.1194  1.4058   1
  -5  -1   8 13.9545  1.6189   5
  -5   6  -8 12.7828  1.4678   1
   6  -1  -8 13.2513  1.4486   2
   6  -1  -8 14.6272  1.5432   3
   6   0  -8 146.900   6.398   2
  -6   6  -8 152.661   6.401   1
   6   0  -8 154.845   6.708   3
   6  -6   8 148.814   6.464   3
   0  -6  -8 151.810   6.446   5
  -6   0   8 144.886   6.899   4
   0  -6  -8 152.766   6.391   1
  -6   0   8 152.595   6.525   5
   0  -7   8 15.0527  1.9755   5
   7   0   8 17.1440  1.9321   3
   7  -7  -8 13.1149  1.5193   1
  -7   0  -8 10.6083  1.8384   5
  -7   7   8 16.3817  2.0477   4
   6  -7  -8 5.24738 1.13131   1
   1  -7   8 4.52427 1.28123   1
  -7   6   8 5.07921 1.46713   4
   6   1   8 4.54115 1.38893   3
   1   6  -8 1.85061 0.99112   2
  -6   7   8 3.26364 1.21381   4
  -6  -1  -8 2.80999 1.44195   5
  -1   7  -8 2.52762 1.09425   2
   7  -1   8 2.55828 1.44902   3
  -1  -6   8 3.68756 1.53265   5
   7  -6  -8 2.67775 1.20264   3
   2  -7   8 -0.5747  0.9178   1
   5  -7  -8 -0.2902  1.0449   1
   2   5  -8 0.41695 1.01799   2
  -7   5   8 0.35691 1.09042   4
   5   2   8 0.38200 0.85547   3
   7  -2   8 -0.0890  1.0734   3
  -5  -2  -8 -0.0606  1.0311   5
  -5   7   8 1.58419 1.08421   4
   7  -5  -8 3.21710 1.28337   3
  -2  -5   8 2.11907 1.18310   5
   3  -7   8 54.9561  3.1544   1
  -7   3  -8 56.0151  2.8520   1
  -7   4   8 58.4770  3.6935   4
   4  -7  -8 55.8625  2.9933   1
   3   4  -8 53.6013  3.0093   2
  -4   7   8 58.4180  3.0776   4
  -4  -3  -8 55.5999  2.8576   1
  -4  -3  -8 54.8997  3.3692   5
   7  -3   8 55.1860  3.4126   3
  -3  -4   8 55.6752  3.4369   5
   7  -4  -8 50.7619  3.3640   3
   3  -7  -8 32.5856  2.3174   1
  -7   3   8 34.9190  2.7608   4
   4  -7   8 37.4924  2.3496   1
   4   3  -8 30.5376  2.2812   2
  -7   4  -8 33.7406  2.1475   1
  -3  -4  -8 33.2041  2.1483   1
  -3  -4  -8 32.7575  2.4630   5
   7  -4   8 28.9323  2.5021   3
   7  -3  -8 33.8660  2.5187   3
  -4  -3   8 34.6302  2.5437   5
   5   2  -8 0.32724 0.99516   2
   5   2  -8 0.65968 0.88947   3
   2  -7  -8 1.12300 0.98641   1
  -7   5  -8 0.19926 0.94731   1
  -7   2   8 1.67646 1.35256   4
   5  -7   8 1.85701 1.09846   1
  -2  -5  -8 0.55276 1.10376   1
  -5  -2   8 0.82600 1.22398   5
   7  -5   8 0.28259 1.02627   3
   7  -2  -8 1.07735 1.02376   3
  -2  -5  -8 -1.4721  1.0312   5
   6   1  -8 0.06857 1.01609   2
  -7   6  -8 1.19382 1.10873   1
   6  -7   8 1.04249 1.13582   1
   6   1  -8 3.39938 1.15993   3
  -7   1   8 2.08413 1.49980   4
   1  -7  -8 1.78492 1.36295   1
  -1  -6  -8 2.20717 1.18370   1
   7  -6   8 0.37359 1.21874   3
   7  -6   8 4.28922 1.10388   1
   7  -1  -8 5.16864 1.40167   3
  -1  -6  -8 2.15210 1.10739   5
  -6  -1   8 0.99861 1.26507   5
   0  -7  -8 20.0673  1.9625   5
   7   0  -8 16.6105  1.9929   3
   7  -7   8 13.0339  1.8009   1
   0  -7  -8 13.4785  1.8132   1
   1  -8   8 55.9970  3.6937   5
  -8   7   8 54.4820  3.9518   4
   7   1   8 62.6349  3.6685   3
   7  -8  -8 57.2442  3.2843   1
  -7  -1  -8 54.4740  3.8293   5
   8  -7  -8 45.0416  3.4573   3
   8  -1   8 53.4619  3.6392   3
  -7   8   8 59.3679  3.8848   4
  -1  -7   8 57.4878  3.7585   5
   2  -8   8 68.5523  3.9134   5
   6  -8  -8 67.6676  3.5612   1
  -8   6   8 69.4007  4.4297   4
   2  -8   8 62.8213  3.7789   1
   8  -2   8 69.0753  4.0582   3
  -6   8   8 66.5990  3.8139   4
   8  -6  -8 59.0281  3.8831   3
  -6  -2  -8 53.3821  3.9304   5
  -2  -6   8 62.7607  3.9744   5
   3  -8   8 1.48303 1.44713   1
   3   5  -8 1.96793 1.11248   2
  -8   5   8 4.34872 1.82850   4
   5  -8  -8 6.49476 1.52787   1
  -3  -5   8 4.71240 1.83612   5
   8  -5  -8 2.59862 1.44042   3
  -5  -3  -8 5.07793 1.59035   5
   8  -3   8 3.64298 1.67572   3
   4  -8   8 111.626   5.359   1
  -8   4   8 108.162   6.052   4
   4  -8  -8 105.941   5.156   1
   4   4  -8 106.832   4.994   2
   8  -4   8 114.756   5.772   3
   8  -4  -8 111.184   5.705   3
  -4  -4  -8 123.061   5.722   5
  -4  -4   8 115.864   5.708   5
   5  -8   8 3.90872 1.70501   1
   5   3  -8 3.53266 1.53336   2
   3  -8  -8 3.98173 1.37166   1
  -8   3   8 3.79421 1.77015   4
  -5  -3   8 3.52409 1.65437   5
  -3  -5  -8 5.87317 1.54334   5
   8  -3  -8 5.70868 1.76562   3
   8  -5   8 2.83624 1.70451   3
   6  -8   8 54.9278  3.4798   1
  -8   2   8 51.2710  3.7793   4
   2  -8  -8 49.4620  3.3032   1
   6   2  -8 50.7808  3.2209   2
  -8   6  -8 49.2480  3.1471   1
  -2  -6  -8 63.3954  3.6570   5
  -6  -2   8 54.7550  3.5884   5
  -2  -6  -8 52.7066  3.2200   1
   8  -6   8 51.4929  3.4625   3
   8  -2  -8 53.5505  3.5673   3
   8  -6   8 58.8117  3.1400   1
   1  -8  -8 47.9595  3.1900   1
   7  -8   8 49.2559  3.2640   1
   8  -7   8 50.9632  3.1611   1
  -1  -7  -8 55.6748  3.4012   5
   8  -1  -8 50.2884  3.3813   3
  -1  -7  -8 46.1933  3.1865   1
   0   0  -9 5.90572 2.79718   6
   0   0   9 8.21099 3.36129   6
   0   0   9 7.70557 0.69255   4
   0   0  -9 6.93725 2.13520   7
   0   0  -9 7.78508 0.54629   1
   1  -1  -9 3.52006 2.55995   6
   0   1  -9 7.13702 0.50520   1
   1   0   9 5.94177 0.61814   4
   0   1  -9 5.95845 2.78469   6
  -1   0  -9 2.70308 2.98759   6
   0  -1   9 3.91994 2.74359   6
  -1   0  -9 5.44595 0.52254   1
   0  -1   9 5.31689 0.58467   4
  -1   1   9 5.54357 3.06435   6
   1  -1  -9 5.09593 3.05922   7
   1  -1  -9 6.90788 0.50853   1
   1  -1  -9 6.85973 0.44335   2
   0  -1   9 1.79621 2.47327   7
   1   0   9 2.44839 3.27543   6
  -1   1   9 7.22205 0.69808   4
   1  -1   9 3.64492 0.49271   4
   1  -1   9 3.07517 3.00814   6
   0  -1  -9 3.53210 3.21468   6
  -1   0   9 -1.0869  2.3320   7
   0  -1  -9 3.78704 0.43176   1
   1   0  -9 3.32760 2.31391   6
  -1   1  -9 4.47066 3.09904   6
   1   0  -9 3.81326 0.33219   1
  -1   1  -9 4.34660 0.46237   1
   0   1   9 3.96849 0.52433   4
   0   1   9 1.51944 2.90304   6
  -1   0   9 2.89093 0.46108   4
  -1   0   9 1.35553 2.10156   6
   1   0  -9 3.72271 2.78289   7
   0   2  -9 986.112  50.294   6
  -2   2   9 1087.19   52.43   6
   0  -2   9 1067.12   50.96   6
   0   2  -9 967.873  34.885   1
  -2   2   9 955.152  39.777   4
   2   0   9 1019.73   52.82   6
  -2   0  -9 1023.68   35.07   1
   2  -2  -9 1001.71   50.49   6
   2  -2  -9 963.653  34.816   2
  -2   0  -9 1035.12   52.74   6
   0  -2   9 969.295  39.615   4
   2  -2  -9 978.037  34.902   1
   1   1  -9 35.2732  1.6690   2
  -2   1   9 27.8775  4.7209   6
   1   1   9 35.0369  1.8446   4
  -2   1  -9 22.5933  5.4328   6
   1   1  -9 29.9128  4.1432   6
  -2   1  -9 34.4582  1.6248   1
   1  -2  -9 23.0376  5.3522   6
   1  -2  -9 35.4295  1.2423   2
   1   1  -9 34.3818  1.3627   1
   1   1   9 33.0484  6.1606   6
  -2   1   9 36.9081  1.9186   4
   1  -2  -9 34.3469  1.5977   1
   1  -2   9 23.0629  5.3066   6
   2  -1  -9 37.6481  4.6030   6
  -1  -1  -9 32.9696  1.6840   5
   2  -1  -9 32.8162  1.3514   1
   2  -1  -9 31.0886  6.1617   7
  -1   2   9 22.3567  5.4221   6
  -1  -1   9 27.0245  4.2532   6
  -1   2   9 31.8271  1.8259   4
  -1  -1   9 28.7106  5.8966   7
   2  -1  -9 36.1965  1.5517   2
  -1   2  -9 32.3759  1.5601   1
  -1  -1  -9 35.8866  1.6436   1
   2  -1   9 26.1123  5.5019   6
  -1  -1   9 34.9611  1.7400   4
  -1   2  -9 34.4508  5.7866   6
  -1  -1  -9 27.4401  5.7414   6
  -2   2  -9 1003.15   34.76   1
   0   2   9 940.523  39.371   4
   2   0  -9 1013.63   46.67   6
  -2   0   9 972.288  57.365   7
   0  -2  -9 981.208  34.772   1
   0  -2  -9 966.236  36.815   5
   2  -2   9 989.758  52.342   6
  -2   0   9 992.441  34.370   1
  -2   2  -9 1066.57   52.77   6
   0   2   9 1015.38   51.93   6
  -2   0   9 1032.01   47.68   6
   2   0  -9 974.540  34.323   1
   0  -2  -9 975.767  52.453   6
  -2   0   9 993.852  39.451   4
   2   0  -9 997.558  34.726   2
   0   3  -9 28.4606  1.4213   1
   3  -3  -9 27.7239  5.9066   6
   0  -3   9 20.9815  5.9801   6
   0   3  -9 23.9811  6.2565   6
   3  -3  -9 31.7858  1.4872   1
   3   0   9 23.3064  6.2013   6
  -3   3   9 27.1746  1.8222   4
  -3   0  -9 21.3877  6.4510   6
  -3   0  -9 28.0577  5.0652   7
   3  -3  -9 31.3466  1.7470   3
  -3   0  -9 28.3844  1.6908   5
  -3   0  -9 30.1021  1.5774   1
  -3   1  -9 74.4308  3.0477   1
  -3   1  -9 74.1801  9.7351   6
   2   1   9 70.1557  9.1894   6
   2  -3  -9 74.9819  9.5679   6
   1   2  -9 87.7716  7.4176   6
   2  -3  -9 74.9946  3.0203   1
   1   2  -9 72.8059  2.7725   1
  -3   2   9 73.6605  3.6061   4
   1   2  -9 76.5297  3.0115   2
   1  -3   9 64.0039  8.7692   6
  -2  -1  -9 75.4156  3.0552   1
  -1   3  -9 75.7943  3.0326   1
  -2  -1  -9 71.7872  3.2902   5
   3  -2  -9 71.4132  7.1905   6
   3  -2  -9 72.9152 11.2100   7
  -2   3   9 66.3825  9.8990   6
   3  -2  -9 73.6723  2.9449   2
   3  -2  -9 72.1771  3.3813   3
   3  -2  -9 69.8562  2.7706   1
  -2   3   9 71.2861  3.4745   4
  -2  -1  -9 67.2529  9.4068   6
  -1  -2   9 64.2501  7.2613   6
   3  -1   9 64.3418  9.3011   6
  -1   3  -9 63.8886  8.6634   6
  -1  -2   9 73.0234  3.1595   4
  -3   1   9 56.1741  2.9145   4
   2  -3   9 49.0481  8.1635   6
   1  -3  -9 65.7047  9.1314   6
  -3   2  -9 55.7862  2.4801   1
   2   1  -9 55.9460  2.0345   1
   2   1  -9 60.4126  4.6940   6
   1  -3  -9 54.1765  2.3996   5
   1  -3  -9 55.3730  2.5366   1
   1   2   9 58.9603  8.9543   6
  -3   2  -9 48.7850  8.5544   6
   1   2   9 57.6299  2.7106   4
   2   1  -9 61.5460  2.6124   2
  -2   3  -9 56.2424  2.5156   1
  -2   3  -9 40.1834  7.6882   6
  -1  -2  -9 58.3537  2.0294   2
  -1  -2  -9 56.4217  2.5251   1
  -1  -2  -9 50.5334  8.4661   6
  -2  -1   9 58.0724  2.0570   1
   3  -1  -9 57.1762  2.4112   2
  -1   3   9 55.1461  9.3903   6
  -2  -1   9 54.0658  4.6947   6
   3  -1  -9 57.9485  2.0697   1
  -2  -1   9 56.9007  2.6667   4
   3  -1  -9 56.1161  2.7685   3
   3  -1  -9 50.8971  8.8989   7
   3  -1  -9 62.5771  4.8908   6
   3  -2   9 50.2784  8.0263   6
  -2  -1   9 43.0154  8.6946   7
  -1   3   9 55.0383  2.7075   4
   0   3   9 22.3908  1.3784   4
   3   0  -9 20.8195  1.4111   3
  -3   0   9 21.8125  7.9309   7
   3   0  -9 21.1809  1.3497   2
   0  -3  -9 20.9114  1.3500   1
   0  -3  -9 11.8550  6.1459   6
  -3   0   9 20.1823  1.4329   4
   0  -3  -9 22.6626  1.3167   5
   3  -3   9 8.40188 5.68283   6
  -3   3  -9 21.8580  1.3370   1
  -3   3  -9 21.6377  6.7696   6
   0   3   9 13.0102  7.6542   6
   0  -4   9 483.610  31.047   6
   4  -4  -9 513.877  19.347   3
  -4   0  -9 512.218  17.812   1
   4  -4  -9 473.718  17.654   1
  -4   0  -9 478.626  31.565   6
   4   0   9 481.732  30.949   6
  -4   4   9 497.068  20.212   4
  -4   0  -9 525.545  31.964   7
  -4   0  -9 494.811  19.056   5
   0  -4   9 520.331  17.778   1
   4  -4  -9 487.808  30.159   6
   3  -4  -9 8.48599 0.84099   1
  -4   1  -9 8.76515 0.85356   1
  -4   3   9 8.38429 1.09906   4
  -4   1  -9 6.38888 5.91714   6
   3   1   9 1.72402 6.52758   6
   3  -4  -9 7.93720 5.96444   6
   1  -4   9 3.03889 6.31239   6
  -4   1  -9 7.58132 3.90134   7
   1   3  -9 7.75377 0.91180   2
   4  -3  -9 7.57898 4.30152   6
   4  -3  -9 15.2321  8.7252   7
  -1  -3   9 7.90166 0.68809   1
   4  -1   9 2.49568 5.22531   6
   4  -3  -9 10.3323  5.0982   6
  -1   4  -9 3.21792 5.32899   6
  -1  -3   9 8.39813 0.57655   4
   4  -3  -9 8.38401 0.96563   3
  -3  -1  -9 -1.8438  6.2241   6
  -1   4  -9 7.78072 0.78466   1
  -3  -1  -9 7.94345 0.81081   1
   4  -3  -9 10.0351  0.7162   1
  -3   4   9 10.3925  1.0362   4
  -3  -1  -9 9.13777 0.99830   5
  -1  -3   9 0.95777 4.69763   6
   2   2  -9 0.58849 0.52107   2
  -4   2  -9 0.07111 0.51401   1
   2  -4  -9 1.39583 0.32109   5
  -4   2  -9 2.86824 6.71990   6
   2   2   9 5.10136 5.80289   6
   2  -4  -9 0.58696 0.55244   1
  -4   2   9 0.24653 0.65795   4
   2  -4   9 1.19790 6.72359   6
   2  -4  -9 6.98605 7.54586   6
  -2  -2  -9 0.53435 0.49318   1
  -2  -2   9 0.27016 3.00248   6
   4  -2  -9 4.22636 3.05193   6
  -2   4   9 -1.1813  5.8427   6
  -2   4  -9 0.31932 0.53749   1
  -2   4   9 0.97649 0.51607   4
   4  -2   9 -3.2209  5.0271   6
   4  -2  -9 -4.2993  6.4549   7
  -2  -2  -9 1.12909 6.83057   6
  -2  -2   9 0.21264 2.79491   6
  -2  -2   9 4.11674 6.74735   7
  -2   4  -9 3.35037 7.00895   6
   4  -2  -9 0.03939 2.46064   6
  -4   3  -9 16.7105  1.2119   1
   3  -4   9 4.30581 6.24040   6
   1   3   9 11.2313  7.0531   6
  -4   1   9 15.8739  1.3852   4
   1   3   9 17.0969  1.1532   4
   1  -4  -9 11.9896  9.0127   6
   3   1  -9 14.8731  1.1760   3
   1  -4  -9 15.8761  1.0698   5
   1  -4  -9 14.6495  1.2499   1
  -4   3  -9 8.93319 6.69849   6
   3   1  -9 13.8251  1.2172   2
  -1  -3  -9 16.1014  1.2134   1
  -1   4   9 10.2863  7.1844   6
   4  -1  -9 16.8322  1.1816   2
   4  -1  -9 18.3902  1.3802   3
   4  -3   9 14.0354  6.4765   6
  -3  -1   9 14.5324  1.1400   4
  -1  -3  -9 5.09391 6.50371   6
  -1   4   9 19.3002  1.1628   4
  -3   4  -9 14.2365  1.1882   1
   4  -1  -9 11.7311  9.0009   7
  -3   4  -9 12.5415  8.5674   6
  -3  -1   9 13.1653  8.5015   7
  -1  -3  -9 14.9830  1.2166   5
   0   4   9 493.466  19.531   4
   0   4   9 494.108  32.905   6
   0  -4  -9 472.013  18.537   5
  -4   0   9 491.425  36.707   7
   4  -4   9 473.371  32.100   6
  -4   0   9 507.073  19.854   4
  -4   4  -9 509.982  17.691   1
   4   0  -9 479.251  18.975   3
   0  -4  -9 494.890  17.672   1
   4   0  -9 491.971  17.208   2
  -4   4  -9 482.486  32.715   6
   0  -4  -9 450.635  32.766   6
   5   0   9 55.1505  3.0861   3
   5   0   9 71.4551 12.1975   6
   5  -5  -9 67.2516 13.0429   6
  -5   0  -9 58.1083  2.7468   1
  -5   0  -9 58.9702  3.1676   5
  -5   5   9 57.9952  3.3534   4
   0   5  -9 57.5155  2.8227   2
   5  -5  -9 55.5728  2.7037   1
   5  -5  -9 58.5154  3.0670   3
   0  -5   9 55.0162  2.7452   1
   4   1   9 19.3436  8.2896   6
  -5   1  -9 0.13594 7.48227   6
  -5   1  -9 13.1333  1.1390   1
   1  -5   9  4.0186 11.2531   6
   1   4  -9 14.8050  1.3048   2
   4  -5  -9 14.6734  1.2175   1
  -5   4   9 13.5567  1.4736   4
   1  -5   9 13.2268  1.2221   1
   4  -5  -9 0.05290 8.60122   6
   5  -4  -9 23.6078  7.5130   6
  -4  -1  -9 13.9040  1.2271   1
  -4  -1  -9 14.6860  1.4864   5
   5  -4  -9 16.8619  1.0820   1
   5  -4  -9 14.9039  1.3960   3
  -4  -1  -9 17.2302  8.2458   7
   5  -4  -9 27.4660  8.1393   6
  -4  -1  -9 5.07661 9.65780   6
   5  -1   9 21.6847  9.9249   6
  -1  -4   9 4.11260 8.23638   6
  -1  -4   9 12.7311  1.0604   1
  -4   5   9 17.1687  1.4745   4
   2  -5   9 4.27779 0.80914   1
   2  -5   9 15.4234 11.6811   6
   3  -5  -9 5.57858 0.91488   1
  -5   2  -9 8.13959 8.51904   6
  -5   2  -9 5.07588 0.80514   1
  -5   3   9 4.85925 1.02714   4
   3   2   9 4.91414 6.89024   6
   2   3  -9 3.92157 0.79578   2
  -3  -2  -9 5.20859 0.93330   5
  -3   5   9 7.54806 0.92484   4
   5  -3  -9 6.17083 0.54396   1
  -3  -2  -9 4.42609 0.75299   1
   5  -3  -9 5.42156 1.02308   3
  -3  -2  -9 1.70036 7.77189   6
   5  -2   9 4.79673 6.83474   6
  -2   5  -9 4.92801 0.78533   1
   2  -5  -9 7.36344 0.99534   1
  -5   2   9 9.77079 1.24498   4
  -5   3  -9 4.80988 8.17359   6
  -5   3  -9 8.22372 0.96361   1
   2  -5  -9 10.2926  0.8065   5
   2   3   9 7.65099 7.75288   6
   3   2  -9 7.20486 0.97454   2
  -2  -3  -9 8.67539 0.98399   1
   5  -3   9 7.78289 8.90363   6
  -2   5   9 10.7906  1.0080   4
  -2  -3  -9 7.87270 1.06522   5
  -3  -2   9 14.0754 12.4450   7
  -2  -3  -9 12.1818  8.7385   6
   5  -2  -9 9.98491 1.03964   2
  -3   5  -9 8.79138 1.07121   1
   5  -2  -9 9.16528 1.14718   3
  -3  -2   9 7.49736 0.78210   4
   4  -5   9 16.1574  1.3069   3
   1  -5  -9 17.4055  1.5527   1
   1  -5  -9 18.9066  1.3279   5
  -5   1   9 17.2197  1.6135   4
  -5   4  -9 16.8164  1.4803   1
   4   1  -9 18.8805  1.5154   2
  -5   1   9 18.3512  1.2934   5
   4   1  -9 20.3779  1.4897   3
  -4  -1   9 17.3259  1.3896   4
  -1  -4  -9 17.8964  1.4429   1
   5  -1  -9 19.6882  1.6130   3
   5  -4   9 16.0716  1.5667   3
  -1  -4  -9 19.8111  1.5287   5
  -1   5   9 21.2210  1.3631   4
   5  -1  -9 19.0568  1.4689   2
  -4  -1   9 21.5500  1.6197   5
  -4   5  -9 18.6410  1.4965   1
   5   0  -9 68.5017  3.4902   2
  -5   5  -9 72.7294  3.4042   1
   0  -5  -9 72.4788  3.5623   1
   5   0  -9 74.6331  3.6449   3
   0  -5  -9 71.3877  3.5204   5
  -5   0   9 74.4787  3.7928   4
  -5   0   9 75.1289  3.5471   5
   5  -5   9 71.5400  3.5495   3
  -6   0  -9 -0.2407  1.1044   5
   6  -6  -9 0.30635 0.91967   3
   6  -6  -9 0.08681 0.75241   1
   0  -6   9 1.20634 0.89925   1
   6   0   9 1.23996 0.94845   3
  -6   6   9 -0.6853  0.9853   4
   0   6  -9 -0.7815  0.8305   2
  -6   1  -9 27.2513  1.8234   1
   1  -6   9 28.0943  2.0107   1
   5   1   9 31.3579  2.1387   3
  -6   5   9 32.0277  2.5136   4
   1   5  -9 31.8310  2.0988   2
   5  -6  -9 31.1272  1.9889   1
   6  -1   9 31.6661  2.2810   3
   6  -5  -9 28.6796  2.1519   3
  -5   6   9 32.7157  2.3091   4
  -5  -1  -9 27.1174  1.8420   1
   6  -5  -9 33.6847  1.7822   1
  -5  -1  -9 28.0990  2.2397   5
   2  -6   9 327.253  11.790   1
   4  -6  -9 309.900  12.002   1
   4   2   9 324.007  12.791   3
  -6   4   9 315.617  13.815   4
   2   4  -9 330.028  11.896   2
  -6   2  -9 335.600  11.853   1
  -4  -2  -9 337.483  11.924   1
  -4   6   9 300.155  13.382   4
   6  -4  -9 302.239  13.008   3
  -4  -2  -9 329.264  12.990   5
   6  -2   9 321.018  13.116   3
   3   3  -9 14.9461  1.4493   2
  -6   3   9 15.5916  1.7436   4
   3  -6  -9 15.5009  1.4777   1
   3  -6   9 15.9578  1.5894   1
  -6   3  -9 15.6726  1.3516   1
  -3  -3  -9 14.6790  1.3378   1
  -3  -3  -9 14.4747  1.5458   5
   6  -3  -9 14.2688  1.5704   3
   6  -3   9 18.0956  1.6890   3
  -3   6   9 15.7609  1.4024   4
  -6   2   9 335.236  14.083   4
   4   2  -9 332.065  12.902   3
   4   2  -9 337.276  12.193   2
  -6   4  -9 340.346  12.280   1
   4  -6   9 308.085  12.331   1
   2  -6  -9 313.763  12.368   1
  -4   6  -9 317.225  12.170   1
  -4  -2   9 330.962  13.077   5
   6  -2  -9 323.634  13.338   3
  -2  -4  -9 343.868  12.301   1
  -2  -4  -9 320.298  13.103   5
   6  -4   9 330.605  13.328   3
  -2   6   9 331.074  13.301   4
   5   1  -9 23.1940  1.7258   3
   1  -6  -9 18.5541  1.7280   1
   5   1  -9 23.5016  1.8731   2
   1  -6  -9 23.3179  1.6545   5
  -6   5  -9 17.2352  1.6312   1
  -6   1   9 16.8445  1.9224   4
  -1  -5  -9 20.5934  1.7489   5
  -1  -5  -9 20.8245  1.7244   1
   6  -1  -9 20.8257  1.7491   2
   6  -5   9 19.4780  1.7946   3
  -5  -1   9 17.9961  1.8303   5
  -5   6  -9 20.7901  1.8172   1
   6  -1  -9 19.7836  1.8853   3
  -6   0   9 0.20607 0.89459   5
  -6   6  -9 0.87243 1.14323   1
   6   0  -9 -0.0216  0.8292   3
   6  -6   9 0.78314 0.92021   3
   6   0  -9 0.25559 0.89479   2
   0  -6  -9 -0.0241  0.9107   5
  -6   0   9 0.25978 1.02531   4
   0  -6  -9 -0.2208  0.9257   1
   0  -7   9 11.5783  2.0780   5
  -7   0  -9 8.88039 1.75552   5
   7   0   9 8.19484 1.61429   3
   0   7  -9 5.15050 1.55350   2
  -7   7   9 11.6732  1.9780   4
   6   1   9 0.96266 1.30107   3
   6  -7  -9 -0.0321  0.8965   1
   1   6  -9 1.56067 1.02274   2
  -7   6   9 -0.3038  1.1973   4
   1  -7   9 1.02315 1.21480   1
   7  -1   9 1.47256 1.17253   3
  -1  -6   9 1.31067 1.23221   5
  -6  -1  -9 2.39866 1.47579   5
  -1   7  -9 1.06152 1.23432   2
  -6   7   9 1.68804 1.35775   4
   7  -6  -9 1.31228 1.33164   3
   5   2   9 12.9242  1.4325   3
   2  -7   9 9.80045 1.53591   1
  -7   5   9 12.2606  1.9615   4
   2   5  -9 10.6516  1.4404   2
   5  -7  -9 11.3441  1.4116   1
  -5  -2  -9 9.94671 1.64973   5
   7  -2   9 12.6420  1.7119   3
   7  -5  -9 7.49255 1.45318   3
  -2  -5   9 9.10992 1.80648   5
  -5   7   9 14.1642  1.5897   4
   4  -7  -9 45.8052  2.7077   1
  -7   3  -9 40.5055  2.4746   1
  -7   4   9 43.1185  3.1537   4
   3   4  -9 41.2440  2.5774   2
   3  -7   9 45.4556  2.9137   1
  -4  -3  -9 42.0503  2.4937   1
   7  -3   9 47.7295  3.0891   3
  -3  -4   9 45.1205  3.0515   5
  -4  -3  -9 44.8983  3.0062   5
   7  -4  -9 39.7108  2.8419   3
  -4   7   9 47.9157  2.7298   4
   4   3  -9 32.5774  2.3856   2
  -7   3   9 30.0129  2.6942   4
   3  -7  -9 40.9479  2.4796   1
   4  -7   9 35.2713  2.5137   1
  -7   4  -9 31.8363  2.1882   1
  -3  -4  -9 38.2529  2.7006   5
  -4  -3   9 34.7029  2.6428   5
   7  -3  -9 34.4724  2.6984   3
   7  -4   9 38.0187  2.7490   3
  -3  -4  -9 32.1888  2.2513   1
  -7   2   9 4.28047 1.43652   4
   5   2  -9 7.78526 1.32029   2
   5   2  -9 7.42696 1.15762   3
   2  -7  -9 7.12420 1.31925   1
   5  -7   9 5.35945 1.34780   1
  -7   5  -9 4.71960 1.36588   1
  -2  -5  -9 5.45661 1.30014   5
   7  -5   9 5.61414 1.34839   3
   7  -2  -9 5.76109 1.56140   3
  -2  -5  -9 5.63170 1.25302   1
  -5  -2   9 6.00656 1.39392   5
  -7   6  -9 1.62276 1.16758   1
   6   1  -9 1.21765 1.04070   3
  -7   1   9 -0.2463  1.4471   4
   6  -7   9 -0.2631  1.0266   1
   6   1  -9 -0.0331  1.0530   2
   1  -7  -9 0.59627 1.34488   1
  -1  -6  -9 0.39578 1.34027   1
  -6  -1   9 0.23643 1.12615   5
  -1  -6  -9 0.56783 1.03938   5
   7  -1  -9 1.60913 1.11549   3
   7  -6   9 1.40828 1.35715   3
   7   0  -9 13.0344  1.7288   3
   0  -7  -9 9.89805 1.68591   1
   7  -7   9 14.1437  1.7307   1
   0  -7  -9 13.8828  1.8361   5
   7  -8  -9 8.03778 1.76283   1
   1  -8   9 10.5704  2.1845   5
   7   1   9 9.82911 1.84699   3
  -7  -1  -9 5.70330 1.92857   5
   8  -1   9 7.36091 2.01269   3
  -7   8   9 10.9963  1.9889   4
   8  -7  -9 4.74651 1.89650   3
  -8   6   9 155.584   7.654   4
   6  -8  -9 152.668   6.406   1
   2  -8   9 139.575   6.555   1
   2   6  -9 125.148   6.174   2
   2  -8   9 173.685   7.279   5
   8  -2   9 153.643   7.135   3
  -6  -2  -9 148.048   7.069   5
  -2  -6   9 153.359   7.106   5
   8  -6  -9 138.971   6.991   3
  -6   8   9 158.919   7.206   4
   5  -8  -9 3.40991 1.29370   1
   3  -8   9 3.94720 1.51167   1
   3   5  -9 3.41691 1.27075   2
  -8   5   9 3.86907 1.71186   4
  -3  -5   9 5.47718 1.62776   5
   8  -3   9 3.48434 1.55891   3
  -5  -3  -9 4.49039 1.78414   5
   8  -5  -9 2.38900 1.48755   3
  -8   4   9 0.77346 1.47967   4
   4  -8   9 2.71602 1.49969   1
   4   4  -9 0.59474 1.13850   2
   4  -8  -9 1.44837 1.20350   1
   8  -4  -9 0.47490 1.62306   3
  -4  -4   9 0.31268 1.61243   5
  -4  -4  -9 1.26302 1.43050   5
   8  -4   9 1.36644 1.49460   3
   5   3  -9 5.81038 1.47280   2
   5  -8   9 7.45888 1.60741   1
   3  -8  -9 5.11256 1.61640   1
  -8   3   9 5.68276 1.86925   4
  -8   5  -9 5.89119 1.58489   1
   8  -3  -9 7.79889 1.70240   3
  -3  -5  -9 6.30920 1.69588   5
   8  -5   9 5.99020 1.63343   3
  -5  -3   9 6.26870 1.73584   5
  -8   2   9 128.656   7.010   4
   2  -8  -9 137.007   6.270   1
   6   2  -9 133.420   6.190   2
  -8   6  -9 132.561   6.117   1
   6  -8   9 142.722   6.403   1
  -6  -2   9 148.344   6.694   5
  -2  -6  -9 141.774   6.198   1
  -2  -6  -9 153.748   6.630   5
   8  -6   9 143.699   6.046   1
   8  -2  -9 142.658   6.798   3
   8  -6   9 140.938   6.546   3
   1  -8  -9 7.80865 1.76474   1
   7  -8   9 11.6052  2.1297   1
  -1  -7  -9 8.43345 2.00903   5
  -1  -7  -9 9.82225 1.98648   1
   8  -7   9 8.70851 1.79306   1
   8  -1  -9 6.64991 1.98575   3
   0   0  10 6.33525 0.67480   4
   0   0 -10 7.47966 2.50424   7
   0   0 -10 4.40403 3.02440   6
   0   0  10 6.34864 3.67950   6
   0   0 -10 7.18750 0.55852   1
   1  -1 -10 186.550   6.597   2
   1   0  10 194.154   7.674   4
  -1   0 -10 189.404   6.819   1
   1   0  10 183.923  14.212   6
   1  -1 -10 182.404  14.394   7
   0  -1  10 171.537  13.088   6
   0   1 -10 185.489   6.712   1
   1  -1 -10 179.785   6.656   1
  -1   1  10 186.224   7.815   4
   1  -1 -10 170.330  12.695   6
   0  -1  10 187.239  13.240   7
  -1   1  10 180.668  13.372   6
   0   1 -10 178.992  12.920   6
  -1   0 -10 203.014  14.344   6
   0  -1  10 187.837   7.696   4
   0  -1 -10 241.474   8.600   1
  -1   0  10 248.874  15.084   6
   1   0 -10 240.796   8.551   2
   1   0 -10 230.238  14.256   6
   1  -1  10 228.561   9.766   4
  -1   0  10 250.769   9.825   4
  -1   1 -10 224.800  16.034   6
   1  -1  10 242.724  16.641   6
   0   1  10 241.171   9.847   4
   0   1  10 216.083  15.873   6
   1   0 -10 237.182  17.003   7
   1   0 -10 230.017   8.356   1
  -1   1 -10 237.737   8.437   1
   0  -1 -10 238.626  16.372   6
   0  -2  10 6684.67  281.08   6
  -2   2  10 6084.60  281.41   6
   2   0  10 5905.34  282.33   6
   2  -2 -10 6262.76  280.24   6
   0  -2  10 5238.40  235.19   4
  -2   0 -10 5778.78  282.11   6
  -2   2  10 5740.91  235.55   4
  -2   0 -10 5808.52  207.25   1
   2  -2 -10 5948.45  207.12   1
   2  -2 -10 5983.74  207.03   2
   0   2 -10 6178.30  207.10   1
   0   2 -10 6341.22  280.37   6
  -2   1  10 0.60549 0.37529   4
   1   1 -10 0.76619 0.23954   1
   1   1 -10 0.01892 2.73280   6
   1  -2 -10 -0.6399  3.6674   6
   1   1  10 1.04557 3.74028   6
  -2   1  10 1.50345 2.73890   6
   1  -2  10 1.48428 0.39042   4
   1   1  10 0.55444 0.35470   4
  -2   1 -10 0.48018 0.40601   1
   1  -2  10 1.00544 3.52344   6
   1   1 -10 0.28940 0.29755   2
  -2   1 -10 -0.0725  4.6243   6
   1  -2 -10 0.53655 0.31492   1
  -1  -1 -10 -2.5574  3.4459   6
   2  -1 -10 0.80552 0.21189   1
  -1  -1 -10 0.51216 0.31755   1
  -1  -1  10 0.55983 0.30999   4
  -1   2  10 0.27871 0.37273   4
  -1  -1  10 0.48511 2.39319   6
  -1   2 -10 -0.0088  3.2294   6
   2  -1 -10 -1.6283  3.4911   7
   2  -1  10 5.36533 4.31900   6
   2  -1 -10 0.79535 0.29342   2
  -1   2  10 0.08261 3.47331   6
  -1  -1  10 1.45396 3.47131   7
  -1   2 -10 0.32213 0.27575   1
   2  -1 -10 0.50413 2.13847   6
  -2   2 -10 4752.28  225.43   6
   2   0 -10 4899.78  220.37   6
   0   2  10 4921.78  226.94   6
  -2   2 -10 4721.84  165.00   1
   0   2  10 4623.03  187.43   4
   2   0 -10 4511.09  164.67   1
  -2   0  10 5082.81  220.45   6
   2   0 -10 4571.29  165.00   2
   0  -2 -10 4732.47  226.49   6
   0  -2 -10 4891.93  165.10   1
   2  -2  10 4865.64  225.31   6
  -2   0  10 4498.59  187.49   4
   0  -2 -10 4772.23  175.35   5
  -2   0  10 4956.59  256.11   7
   3  -3 -10 4.37309 0.56029   1
  -3   0 -10 3.57353 0.59207   1
   3  -3 -10 2.34110 4.57107   6
  -3   3  10 4.51046 0.79865   4
  -3   0 -10 3.39249 3.02566   7
   0  -3  10 2.13876 5.58865   6
   0   3 -10 2.80620 4.19522   6
  -3   0 -10 5.72909 0.76429   5
  -3   0 -10 0.57507 4.97539   6
   3   0  10 1.17676 5.12364   6
   0   3 -10 5.60369 0.58302   1
   1  -3  10 21.8336  6.1983   6
   2  -3 -10 27.3708  1.4838   1
   2  -3 -10 28.1937  6.6682   6
  -3   1 -10 22.7007  6.5899   6
  -3   2  10 26.0675  5.9871   6
   1   2 -10 30.1642  1.2771   1
   1   2 -10 26.6048  4.8231   6
   1   2 -10 27.4196  1.5373   2
  -3   1 -10 27.6907  1.5286   1
   2   1  10 20.8837  6.2894   6
  -1  -2  10 26.7891  1.4568   4
   3  -2 -10 28.8771  1.4027   2
  -1  -2  10 19.9998  4.7640   6
   3  -1  10 24.3359  6.4572   6
   3  -2 -10 29.0373  1.2904   1
   3  -2 -10 27.7461  4.9437   6
  -1   3 -10 28.0280  1.4724   1
  -2  -1 -10 26.8778  1.6282   5
   3  -2 -10 26.6632  8.0881   7
  -2   3  10 31.3346  1.7630   4
  -1  -2  10 18.4471  6.7198   7
  -2  -1 -10 29.0193  1.5387   1
  -1   3 -10 21.6128  5.9441   6
  -2  -1 -10 16.4371  6.1520   6
   3  -2 -10 27.6289  1.6939   3
  -2   3  10 19.8596  6.3827   6
   1  -3 -10 50.3208  2.3598   1
   2  -3  10 45.3441  8.3499   6
  -3   2 -10 33.8722  7.7349   6
  -3   1  10 56.3443  5.6353   6
   2   1 -10 52.5300  4.7403   6
   2   1 -10 51.4711  1.8848   1
   1  -3 -10 38.8594  8.8264   6
   2   1 -10 53.0588  2.4204   2
  -3   1  10 51.1668  2.7407   4
   1  -3 -10 48.8469  2.2112   5
  -3   2 -10 51.9595  2.3691   1
   1   2  10 52.6568  2.5297   4
   1   2  10 49.5834  8.9958   6
   3  -1 -10 52.6133  1.8909   1
  -1  -2 -10 48.9893  2.3567   1
  -1   3  10 46.0665  2.5609   4
   3  -1 -10 43.9320  8.6805   7
   3  -1 -10 48.7763  2.5688   3
  -2  -1  10 54.0987  2.5374   4
   3  -2  10 41.6053  7.8388   6
  -1  -2 -10 42.3894  8.4281   6
  -1  -2 -10 51.8687  1.8152   2
  -2   3 -10 56.3363  8.8165   6
  -2   3 -10 51.0931  2.3454   1
  -1   3  10 39.1855  9.2941   6
  -1  -2 -10 49.6244  2.4526   5
   3  -1 -10 57.9270  5.0620   6
  -2  -1  10 41.6969  8.9690   7
   3  -1 -10 50.3599  2.0926   2
  -3   3 -10 0.26166 6.97903   6
  -3   3 -10 2.56054 0.64220   1
   3   0 -10 3.22627 0.61240   2
   3   0 -10 2.36496 0.58211   3
   0  -3 -10 3.68226 5.71719   6
  -3   0  10 3.47744 6.66024   7
   0  -3 -10 2.90898 0.53861   5
   0  -3 -10 2.80312 0.58182   1
   0   3  10 3.99070 0.64808   4
   3  -3  10 -1.8435  5.5939   6
   0   3  10 3.95510 5.84946   6
  -4   0 -10 2478.28  132.90   7
  -4   0 -10 2465.06  121.19   6
   0  -4  10 2525.00   85.32   1
   4  -4 -10 2436.15  120.42   6
  -4   0 -10 2425.71   90.84   5
  -4   4  10 2481.95   97.18   4
   0  -4  10 2537.50  120.59   6
  -4   0 -10 2418.92   85.38   1
   4   0  10 2419.99  121.61   6
   4  -4 -10 2382.85   85.24   1
   3   1  10 152.471  14.580   6
   1  -4  10 113.469  13.497   6
   3  -4 -10 141.838  14.289   6
  -4   1 -10 130.400  14.472   6
   3  -4 -10 145.622   5.541   1
  -4   1 -10 148.573   5.523   1
   1   3 -10 137.116   5.661   2
  -4   3  10 142.553   6.495   4
  -1  -3  10 147.415  12.613   6
  -1   4 -10 136.504   5.482   1
  -3  -1 -10 133.265   5.974   5
   4  -3 -10 150.945  17.850   7
   4  -1  10 148.020  14.367   6
  -3  -1 -10 145.161   5.534   1
  -3  -1 -10 122.748  14.802   6
  -1   4 -10 139.252  13.817   6
   4  -3 -10 151.721  12.429   6
  -1  -3  10 142.482   5.270   1
  -1  -3  10 142.117   5.689   4
   4  -3 -10 141.681   6.104   3
  -3   4  10 138.658   6.333   4
   4  -3 -10 140.527   5.219   1
  -4   2 -10 1.82781 6.36880   6
  -4   2  10 6.15872 0.95048   4
   2  -4 -10 6.38857 6.44560   6
  -4   2 -10 6.35685 0.79842   1
   2  -4  10 5.06905 6.28839   6
   2   2  10 1.30220 5.68703   6
   2   2 -10 5.67325 0.82945   2
  -2  -2  10 5.20025 0.60870   4
  -2  -2  10 0.84096 8.72142   7
   4  -2 -10 10.9238  3.5234   6
  -2   4 -10 11.4416  8.1496   6
  -2  -2  10 1.51342 3.12309   6
  -2   4  10 2.94491 6.69233   6
   4  -2 -10 17.7868  9.5646   7
  -2  -2 -10 0.52503 7.36806   6
  -2  -2 -10 5.20402 0.83244   1
   4  -2  10 4.07866 5.82166   6
   4  -2 -10 7.75970 0.49749   1
  -2   4 -10 6.99984 0.86052   1
  -2  -2  10 6.32154 0.49528   1
   4  -2 -10 6.25078 3.26849   6
  -2  -2 -10 6.16686 0.92385   5
   4  -2 -10 6.20825 0.72081   2
  -2   4  10 7.66431 0.86823   4
   3   1 -10 106.708   4.431   2
   3   1 -10 108.515   4.700   3
  -4   3 -10 111.922   4.441   1
   3  -4  10 105.896  13.433   6
   1   3  10 98.5987 13.3977   6
   1  -4 -10 110.109   4.538   1
   1   3  10 112.817   4.727   4
   1  -4 -10 103.176  14.257   6
   1  -4 -10 110.636   4.463   5
  -4   3 -10 98.3868 14.0104   6
  -4   1  10 110.037   5.033   4
   4  -1 -10 111.128   4.882   3
  -3  -1  10 111.582   4.824   4
   4  -1 -10 83.6399 13.9772   7
   4  -3  10 91.9265 12.7700   6
  -1  -3 -10 108.332   4.481   1
   4  -1 -10 107.396   4.415   2
  -1  -3 -10 102.428   4.665   5
  -1   4  10 112.978   4.788   4
  -3   4 -10 108.034   4.494   1
  -3   4 -10 104.868  13.442   6
  -1   4  10 110.788  14.611   6
  -3  -1  10 88.7078 15.3294   7
  -1  -3 -10 83.6652 13.2629   6
  -4   0  10 3337.89  128.19   4
   0   4  10 3123.48  127.83   4
   4   0 -10 3102.70  121.96   3
  -4   4 -10 3263.31  112.90   1
   0   4  10 3309.71  160.42   6
   0  -4 -10 3171.27  119.89   5
   4  -4  10 3374.46  160.08   6
  -4   0  10 3560.09  183.47   7
   0  -4 -10 3106.50  112.84   1
   4   0 -10 3211.78  112.87   2
   5  -5 -10 17.0865 12.2123   6
   0   5 -10 11.7624  1.2922   2
  -5   0 -10 12.5891  1.4188   5
  -5   0 -10 11.4580  1.2006   1
  -5   5  10 12.3499  1.5222   4
   5   0  10  1.5974 12.2379   6
   5  -5 -10 13.3621  1.1821   1
   0  -5  10 11.3187  1.2092   1
   5  -5 -10 11.1751  1.2744   3
   1  -5  10 18.3503 10.2720   6
  -5   1 -10 1.11573 0.62222   1
  -5   4  10 1.83004 0.85363   4
   4   1  10 -1.5901  9.0693   6
   1   4 -10 1.61649 0.83282   2
   1  -5  10 1.54805 0.68543   1
  -5   1 -10 -3.2979  8.6682   6
   4  -5 -10 2.07643 0.63824   1
   5  -1  10 -8.0752  7.4173   6
  -4  -1 -10 1.57769 7.62134   7
  -4  -1 -10 1.69597 0.82725   5
  -1  -4  10 0.92716 0.52198   1
  -4   5  10 2.11219 0.71809   4
   5  -4 -10 1.83285 0.50010   1
   5  -4 -10 5.12372 7.65042   6
   5  -4 -10 4.71904 6.52119   6
  -4  -1 -10 0.15652 8.31598   6
  -4  -1 -10 1.50921 0.61625   1
   5  -4 -10 1.36957 0.73263   3
  -5   2 -10 98.2067 15.2512   6
  -5   3  10 128.849   6.028   4
   2   3 -10 131.804   5.338   2
  -5   2 -10 134.298   5.217   1
   3   2  10 126.503  14.837   6
   3  -5 -10 137.428   5.316   1
   5  -3 -10 122.812   4.652   1
  -3  -2 -10 127.891   5.662   5
  -2  -3  10 114.517  18.145   7
   5  -3 -10 127.182   5.728   3
  -2   5 -10 126.938   5.144   1
   5  -2  10 118.143  14.728   6
  -3   5  10 123.337   5.693   4
  -3  -2 -10 102.297  14.896   6
  -3  -2 -10 136.742   5.268   1
   3   2 -10 146.337   6.195   2
   2   3  10 183.800  19.602   6
   2  -5 -10 154.394   6.049   1
  -5   3 -10 157.532   6.039   1
   2  -5 -10 147.546   5.963   5
  -5   2  10 151.468   6.970   4
  -3  -2  10 154.434   6.437   4
   5  -2 -10 147.347   6.673   3
  -2  -3 -10 154.638   6.159   1
  -3  -2  10 138.253  19.743   7
   5  -3  10 172.080  18.168   6
   5  -2 -10 152.009   6.044   2
  -3   5 -10 152.137   6.171   1
  -2   5  10 152.054   6.693   4
  -2  -3 -10 155.391   6.508   5
  -5   1  10 1.56717 0.67043   5
   1  -5 -10 1.90770 0.68278   5
  -5   4 -10 1.60765 0.72498   1
  -5   1  10 -0.2082  0.8455   4
   4   1 -10 2.70882 0.73184   3
   1  -5 -10 0.75613 0.68162   1
   4   1 -10 1.74919 0.71051   2
  -4   5 -10 0.16735 0.78018   1
   5  -1 -10 0.95814 0.62380   2
  -1  -4 -10 1.70917 0.78450   1
   5  -1 -10 1.96978 0.74885   3
  -1   5  10 0.64384 0.53924   4
  -1  -4 -10 0.95970 0.68443   5
  -4  -1  10 0.28698 0.55261   4
   5   0 -10 21.5648  1.7006   2
   5   0 -10 22.7749  1.8123   3
   5  -5  10 20.5978  1.6557   3
  -5   0  10 21.2372  1.7669   4
   0  -5 -10 22.9855  1.7655   1
   0  -5 -10 22.4736  1.6363   5
  -5   5 -10 21.0583  1.7084   1
  -5   0  10 18.3187  1.5725   5
   0   6 -10 3.43271 1.10712   2
   6  -6 -10 5.45777 1.00189   1
   0  -6  10 1.64955 1.13266   1
  -6   6  10 5.45247 1.29189   4
   6   0  10 5.40964 1.20670   3
  -6   0 -10 2.85097 1.35358   5
   5   1  10 27.7653  1.9762   3
  -6   1 -10 21.3963  1.6758   1
   1  -6  10 20.3959  1.8705   1
   1   5 -10 22.9038  1.8052   2
   5  -6 -10 27.4801  1.7898   1
  -6   5  10 25.0315  2.2551   4
  -5  -1 -10 21.5937  1.6871   1
   6  -1  10 27.1865  2.1235   3
  -5  -1 -10 25.7660  2.1563   5
   6  -5 -10 25.4875  1.5577   1
  -5   6  10 23.2138  2.0093   4
   6  -5 -10 23.5974  1.9638   3
   2  -6  10 1983.54   66.88   1
   2   4 -10 1887.70   67.12   2
  -6   2 -10 2026.37   66.98   1
  -6   4  10 1922.26   76.43   4
   4  -6 -10 1877.37   67.09   1
   6  -2  10 1851.99   72.62   3
   6  -4 -10 1921.59   72.63   3
  -4  -2 -10 2025.86   66.99   1
  -4   6  10 1811.69   75.95   4
  -4  -2 -10 1886.29   71.36   5
  -6   3 -10 1.40171 0.85873   1
   3   3 -10 0.97452 0.74460   2
  -6   3  10 0.66948 0.90561   4
   3  -6 -10 1.85160 0.95670   1
   3  -6  10 0.92780 0.81544   1
   6  -3 -10 0.29651 0.99565   3
  -3   6  10 1.37661 0.73109   4
   6  -3  10 1.39387 0.89381   3
  -3  -3 -10 0.69129 0.76847   1
  -3  -3 -10 2.36783 0.91580   5
  -6   4 -10 1491.84   50.82   1
  -6   2  10 1449.04   57.96   4
   2  -6 -10 1480.82   50.76   1
   4   2 -10 1472.82   50.79   2
  -2  -4 -10 1418.33   54.16   5
  -4  -2  10 1487.95   53.96   5
   6  -4  10 1472.82   55.08   3
  -2   6  10 1383.47   57.26   4
   6  -2 -10 1385.69   55.03   3
  -2  -4 -10 1484.11   51.00   1
  -4   6 -10 1420.09   51.03   1
  -6   5 -10 37.7829  2.4729   1
   1  -6 -10 44.2793  2.3915   5
   5   1 -10 43.3195  2.5106   3
   5   1 -10 40.4656  2.5522   2
   1  -6 -10 40.9374  2.6085   1
  -6   1  10 36.0657  2.7267   4
   6  -1 -10 46.7264  2.7358   3
  -1  -5 -10 42.2552  2.5670   5
   6  -5  10 40.4972  2.6496   3
  -1  -5 -10 37.1864  2.4474   1
  -5  -1  10 41.6806  2.6183   5
   6  -1 -10 37.6445  2.4670   2
  -5   6 -10 37.5897  2.4603   1
   6  -6  10 3.83631 1.09452   3
   0  -6 -10 4.53325 1.08626   5
   6   0 -10 4.60489 1.16198   3
   0  -6 -10 5.63777 1.32083   1
  -6   0  10 3.86230 1.35609   4
   6   0 -10 5.02595 1.19011   2
  -6   6 -10 6.66198 1.27431   1
   0  -7  10 61.7782  3.9853   5
   7   0  10 68.2382  3.9394   3
  -7   7  10 63.1130  4.1067   4
   0   7 -10 70.4420  3.5764   2
   6  -7 -10 82.2665  3.9229   1
  -7   6  10 81.5176  4.7132   4
   1  -7  10 79.9093  4.0787   1
   6   1  10 85.8225  4.3107   3
   1   6 -10 75.2995  3.9603   2
   7  -6 -10 79.6120  4.3211   3
  -6   7  10 85.0264  4.5315   4
  -6  -1 -10 79.6804  4.4502   5
  -1  -6  10 85.1368  4.6075   5
  -1   7 -10 79.5195  3.9794   2
   7  -1  10 82.8629  4.4936   3
   2   5 -10 1.21135 0.99729   2
  -7   5  10 3.88561 1.39869   4
   2  -7  10 2.84220 1.23180   1
   5  -7 -10 4.82314 1.13781   1
   5   2  10 4.17441 1.19377   3
  -5   7  10 4.70482 1.23059   4
  -2  -5  10 4.90114 1.39879   5
   7  -5 -10 1.93749 1.38750   3
   7  -2  10 3.28129 1.48472   3
  -5  -2 -10 1.58101 1.32016   5
  -7   3 -10 6.43809 1.18240   1
   4  -7 -10 9.05695 1.38607   1
   3  -7  10 7.87169 1.40760   1
   3   4 -10 7.33522 1.40537   2
  -7   4  10 9.00794 1.83921   4
  -3  -4  10 8.43034 1.66046   5
   7  -4 -10 7.13497 1.45990   3
  -4  -3 -10 6.95097 1.50165   5
   7  -3  10 8.50418 1.52358   3
  -4  -3 -10 4.87538 1.23588   1
   4  -7  10 4.54006 1.26958   1
  -7   4 -10 6.83008 1.31949   1
   3  -7 -10 7.10326 1.44281   1
   4   3 -10 5.04806 1.38386   2
  -7   3  10 4.18438 1.63180   4
  -3  -4 -10 6.53375 1.34716   5
   7  -4  10 6.32206 1.47430   3
   7  -3 -10 5.81750 1.36966   3
  -3  -4 -10 2.56824 1.21253   1
  -4  -3  10 5.16902 1.37380   5
  -7   5 -10 0.72256 0.99571   1
   5  -7  10 3.07012 1.16476   1
   5   2 -10 3.05706 1.13686   2
  -7   2  10 2.71506 1.34289   4
   5   2 -10 3.27183 1.00106   3
   2  -7 -10 3.65756 1.38170   1
   7  -2 -10 2.87746 1.18797   3
   7  -5  10 0.69715 1.18972   3
  -2  -5 -10 2.33592 1.09485   1
  -2  -5 -10 2.86794 1.16763   5
  -5  -2  10 1.64729 1.22161   5
   1  -7 -10 70.7154  3.7430   1
  -7   1  10 66.9193  4.0752   4
   6  -7  10 69.3387  3.7473   1
  -7   6 -10 67.9907  3.7188   1
   6   1 -10 68.3288  3.7261   2
   6   1 -10 73.4069  3.7209   3
   7  -1 -10 63.7413  3.9026   3
  -1  -6 -10 75.6816  3.8687   5
   7  -6  10 57.7493  3.7972   3
  -1  -6 -10 71.5082  3.7425   1
  -6  -1  10 70.3254  3.8806   5
   0  -7 -10 64.4688  3.7666   1
   7  -7  10 67.3394  3.7777   1
   7   0 -10 67.6132  3.8509   2
   0  -7 -10 75.4745  3.9065   5
   7   0 -10 69.6949  3.9870   3
   6  -8 -10 555.021  20.131   1
  -8   6  10 567.596  23.285   4
   2   6 -10 526.070  20.124   2
   2  -8  10 555.012  20.448   1
   8  -2  10 553.428  21.764   3
  -2  -6  10 568.290  21.858   5
  -6  -2 -10 549.168  21.751   5
   8  -6 -10 533.467  21.700   3
  -6   8  10 567.290  22.716   4
   3  -8  10 69.2520  3.8441   1
   3   5 -10 62.9832  3.4821   2
  -8   5  10 69.4686  4.4056   4
   5  -8 -10 60.3107  3.5273   1
  -3  -5  10 62.7570  4.0928   5
   8  -3  10 64.9671  4.1384   3
  -5  -3 -10 64.1585  4.1034   5
   8  -5 -10 61.9777  3.9220   3
   4  -8 -10 2.26722 1.37109   1
   4  -8  10 5.10311 1.53757   1
   4   4 -10 3.01773 1.26835   2
  -8   4  10 3.20273 2.01339   4
  -4  -4 -10 5.31918 1.88376   5
   8  -4  10 5.01284 1.70092   3
   8  -4 -10 3.02368 1.47695   3
  -4  -4  10 4.29951 1.64221   5
   5  -8  10 55.9474  3.4732   1
  -8   3  10 61.3970  4.1336   4
   5   3 -10 61.1231  3.4342   2
   3  -8 -10 56.9759  3.4292   1
  -8   5 -10 51.7924  3.2825   1
  -3  -5 -10 59.1474  3.6747   5
   8  -5  10 55.1059  3.8061   3
  -5  -3  10 51.5392  3.7067   5
   8  -3 -10 58.3143  3.7214   3
   2  -8 -10 772.723  28.013   1
   6   2 -10 742.388  27.870   2
   6  -8  10 809.748  28.170   1
  -8   2  10 730.189  31.600   4
  -8   6 -10 799.910  27.971   1
  -6  -2  10 794.930  29.754   5
   8  -6  10 775.871  30.132   3
   8  -2 -10 745.445  30.099   3
  -2  -6 -10 768.097  27.691   1
  -2  -6 -10 796.816  29.700   5
   0   0 -11 -0.2111  2.2074   7
   0   0  11 -0.1541  0.3019   4
   0   0 -11 -2.2935  3.7144   6
   0   0  11 1.42054 3.12837   6
  -1   1  11 137.862   5.793   4
   1  -1 -11 130.833   4.903   1
   0  -1  11 123.341  10.177   7
   1   0  11 128.921  11.957   6
   0   1 -11 135.522  10.832   6
   0  -1  11 127.859  11.114   6
   1  -1 -11 133.628   4.791   2
   1  -1 -11 121.176  11.358   7
  -1   1  11 120.952  10.831   6
  -1   0 -11 118.192  11.471   6
  -1   0 -11 141.217   8.603   7
   0   1 -11 131.799   4.884   1
   1   0  11 131.646   5.679   4
  -1   0 -11 134.169   5.025   1
   1  -1 -11 133.299  10.938   6
   0  -1  11 132.091   5.661   4
   0  -1 -11 201.719   7.211   1
  -1   0  11 194.521   8.197   4
   0  -1 -11 190.934  14.776   6
   1   0 -11 196.079   7.143   2
   1   0 -11 191.756  14.928   7
   0   1  11 191.726  15.154   6
   1  -1  11 181.749  14.799   6
   1   0 -11 188.965   6.971   1
  -1   1 -11 188.118  14.721   6
  -1   0  11 206.227  13.655   6
  -1   1 -11 199.224   6.958   1
   1  -1  11 186.285   8.180   4
   1   0 -11 193.042  13.230   6
   0   1  11 208.602   8.227   4
  -2   2  11 3968.91  179.86   6
   0  -2  11 4016.48  178.55   6
   2  -2 -11 3639.57  177.27   6
  -2   2  11 3506.42  148.28   4
   0   2 -11 3975.74  178.72   6
   2  -2 -11 3698.70  130.34   1
   0  -2  11 4052.07  201.57   7
  -2   0 -11 3756.70  178.21   6
   0  -2  11 3397.05  148.05   4
  -2   0 -11 3718.12  130.56   1
   2   0  11 3883.38  180.83   6
   2  -2 -11 3639.80  130.23   2
   0   2 -11 3774.83  130.36   1
   1   1 -11 89.7027  3.3382   1
   1   1 -11 92.6212  3.6879   2
  -2   1 -11 82.4504 10.0989   6
  -2   1  11 86.3090  8.5591   6
   1  -2 -11 88.1111  9.7871   6
   1   1  11 93.8354 10.6826   6
   1   1 -11 91.3394  7.9722   6
   1  -2 -11 91.4620  3.5988   1
   1  -2  11 74.8251  9.6270   6
   1  -2  11 84.9632  7.6160   7
  -2   1 -11 93.4658  3.6690   1
  -2   1  11 92.9229  4.2138   4
   1  -2 -11 91.8270  3.2190   2
   1  -2  11 88.8248  4.0278   4
   1   1  11 92.9421  4.1074   4
  -1   2  11 71.9259  9.9583   6
  -1  -1  11 80.3370 10.0334   7
   2  -1 -11 76.6029  9.9799   7
  -1  -1  11 91.3135  3.9984   4
  -1  -1 -11 91.8107  3.6592   1
  -1   2 -11 88.9019  9.8567   6
   2  -1 -11 86.2929  3.3222   1
  -1  -1 -11 90.2421 10.4048   6
  -1   2 -11 89.4252  3.4430   1
  -1   2  11 93.3731  4.1999   4
   2  -1 -11 92.1213  3.4113   2
   2  -1  11 90.4355 10.4032   6
   2  -1 -11 93.6678  8.0998   6
  -1  -1  11 79.6145  8.1181   6
   0  -2 -11 3078.41  147.70   6
  -2   0  11 2980.43  119.73   4
   2   0 -11 3025.18  142.24   6
   2   0 -11 2916.03  105.35   2
   0  -2 -11 2980.89  105.46   1
   0   2  11 3134.53  147.99   6
   0   2  11 2957.49  119.71   4
   2   0 -11 2889.30  105.06   1
  -2   0  11 3193.50  141.83   6
  -2   2 -11 3021.02  105.34   1
   2  -2  11 3155.44  146.24   6
  -2   2 -11 3129.09  145.85   6
  -2   0  11 3091.19  164.16   7
   0  -3  11 185.662  15.401   6
   0   3 -11 171.334   6.609   1
  -3   3  11 167.439  15.371   6
  -3   3  11 184.810   7.903   4
  -3   0 -11 176.984   6.768   1
   3  -3 -11 199.618  15.229   6
   3   0  11 184.072  15.891   6
  -3   0 -11 197.444  12.878   7
  -3   0 -11 153.774  15.558   6
   3  -3 -11 177.426   6.671   1
   0   3 -11 172.773  14.477   6
   1   2 -11 108.588   4.524   2
   2   1  11 106.333  12.012   6
   2  -3 -11 107.341   4.377   1
  -3   1 -11 83.2717 11.4234   6
  -3   2  11 110.913   5.162   4
  -3   2  11 107.797  10.609   6
  -3   1 -11 107.557   4.450   1
   1  -3  11 99.7741 11.6143   6
   2  -3 -11 105.970  12.174   6
   1   2 -11 114.327   4.113   1
   1   2 -11 128.961   9.963   6
  -2   3  11 106.527   4.948   4
   3  -2 -11 107.451   4.108   1
   3  -2 -11 120.095  13.966   7
  -2   3  11 114.289  12.720   6
   3  -2 -11 122.037   9.947   6
  -1   3 -11 110.111  11.685   6
  -1  -2  11 108.398   9.961   6
  -2  -1 -11 113.812  12.516   6
  -1  -2  11 111.648  13.151   7
   3  -2 -11 113.325   4.261   2
  -2  -1 -11 117.854   4.480   1
  -1   3 -11 108.851   4.287   1
   3  -1  11 92.8168 11.5576   6
  -2  -1 -11 112.824   4.756   5
  -1  -2  11 112.590   4.761   4
  -3   2 -11 182.298   6.779   1
   1   2  11 189.208   7.593   4
  -3   1  11 184.822   7.833   4
   2   1 -11 178.124   6.299   1
   2  -3  11 164.943  15.652   6
   1  -3 -11 172.703  15.833   6
   1   2  11 174.308  16.194   6
   2   1 -11 183.957   6.886   2
  -3   1  11 167.790  11.797   6
   1  -3 -11 190.364   6.885   1
   2   1 -11 185.073  11.057   6
  -3   2 -11 144.974  15.071   6
  -2  -1  11 186.695   7.547   4
  -2   3 -11 180.101   6.792   1
   3  -1 -11 190.989  11.101   6
   3  -1 -11 163.185  16.770   7
  -2  -1  11 161.847  11.047   6
   3  -1 -11 179.409   6.653   2
  -1  -2 -11 169.787  16.030   6
  -1   3  11 165.455  16.231   6
   3  -1 -11 181.318   6.282   1
  -1  -2 -11 180.697   7.223   5
   3  -1 -11 194.408   7.529   3
  -2  -1  11 150.444  16.926   7
  -2   3 -11 161.449  15.386   6
  -1  -2 -11 185.729   6.870   1
  -1   3  11 184.433   7.719   4
   3  -2  11 183.781  15.967   6
   3   0 -11 105.851   4.642   3
  -3   3 -11 90.0225 12.1499   6
   0   3  11 105.031   4.704   4
   0   3  11 87.9968 13.3606   6
  -3   0  11 105.538   4.782   4
   0  -3 -11 112.598  13.234   6
   0  -3 -11 102.716   4.287   5
   0  -3 -11 102.301   4.301   1
   3  -3  11 79.1489 11.5968   6
  -3   3 -11 106.703   4.297   1
   3   0 -11 111.059   4.231   2
  -3   0  11 88.6891 13.4983   7
  -4   0 -11 1733.84   59.88   5
   4  -4 -11 1563.01   81.63   6
  -4   0 -11 1550.62   83.43   6
   0  -4  11 1649.87   55.79   1
   4   0  11 1579.22   82.99   6
  -4   0 -11 1662.41   88.26   7
   4  -4 -11 1496.77   55.73   1
   0  -4  11 1693.53   82.72   6
  -4   0 -11 1621.50   55.98   1
   0   4 -11 1520.13   55.80   1
  -4   4  11 1550.90   63.70   4
  -4   1 -11 117.992  14.644   6
   3   1  11 150.422  15.771   6
  -4   3  11 160.821   7.135   4
   1   3 -11 158.547   5.830   1
   3  -4 -11 182.270  16.264   6
   3  -4 -11 153.898   6.072   1
   1   3 -11 159.445   6.248   2
   1  -4  11 144.128  15.323   6
  -4   1 -11 164.247   6.173   1
  -1  -3  11 157.282  13.691   6
   4  -1  11 170.641  16.016   6
   4  -3 -11 149.649   5.724   1
  -3  -1 -11 155.572   6.612   5
   4  -3 -11 162.031   6.719   3
  -3  -1 -11 131.721  16.121   6
  -3   4  11 146.490   6.944   4
  -1  -3  11 157.718   6.350   4
   4  -3 -11 177.124  13.622   6
  -1   4 -11 157.357   6.045   1
  -1  -3  11 164.394   5.845   1
  -1   4 -11 144.737  14.540   6
  -3  -1 -11 155.032   6.118   1
   2  -4 -11 -5.6867  8.0896   6
   2  -4 -11 0.13465 0.53333   1
  -4   2 -11 -3.1705  7.1092   6
  -4   2  11 0.31197 0.62884   4
   2   2 -11 0.96853 0.56844   2
  -4   2 -11 0.50127 0.59100   1
   2   2  11 4.06127 7.15958   6
   2  -4  11 -2.9677  8.2431   6
  -2   4  11 0.40864 0.47839   4
  -2  -2 -11 -0.2336  0.4577   1
   4  -2 -11 0.05494 0.21080   1
  -2   4 -11 0.07631 0.44187   1
  -2   4  11 -0.1340  7.7854   6
   4  -2 -11 4.37163 3.36102   6
  -2  -2  11 0.30246 0.26446   1
  -2   4 -11 -6.0201  6.5360   6
   4  -2 -11 0.40673 0.56142   3
  -2  -2  11 -3.4761  6.8127   7
   4  -2  11 2.42583 6.08257   6
  -2  -2  11 0.24579 3.21906   6
   4  -2 -11 0.24911 0.38878   2
  -2  -2 -11 0.00254 6.82331   6
   4  -2 -11 -4.7393  7.3336   7
   1  -4 -11 92.6496 15.2150   6
   1  -4 -11 97.1326  4.3461   1
   1  -4 -11 104.625   4.264   5
  -4   3 -11 103.689   4.117   1
   1   3  11 107.032   4.690   4
  -4   1  11 108.934   4.991   4
  -4   3 -11 84.0661 12.9296   6
   1   3  11 76.6860 13.4579   6
   3   1 -11 103.679   4.321   2
  -3   4 -11 103.710  14.479   6
   4  -3  11 86.0035 12.3162   6
  -3   4 -11 100.639   4.311   1
  -1   4  11 108.080   4.750   4
  -1  -3 -11 101.166   4.357   1
  -3  -1  11 106.581   4.666   4
   4  -1 -11 103.169   4.705   3
  -3  -1  11 83.7840 14.4442   7
  -1  -3 -11 83.0913 13.1045   6
  -1  -3 -11 103.009   4.424   5
   4  -1 -11 107.993   4.314   2
  -4   0  11 2009.91  114.16   7
   0  -4 -11 1949.82   67.54   1
   4   0 -11 1877.03   72.79   3
  -4   0  11 1976.05   76.47   4
  -4   4 -11 2008.61   67.53   1
   0  -4 -11 1868.39   71.43   5
   4   0 -11 1887.13   67.44   2
   0   4  11 1886.40   76.17   4
  -5   0 -11 79.2393  3.5817   1
   0  -5  11 73.9490  3.4455   1
   0   5 -11 79.5801  3.7453   2
  -5   0 -11 73.5516  3.9303   5
  -5   5  11 82.4707  4.2863   4
   5  -5 -11 80.6959  3.4263   1
   1   4 -11 41.7444  2.4558   2
  -5   1 -11 42.8998  2.3544   1
   4  -5 -11 48.0510  2.3031   1
  -5   4  11 43.7545  2.8572   4
   1  -5  11 45.9401  2.4054   1
   5  -4 -11 47.1753  2.1089   1
  -4  -1 -11 42.5171  2.6502   5
  -4   5  11 42.9817  2.7237   4
  -1  -4  11 43.4294  2.1456   1
  -4  -1 -11 42.9959  2.3302   1
   5  -4 -11 47.0976  2.6953   3
  -5   2 -11 53.8339  2.6086   1
   3   2  11 74.0933 12.7363   6
  -5   3  11 50.6512  3.1098   4
   2   3 -11 49.6137  2.6984   2
   3  -5 -11 51.4299  2.5960   1
  -2  -3  11 33.8816 12.9969   7
   5  -3 -11 49.9789  2.8766   3
  -3   5  11 51.1895  2.8376   4
  -3  -2 -11 49.9942  2.5790   1
  -2   5 -11 52.2708  2.5554   1
  -3  -2 -11 43.8876  2.7766   5
   3   2 -11 68.3616  3.3446   2
   2  -5 -11 71.5489  3.3122   1
   2  -5 -11 70.1781  2.9712   5
  -5   3 -11 67.4975  3.0377   1
  -5   2  11 68.1088  3.8078   4
   5  -2 -11 69.3372  3.6061   3
  -2   5  11 71.0966  3.4863   4
  -3   5 -11 66.9164  3.2563   1
  -2  -3 -11 67.2692  3.4848   5
   5  -2 -11 71.1483  3.2076   2
  -2  -3 -11 70.3118  3.3248   1
   4   1 -11 81.2752  3.8171   3
   1  -5 -11 76.5112  3.7397   1
   1  -5 -11 79.2602  3.5659   5
  -5   4 -11 79.8020  3.6091   1
  -5   1  11 81.0779  4.1844   4
  -5   1  11 78.2444  3.5224   5
   4   1 -11 80.3316  3.7444   2
  -1   5  11 83.5035  3.7471   4
  -1  -4 -11 75.6631  3.8047   5
  -4   5 -11 79.5904  3.7065   1
  -4  -1  11 78.2896  3.8405   4
   5  -1 -11 76.8539  3.9466   3
  -1  -4 -11 75.6066  3.6184   1
   5  -1 -11 76.0753  3.6282   2
   0  -5 -11 45.2431  2.4984   5
   5  -5  11 40.9519  2.5250   3
   0  -5 -11 45.7576  2.6204   1
  -5   0  11 44.8547  2.5481   5
  -5   0  11 44.4411  2.7501   4
   5   0 -11 47.6350  2.7137   3
  -5   5 -11 47.0458  2.6299   1
   5   0 -11 43.1823  2.5648   2
   6   0  11 1.70709 1.23341   3
  -6   6  11 1.41278 1.26565   4
   6  -6 -11 4.39237 0.97156   1
   0   6 -11 1.73804 1.03745   2
   1  -6  11 68.3442  3.3833   1
  -6   1 -11 63.4677  3.1651   1
  -6   5  11 63.7556  3.9207   4
   5  -6 -11 69.7498  3.2760   1
   5   1  11 72.8310  3.6238   3
   1   5 -11 61.4408  3.3737   2
  -5  -1 -11 70.9194  3.8096   5
  -5   6  11 68.0978  3.8101   4
  -5  -1 -11 63.9916  3.1910   1
   6  -1  11 65.5879  3.7390   3
   6  -5 -11 63.0838  3.5972   3
   2  -6  11 1159.88   39.03   1
   2   4 -11 1106.11   39.22   2
   4  -6 -11 1083.05   39.22   1
  -6   4  11 1137.31   44.82   4
  -6   2 -11 1121.16   39.10   1
   6  -4 -11 1068.35   42.45   3
   6  -2  11 1081.91   42.35   3
  -4  -2 -11 1121.06   41.93   5
  -4  -2 -11 1169.18   39.02   1
  -4   6  11 1061.19   44.32   4
   3  -6 -11 17.1582  1.6340   1
   3  -6  11 11.6626  1.4910   1
  -6   3 -11 13.1799  1.3495   1
  -6   3  11 15.7088  1.8150   4
   3   3 -11 15.4997  1.5206   2
  -3   6  11 17.5416  1.5065   4
   6  -3 -11 14.2468  1.6314   3
  -3  -3 -11 15.3339  1.4633   1
  -3   6 -11 15.7233  1.5811   1
   6  -3  11 17.0751  1.8146   3
  -3  -3 -11 16.7972  1.6811   5
   4   2 -11 896.551  32.360   2
   2  -6 -11 903.411  32.546   1
  -6   2  11 924.384  36.962   4
  -6   4 -11 929.602  32.486   1
   6  -2 -11 909.931  35.076   3
   6  -2 -11 905.090  32.272   2
  -4   6 -11 896.604  32.442   1
  -2  -4 -11 930.438  32.431   1
  -2  -4 -11 904.706  34.494   5
  -4  -2  11 939.841  34.440   5
  -2   6  11 912.519  36.253   4
   6  -4  11 891.389  35.092   3
  -6   5 -11 107.741   4.960   1
   1  -6 -11 110.224   5.028   1
  -6   1  11 108.808   5.545   4
   5   1 -11 111.071   5.031   2
   5   1 -11 115.153   5.116   3
   1  -6 -11 114.438   4.933   5
  -5   6 -11 112.629   5.038   1
   6  -5  11 99.9094  5.1690   3
   6  -1 -11 108.097   5.293   3
  -1  -5 -11 110.512   5.171   5
  -1  -5 -11 114.189   5.009   1
   6  -1 -11 112.684   4.965   2
  -5  -1  11 110.015   5.169   5
   6   0 -11 4.70367 1.19472   2
   6   0 -11 4.17194 1.19293   3
   0  -6 -11 2.47524 1.32932   1
  -6   6 -11 6.35101 1.48515   1
   0  -6 -11 5.48806 1.15607   5
   0  -7  11 13.8361  2.0731   5
   7   0  11 11.7463  1.8766   3
  -7   7  11 10.4007  1.9621   4
   6   1  11 55.9078  3.3276   3
   1  -7  11 49.0203  3.0348   1
  -7   6  11 53.6071  3.6258   4
   6  -7 -11 55.6807  2.9399   1
   1   6 -11 50.6215  3.0072   2
  -6  -1 -11 52.7330  3.4200   5
  -6   7  11 52.8493  3.4291   4
   7  -1  11 54.8034  3.4673   3
   7  -6 -11 48.3307  3.3290   3
  -1   7 -11 46.2382  2.9545   2
   5  -7 -11 104.717   4.757   1
   5   2  11 114.230   5.072   3
  -7   5  11 108.673   5.686   4
   2  -7  11 103.128   4.968   1
   2   5 -11 104.176   4.804   2
   7  -5 -11 97.9621  5.2169   3
  -5   7  11 112.017   5.362   4
  -5  -2 -11 105.302   5.354   5
   7  -2  11 101.881   5.347   3
  -2  -5  11 103.484   5.427   5
   4  -7 -11 34.4579  2.4376   1
  -7   4  11 34.4924  2.9062   4
  -7   3 -11 39.1374  2.4015   1
   3  -7  11 32.6707  2.4635   1
   3   4 -11 34.9352  2.5241   2
  -4  -3 -11 35.7172  2.6978   5
   7  -3  11 38.2577  2.8306   3
  -4   7  11 37.5490  2.5475   4
  -3  -4  11 35.0922  2.7400   5
  -4  -3 -11 31.0493  2.3033   1
   7  -4 -11 37.7786  2.7311   3
   4   3 -11 62.5723  3.4162   2
  -7   4 -11 59.9300  3.2683   1
   4  -7  11 61.1638  3.4384   1
  -7   3  11 57.6898  3.9037   4
   3  -7 -11 59.5111  3.3627   1
  -4  -3  11 63.7220  3.7738   5
   7  -3 -11 60.2086  3.6951   3
   7  -4  11 60.4064  3.7509   3
  -3  -4 -11 65.8548  3.3820   1
  -3  -4 -11 72.3339  3.7924   5
   5  -7  11 63.4484  3.5028   1
   2  -7 -11 58.5758  3.4073   1
  -7   2  11 56.9675  3.8046   4
  -7   5 -11 61.6832  3.3886   1
   5   2 -11 58.8862  3.4261   2
   7  -2 -11 63.3117  3.6787   3
   7  -5  11 60.7945  3.6693   3
  -5  -2  11 64.7825  3.6621   5
  -2  -5 -11 54.6424  3.2706   1
  -2  -5 -11 62.2401  3.5617   5
  -7   6 -11 38.5770  2.8000   1
   6   1 -11 37.2953  2.5999   3
  -7   1  11 44.0493  3.0313   4
   6  -7  11 40.1754  2.7702   1
   1  -7 -11 38.2615  2.6770   1
   6   1 -11 31.7158  2.5479   2
   7  -6  11 37.3518  2.7471   3
  -6  -1  11 35.5598  2.6780   5
  -6   7 -11 38.7441  2.7453   1
   7  -1 -11 40.6248  2.8538   3
  -1  -6 -11 37.3735  2.6827   1
  -1  -6 -11 38.1310  2.6936   5
  -7   7 -11 15.7380  1.9800   1
   0  -7 -11 12.1934  1.8223   1
   7  -7  11 13.0572  1.7954   1
   7   0 -11 17.1588  1.9767   3
   7   0 -11 12.7137  1.8806   2
  -8   6  11 405.152  17.151   4
   2   6 -11 387.131  14.829   2
   6  -8 -11 379.162  14.779   1
   2  -8  11 409.441  15.096   1
  -6  -2 -11 410.462  16.126   5
  -2   8 -11 391.041  14.910   2
   8  -6 -11 387.396  16.039   3
  -2  -6  11 426.447  16.282   5
   8  -2  11 367.964  16.142   3
  -6   8  11 398.106  16.695   4
   3   5 -11 77.7178  4.0668   2
  -8   5  11 82.4013  5.1240   4
   5  -8 -11 82.6905  4.1264   1
   3  -8  11 84.4460  4.4618   1
  -3  -5  11 82.8060  4.7788   5
  -5  -3 -11 82.3884  4.6350   5
   8  -3  11 71.6786  4.4900   3
   8  -5 -11 76.1392  4.4872   3
   4   4 -11 2.32793 1.31199   2
   4  -8  11 2.14070 1.46814   1
   4  -8 -11 4.23315 1.55634   1
  -8   4  11 3.14608 1.72504   4
  -4  -4 -11 3.42568 1.53916   5
   8  -4 -11 6.28853 1.73786   3
   8  -4  11 1.90233 1.66552   3
  -4  -4  11 2.36176 1.50570   5
  -8   3  11 51.2648  3.8867   4
   3  -8 -11 58.0154  3.3956   1
   5  -8  11 47.8000  3.3786   1
   5   3 -11 50.5040  3.3017   2
  -8   5 -11 55.2929  3.3013   1
  -3  -5 -11 54.1824  3.2898   1
  -3  -5 -11 63.1041  3.6937   5
   8  -3 -11 54.7138  3.6319   3
   8  -5  11 54.1773  3.6654   3
  -5  -3  11 61.3050  3.6907   5
   2  -8 -11 499.365  18.247   1
   6  -8  11 482.909  18.302   1
   6   2 -11 477.662  18.146   2
  -8   2  11 489.096  20.680   4
  -8   6 -11 486.616  18.189   1
  -6  -2  11 496.728  19.363   5
  -2  -6 -11 498.846  19.308   5
   8  -2 -11 476.449  19.576   3
  -2  -6 -11 487.786  18.176   1
   8  -6  11 497.410  19.484   3
   0   0  12 1203.08   60.23   6
   0   0 -12 1193.28   59.77   6
   0   0 -12 1187.14   40.75   1
   0   0 -12 1178.99   63.52   7
   0   0  12 1091.86   46.40   4
  -1   0 -12 4.13685 4.75665   6
  -1   0 -12 5.77456 2.11067   7
   1   0  12 5.68905 0.75253   4
   0   1 -12 4.75968 4.37055   6
   0  -1  12 1.65497 3.01913   7
   1  -1 -12 6.03317 0.50401   2
   0  -1  12 0.51033 4.20604   6
   1   0  12 0.93586 4.00568   6
   0   1 -12 6.17694 0.56810   1
  -1   0 -12 5.69614 0.63393   1
  -1   1  12 3.90960 3.74980   6
   1  -1 -12 4.38818 3.63713   7
   1  -1 -12 5.73553 0.57065   1
   1  -1 -12 3.09957 3.78614   6
  -1   1  12 5.75492 0.76828   4
   0  -1  12 7.91283 0.78461   4
   1   0 -12 7.36066 0.65384   2
  -1   1 -12 10.2873  4.9981   6
   0   1  12 6.37967 0.72321   4
  -1   1 -12 8.01001 0.70620   1
   1   0 -12 7.45534 3.44547   6
   0  -1 -12 3.22016 4.06178   6
   1  -1  12 8.98826 0.88141   4
   1   0 -12 7.11871 0.55939   1
   0   1  12 8.41862 4.71467   6
   1   0 -12 7.03333 3.80785   7
   1  -1  12 1.54520 4.06460   6
  -1   0  12 3.03191 3.23406   6
   0  -1 -12 7.09546 0.64914   1
  -1   0  12 7.61827 0.82007   4
   0   2 -12 482.589  27.407   6
  -2   0 -12 476.403  16.730   1
   0  -2  12 484.110  30.649   7
   0   2 -12 473.827  16.747   1
  -2   0 -12 490.138  30.296   6
   0  -2  12 477.737  19.254   4
  -2   2  12 484.460  28.794   6
   2  -2 -12 485.158  16.818   2
  -2   2  12 470.123  19.507   4
   2  -2 -12 501.516  31.752   7
   2  -2 -12 494.119  27.490   6
   2  -2 -12 453.724  16.874   1
   0  -2  12 476.003  27.762   6
   2   0  12 480.455  30.112   6
   1  -2  12 103.252   4.500   4
   1   1  12 98.8021 11.3745   6
   1  -2 -12 99.5085  3.9626   1
   1   1 -12 102.429   4.060   2
   1  -2 -12 93.5106 10.6867   6
  -2   1  12 103.225   9.641   6
  -2   1 -12 99.2900 11.2664   6
   1   1 -12 103.102   9.030   6
   1   1 -12 103.234   3.734   1
   1  -2  12 89.5528 10.5531   6
  -2   1  12 107.394   4.594   4
   1   1  12 104.783   4.578   4
   1  -2 -12 99.6378  3.5770   2
  -2   1 -12 99.5324  4.0324   1
   1  -2  12 100.048   8.142   7
   2  -1 -12 103.796   9.069   6
  -1   2  12 76.1318 10.6704   6
  -1   2  12 104.409   4.655   4
   2  -1 -12 79.9532 10.6903   7
  -1  -1  12 92.6201 11.0700   7
  -1   2 -12 99.1868 11.0043   6
  -1   2 -12 102.292   3.860   1
   2  -1 -12 97.7789  3.6979   1
  -1  -1 -12 76.3786 10.3763   6
  -1  -1  12 82.1143  8.7931   6
  -1  -1  12 101.598   4.426   4
   2  -1 -12 100.238   3.825   2
   2  -1  12 97.9137 11.3818   6
  -1  -1 -12 99.9677  4.0395   1
  -2   0  12 786.337  37.684   6
   2   0 -12 751.310  37.170   6
   2   0 -12 706.552  25.830   1
   0   2  12 738.598  29.775   4
   0   2  12 749.308  42.695   6
   2  -2  12 713.583  41.360   6
   2   0 -12 766.810  25.773   2
  -2   2 -12 748.323  26.001   1
  -2   0  12 777.164  47.187   7
   0  -2 -12 718.558  26.257   1
  -2   0  12 741.755  29.776   4
  -2   2 -12 710.401  41.425   6
   0  -2 -12 766.802  42.667   6
   0  -3  12 99.2191  4.4238   4
   3  -3 -12 99.7708  3.9847   1
   3   0  12 90.8422 11.7257   6
   0   3 -12 102.444  10.929   6
   0  -3  12 90.2899 11.1756   6
   3  -3 -12 95.2756 11.0136   6
  -3   3  12 102.785   4.932   4
  -3   0 -12 107.469  12.770   6
   3  -3 -12 104.921   3.946   2
   0   3 -12 99.1032  4.0221   1
  -3   3  12 97.5875 12.3037   6
  -3   0 -12 121.852   8.923   7
   3  -3 -12 87.0729 13.2859   7
  -3   0 -12 113.946   4.325   1
   2   1  12 18.3191  7.3243   6
   1   2 -12 28.9804  5.4450   6
   1   2 -12 22.0766  1.4362   2
  -3   2  12 15.5732  5.7688   6
  -3   2  12 22.3337  1.6812   4
  -3   1 -12 22.4707  7.6307   6
   2  -3 -12 20.9877  1.3155   1
   2  -3 -12 17.9514  6.5354   6
   1   2 -12 23.8708  1.1337   1
  -3   1 -12 19.3439  1.3494   1
   1  -3  12 14.8082  7.3047   6
   3  -1  12 14.7438  6.5225   6
   3  -2 -12 20.2479  7.4777   7
  -1  -2  12 22.5997  1.3571   4
  -2   3  12 19.4482  1.5450   4
  -2   3  12 8.64586 6.99173   6
  -1   3 -12 21.8246  1.2985   1
   3  -2 -12 22.0704  1.1869   2
  -2  -1 -12 24.7001  1.4511   1
  -2  -1 -12 15.9904  7.0810   6
  -1  -2  12 16.3093  7.1071   7
   3  -2 -12 18.3700  5.4112   6
   3  -2 -12 22.5273  1.0988   1
  -1   3 -12 20.0275  6.9716   6
  -3   2 -12 38.6119  1.8009   1
   1  -3 -12 30.6113  8.0647   6
   2  -3  12 27.6996  7.7429   6
   2   1 -12 38.8955  2.0173   2
   2   1 -12 37.7436  1.5057   1
  -3   1  12 33.8927  5.5931   6
  -3   1  12 37.9075  2.2578   4
   1   2  12 29.3898  7.9356   6
   2   1 -12 42.2979  5.1715   6
  -3   2 -12 31.7196  8.8171   6
   1  -3 -12 39.3476  2.0039   1
   1   2  12 38.8129  2.1703   4
   3  -1 -12 36.4133  8.7867   7
  -2  -1  12 36.9751  2.0756   4
  -2   3 -12 36.9096  1.9381   1
   3  -1 -12 37.4185  1.5089   1
  -2  -1  12 23.9655  8.2099   7
  -1  -2 -12 32.6088  8.4894   6
  -1  -2 -12 38.0463  1.9929   1
  -1   3  12 33.6915  8.7509   6
   3  -1 -12 37.6909  1.8827   2
   3  -1 -12 43.9049  5.2087   6
  -1   3  12 38.3927  2.2030   4
  -2  -1  12 29.6676  4.7889   6
  -1  -2 -12 39.6237  2.0651   5
  -2   3 -12 35.5413  7.9871   6
   0  -3 -12 46.4458 10.1325   6
  -3   0  12 53.9879 11.3754   7
  -3   3 -12 50.0134 10.0850   6
  -3   3 -12 68.8661  3.0796   1
   0   3  12 60.4063 11.7022   6
   0  -3 -12 68.6360  3.0873   1
   3   0 -12 66.1610  2.9883   2
   3  -3  12 55.8796 10.2039   6
   0  -3 -12 72.0603  3.0414   5
   0   3  12 70.1068  3.3784   4
  -3   0  12 69.9801  3.4311   4
   4  -4 -12 443.295  28.302   6
   4   0  12 437.455  29.412   6
  -4   4  12 422.695  17.572   4
  -4   0 -12 444.271  15.446   1
   0  -4  12 400.464  28.308   6
   4  -4 -12 406.388  15.125   1
   0   4 -12 402.083  15.079   1
   0  -4  12 430.671  15.159   1
   3  -4 -12 8.34397 8.15932   6
   1   3 -12 7.30792 0.95425   2
   1   3 -12 8.57223 0.72245   1
   1  -4  12 0.68523 6.89901   6
  -4   1 -12 6.89712 0.88933   1
  -4   1 -12 5.14293 8.06823   6
   3  -4 -12 9.34606 0.92921   1
   3   1  12 2.45016 8.93612   6
  -1  -3  12 -2.7689  7.2924   7
  -1   4 -12 8.41120 0.84055   1
   4  -3 -12 8.08454 0.69585   1
   4  -1  12 1.31683 7.08968   6
  -3  -1 -12 6.98098 0.99633   5
   4  -3 -12 8.87949 0.78810   2
  -3   4  12 8.03463 1.03750   4
  -1  -3  12 -3.5960  5.0191   6
   4  -3 -12 6.29489 5.35671   6
  -1   4 -12 9.98004 6.91696   6
  -3  -1 -12 9.02412 9.63226   6
  -3  -1 -12 6.50471 0.83935   1
  -1  -3  12 6.28929 0.68560   4
  -4   2  12 926.094  36.556   4
   2  -4 -12 874.893  51.773   6
   2   2 -12 908.588  31.935   2
   2  -4  12 921.346  52.162   6
   2   2  12 914.602  51.707   6
   2  -4 -12 880.398  32.024   1
  -4   2 -12 894.960  51.789   6
  -4   2 -12 941.773  32.048   1
  -2   4  12 856.823  36.208   4
  -2  -2  12 944.096  58.445   7
  -2  -2 -12 885.731  34.083   5
  -2   4 -12 894.673  31.987   1
   4  -2  12 924.554  51.623   6
   4  -2 -12 874.936  31.392   1
  -2   4 -12 908.194  51.349   6
   4  -2 -12 873.473  34.657   3
   4  -2 -12 964.092  44.557   6
  -2   4  12 937.380  53.027   6
  -2  -2 -12 891.442  52.321   6
  -2  -2 -12 960.525  32.135   1
   4  -2 -12 882.054  31.797   2
  -2  -2  12 910.977  35.976   4
  -2  -2  12 899.132  31.396   1
   1  -4 -12 5.57801 0.87713   1
   3  -4  12 12.4719  9.0434   6
  -4   1  12 4.10819 1.00370   4
   1  -4 -12 5.66225 0.69577   5
  -4   3 -12 4.41264 0.79287   1
   1   3  12 6.31727 0.87180   4
   3   1 -12 4.66332 0.80965   2
   1   3  12 11.0176 10.9568   6
   4  -1 -12 4.11589 0.82843   3
  -1  -3 -12 5.19174 0.80538   5
  -3  -1  12 4.82879 0.78440   4
  -3   4 -12 3.97296 0.77309   1
  -1   4  12 5.95246 0.89103   4
  -1  -3 -12 3.51610 0.75995   1
   4  -3  12 8.86385 8.16802   6
  -3  -1  12 3.87780 8.72737   7
   4  -1 -12 2.70144 0.64594   2
   4   0 -12 262.897  10.833   3
  -4   0  12 233.856  26.861   7
   0   4  12 277.623  11.089   4
   4   0 -12 259.060  10.074   2
   0  -4 -12 274.181  10.184   1
   0  -4 -12 258.550  10.505   5
  -4   0  12 276.450  11.251   4
  -4   4 -12 278.423  10.111   1
  -5   0 -12 36.7781  2.1835   1
   0  -5  12 39.2576  2.1609   1
   0   5 -12 34.7775  2.3419   2
   5  -5 -12 38.7101  2.0760   1
  -5   5  12 36.1100  2.5909   4
  -5   1 -12 54.0864  2.6782   1
  -5   4  12 50.5110  3.1866   4
   1  -5  12 50.8682  2.6661   1
   1   4 -12 51.0265  2.7661   2
   4  -5 -12 51.5163  2.5828   1
  -4  -1 -12 50.0338  2.6665   1
  -4   5  12 53.4510  3.0484   4
   5  -4 -12 46.6612  2.8696   3
   5  -4 -12 53.4354  2.3045   1
  -4  -1 -12 49.9828  2.9590   5
  -1  -4  12 50.0541  2.3803   1
   3  -5 -12 2.01599 0.73289   1
  -5   3  12 1.23415 0.88546   4
   2   3 -12 1.92367 0.77846   2
  -5   2 -12 1.16976 0.81134   1
  -3  -2 -12 0.78356 0.70207   1
  -3   5  12 1.79715 0.80950   4
  -2   5 -12 1.84857 0.67112   1
  -3  -2 -12 1.90654 0.97914   5
   5  -3 -12 2.13077 0.79451   3
   2  -5 -12 1.22613 0.75537   1
  -5   2  12 0.92289 0.80524   4
   3   2 -12 0.85053 0.83050   2
  -5   3 -12 0.68109 0.76224   1
   5  -2 -12 1.50858 0.73314   2
   5  -2 -12 1.24094 0.74264   3
  -2  -3 -12 1.39533 0.78476   5
  -2   5  12 1.42914 0.63124   4
  -3   5 -12 1.76877 0.70876   1
  -2  -3 -12 1.07074 0.76220   1
  -5   1  12 74.4411  4.0950   4
  -5   1  12 72.3046  3.4547   5
  -5   4 -12 73.5648  3.5422   1
   1   4  12 80.2770  3.7454   4
   1  -5 -12 74.6703  3.6531   1
   4   1 -12 72.1740  3.6387   2
   1  -5 -12 78.2656  3.5348   5
  -1   5  12 78.9633  3.7005   4
  -4   5 -12 82.3031  3.7151   1
  -1  -4 -12 76.8962  3.6115   5
   5  -1 -12 70.9490  3.5214   2
   5  -1 -12 76.1964  3.8763   3
  -4  -1  12 75.0917  3.7431   4
  -1  -4 -12 77.6525  3.6638   1
   5  -5  12 20.1602  1.6891   3
   5   0 -12 19.4352  1.7233   3
  -5   0  12 16.2109  1.7515   4
   5   0 -12 23.6365  1.7915   2
   0  -5 -12 23.0672  1.8496   1
   0  -5 -12 22.8464  1.6638   5
  -5   5 -12 20.2941  1.7929   1
  -5   0  12 19.8736  1.7174   5
  -6   6  12 403.701  16.925   4
   0   6 -12 413.272  14.883   2
   6   0  12 396.011  16.022   3
  -6   0 -12 392.807  14.520   1
   6  -6 -12 384.905  14.455   1
   1   5 -12 7.86959 1.43950   2
   1  -6  12 7.63338 1.38759   1
   5  -6 -12 9.11860 1.23066   1
  -6   1 -12 7.03999 1.10904   1
  -6   5  12 9.86686 1.74303   4
  -5  -1 -12 9.75432 1.47453   5
   6  -1  12 8.95948 1.52153   3
  -5  -1 -12 7.51005 1.24302   1
  -5   6  12 8.91213 1.41156   4
   2  -6  12 162.263   6.563   1
  -6   4  12 152.387   7.619   4
  -6   2 -12 166.031   6.495   1
   4  -6 -12 163.558   6.544   1
   2   4 -12 164.326   6.653   2
  -4  -2 -12 155.626   7.140   5
  -4   6  12 156.626   7.192   4
   6  -4 -12 155.245   6.975   3
   6  -2  12 163.715   6.909   3
  -4  -2 -12 162.633   6.424   1
   3  -6 -12 56.7958  3.1429   1
  -6   3 -12 59.4610  3.1146   1
  -6   3  12 62.9140  3.7695   4
   3   3 -12 56.2527  3.2263   2
   3  -6  12 63.7706  3.3008   1
   6  -3 -12 61.2880  3.4645   3
  -3   6  12 62.1951  3.3277   4
  -3  -3 -12 60.4005  3.1642   1
   6  -3  12 60.9203  3.5490   3
  -3   6 -12 62.1371  3.1841   1
  -3  -3 -12 64.8557  3.4690   5
   2  -6 -12 258.426  10.091   1
   4   2 -12 259.867  10.084   2
  -6   4 -12 269.571  10.031   1
  -6   2  12 267.726  11.492   4
   6  -4  12 254.044  10.758   3
  -2  -4 -12 254.486   9.962   1
  -4   6 -12 264.638  10.055   1
  -2   6  12 258.127  10.888   4
   6  -2 -12 258.806  10.742   3
  -2  -4 -12 240.590  10.525   5
   6  -2 -12 260.976   9.817   2
   1  -6 -12 16.3656  1.6813   1
   1  -6 -12 19.7188  1.6083   5
  -6   1  12 11.9309  1.7246   4
   5   1 -12 16.8921  1.8396   2
   5   1 -12 17.4782  1.6404   3
  -6   5 -12 14.3010  1.6181   1
   6  -1 -12 17.2584  1.7457   3
   6  -1 -12 17.1255  1.6532   2
  -5   6 -12 15.1299  1.6201   1
  -5  -1  12 15.3833  1.7497   5
   6  -5  12 13.4907  1.7216   3
  -1  -5 -12 17.3903  1.6544   5
  -1  -5 -12 13.7179  1.5695   1
   6  -6  12 398.731  15.967   3
   0  -6 -12 394.064  15.029   1
  -6   6 -12 411.318  14.853   1
   6   0 -12 404.022  15.053   2
   0  -6 -12 400.055  15.458   5
   6   0 -12 398.185  15.788   3
   7   0  12 5.10289 1.81983   3
  -7   7  12 2.47898 1.57528   4
   0   7 -12 -0.7805  1.4608   2
   6   1  12 -0.7017  1.3648   3
  -7   6  12 0.56341 1.61216   4
   1  -7  12 -0.0912  1.3625   1
   1   6 -12 0.22185 1.39122   2
   6  -7 -12 2.12703 1.10976   1
   7  -1  12 3.49932 1.67466   3
  -1   7 -12 0.41970 1.22280   2
  -6  -1 -12 0.77785 1.35023   5
  -6   7  12 0.10052 1.48186   4
  -7   5  12 47.8687  3.4453   4
   2  -7  12 42.2732  2.9972   1
   5   2  12 57.3952  3.0636   3
   5  -7 -12 45.1681  2.7567   1
   2   5 -12 47.8858  2.9322   2
   7  -5 -12 40.6990  3.0174   3
   7  -2  12 49.0941  3.3714   3
  -5   7  12 49.4992  3.1344   4
  -5  -2 -12 47.7355  3.2852   5
  -7   3 -12 12.4251  1.6010   1
  -7   4  12 10.9913  1.8740   4
   3  -7  12 11.8453  1.7694   1
   4  -7 -12 13.9416  1.5618   1
   3   4 -12 11.8658  1.5615   2
  -3  -4  12 13.2913  2.0406   5
  -4   7  12 15.8570  1.6696   4
  -4  -3 -12 10.7368  1.5764   1
  -4  -3 -12 14.3180  1.8671   5
   7  -4 -12 10.2432  1.6602   3
   7  -3  12 14.6079  1.9205   3
   3  -7 -12 25.8001  2.1922   1
  -7   3  12 20.4843  2.3329   4
   4   3 -12 23.0013  1.9935   2
   4  -7  12 19.5967  2.0218   1
  -7   4 -12 19.8355  1.8951   1
  -3  -4 -12 27.4620  2.3313   5
  -3  -4 -12 21.8812  2.0523   1
   7  -3 -12 21.2012  2.2436   3
  -4  -3  12 21.6089  2.1924   5
   7  -4  12 23.2359  2.3031   3
   5   2 -12 22.9980  2.2424   2
   2  -7 -12 28.6426  2.3274   1
   5  -7  12 29.4663  2.3819   1
  -7   5 -12 27.9477  2.2804   1
  -7   2  12 23.3706  2.5047   4
  -5  -2  12 21.9732  2.3688   5
  -2  -5 -12 30.4954  2.3177   1
   7  -5  12 26.9481  2.4801   3
   7  -2 -12 27.2370  2.4335   3
  -2  -5 -12 29.7212  2.3403   5
   6  -7  12 2.14757 1.26525   1
   1  -7 -12 1.47428 1.27656   1
  -7   1  12 -0.1363  1.4085   4
   6   1 -12 1.69671 1.32249   2
  -7   6 -12 -0.5161  1.2384   1
   7  -1 -12 0.86651 1.24764   3
  -1  -6 -12 0.67976 1.41234   5
   7  -1 -12 1.18329 1.18166   2
  -6  -1  12 0.54130 1.46673   5
  -1  -6 -12 0.41591 1.17438   1
   7  -6  12 0.56728 1.34679   3
  -6   7 -12 -0.7340  1.1799   1
   7   0 -12 5.23398 1.54957   2
  -7   7 -12 3.30107 1.55646   1
   7  -7  12 0.23027 1.27305   1
   0  -7 -12 3.49849 1.74048   1
   7   0 -12 2.68610 1.60994   3
   2   6 -12 134.405   6.124   2
   2  -8  12 134.991   6.349   1
   6  -8 -12 142.403   6.094   1
  -6   8  12 154.205   6.971   4
  -2   8 -12 141.796   6.253   2
   8  -6 -12 130.054   6.667   3
   3  -8  12 1.85074 1.79575   1
   5  -8 -12 3.16766 1.43598   1
   3   5 -12 2.48922 1.68733   2
  -8   5  12 5.55356 1.91678   4
  -5  -3 -12 8.65652 1.93160   5
  -3  -5  12 4.04520 1.77160   5
   8  -5 -12 3.46650 1.76261   3
   8  -3  12 3.80726 1.87407   3
  -8   4  12 288.680  12.456   4
   4  -8  12 284.887  11.222   1
   4  -8 -12 280.356  10.993   1
   4   4 -12 278.288  10.969   2
   8  -4 -12 266.485  11.856   3
   8  -4  12 279.368  12.019   3
  -4  -4 -12 294.410  11.881   5
  -4  -4  12 275.935  11.869   5
   3  -8 -12 3.00980 1.47496   1
  -8   5 -12 0.73833 1.65035   1
   5   3 -12 5.54489 1.64982   2
   5  -8  12 2.73419 1.82713   1
  -8   3  12 2.04611 1.91755   4
   8  -3 -12 2.30032 1.48709   3
  -5  -3  12 2.04224 1.60795   5
   8  -5  12 3.45432 1.90730   3
  -3  -5 -12 1.29898 1.71621   5
  -3  -5 -12 -0.0963  1.6194   1
  -8   2  12 76.9991  5.1959   4
   6  -8  12 94.7519  4.8897   1
   2  -8 -12 90.2675  4.6369   1
  -8   6 -12 89.4355  4.6737   1
   8  -6  12 82.1093  4.8496   3
  -2  -6 -12 92.0254  4.6282   1
  -2  -6 -12 104.335   4.987   5
  -6  -2  12 82.2317  4.8331   5
   0   0  13 84.9109  3.9496   4
   0   0 -13 87.8818  8.0940   7
   0   0 -13 89.4332  3.3596   1
   0   0 -13 74.6405  8.9731   6
   0   0  13 66.6858  9.0169   6
  -1   1  13 85.8363  4.0790   4
   1  -1 -13 85.0707  9.2715   6
   1   0  13 84.6760  3.7335   4
   1  -1 -13 91.5004  9.9918   7
   0   1 -13 81.8413  3.2996   1
   0  -1  13 86.2890  3.7421   4
  -1   0 -13 84.5354  3.4457   1
   1   0  13 66.0032  9.7106   6
   0   1 -13 79.0795  9.2417   6
  -1   1  13 71.5438  9.1495   6
   1  -1 -13 86.1728  3.3679   1
  -1   0 -13 91.4236  6.4988   7
   0  -1  13 66.9044  9.0159   6
  -1   0 -13 83.7468 10.5866   6
   1  -1 -13 90.7298  3.2665   2
   0   1  13 43.1359  7.8406   6
  -1   0  13 38.5461  6.4950   6
  -1   1 -13 38.1677  7.5423   6
   1  -1  13 37.3707  8.1227   6
   1   0 -13 47.4978  7.1999   7
  -1   1 -13 50.1023  1.9978   1
   1   0 -13 52.9613  2.1908   2
   1   0 -13 50.1243  2.0302   1
   0   1  13 48.9454  2.6158   4
   1  -1  13 46.0648  2.5493   4
   1   0 -13 49.1680  6.4226   6
  -1   0  13 46.1968  2.5613   4
   0  -1 -13 43.5595  7.9731   6
   0  -1 -13 48.0975  2.0744   1
   2   0  13 35.6779  8.4329   6
   2  -2 -13 48.5117  1.8987   2
   2  -2 -13 48.2402  9.4179   7
   2  -2 -13 42.1218  7.2562   6
   0  -2  13 33.8673  6.9437   6
   0   2 -13 43.3365  7.2181   6
   0   2 -13 45.2837  2.0030   1
   2  -2 -13 44.9841  2.0198   1
  -2   2  13 44.4047  2.5633   4
   0  -2  13 30.4130  6.9986   7
   0  -2  13 45.9938  2.3365   4
  -2   0 -13 33.2325  8.1330   6
  -2   0 -13 44.6157  2.1989   1
   1   1  13 1.57814 0.55795   4
   1  -2  13 3.72183 4.96672   6
  -2   1  13 0.93269 3.84121   6
   1   1 -13 1.15767 0.30731   1
   1  -2  13 -0.8739  2.3695   7
   1  -2 -13 1.53567 0.24885   2
   1   1  13 -1.3725  4.8943   6
   1  -2 -13 1.24999 0.41853   1
   1  -2  13 0.77709 0.53990   4
  -2   1 -13 1.13636 0.49608   1
  -2   1 -13 -6.6885  6.1550   6
  -2   1  13 2.40504 0.69501   4
   1   1 -13 0.63559 3.34092   6
   1   1 -13 1.25986 0.43886   2
   1  -2 -13 1.13881 4.61301   6
   2  -1 -13 1.24907 0.35601   1
  -1   2 -13 1.39433 0.49030   1
  -1  -1  13 1.93239 0.54232   4
   2  -1  13 -0.2682  5.1544   6
  -1   2  13 1.31072 0.54061   4
  -1  -1  13 -0.8652  3.5180   6
  -1   2  13 1.16599 5.34124   6
  -1  -1 -13 3.63645 5.53220   6
   2  -1 -13 2.54906 0.42707   2
  -1  -1  13 2.26521 4.56251   7
   2  -1 -13 1.45444 4.10976   6
  -1   2 -13 -1.0932  5.1141   6
   2  -1 -13 0.78179 4.46354   7
  -1  -1 -13 1.42482 0.47498   1
   0   2  13 25.7774  7.5148   6
  -2   2 -13 30.5582  7.7560   6
   2  -2  13 19.0876  6.9181   6
   2   0 -13 32.5283  1.3690   1
   0  -2 -13 21.4708  7.1375   6
  -2   2 -13 33.4919  1.7390   1
  -2   0  13 31.9771  1.9732   4
   2   0 -13 35.2671  1.4975   2
   0   2  13 30.3090  1.9674   4
  -2   0  13 22.7291  5.0019   6
   2   0 -13 32.8798  5.3042   6
   0  -2 -13 36.0194  1.7734   1
  -3   0 -13 40.1666  4.9394   7
   3  -3 -13 31.9130  1.4224   2
  -3   3  13 14.1829  7.9104   6
   0   3 -13 31.7501  1.5810   1
   0  -3  13 14.4780  7.9944   6
   0  -3  13 28.3699  1.6703   4
   3  -3 -13 32.8028  1.5882   1
  -3   0 -13 15.6874  8.5052   6
   3  -3 -13 27.7806  7.7257   6
   0   3 -13 24.4034  7.2618   6
  -3   3  13 28.9422  2.0558   4
   0  -3  13 18.5438  7.9304   7
   3   0  13 15.9316  8.0557   6
  -3   0 -13 31.2862  1.7971   1
   3  -3 -13 26.1613  9.5743   7
   1   2 -13 21.7167  5.4665   6
   1   2 -13 27.3174  1.5920   2
  -3   1 -13 15.8917  7.7935   6
   2  -3 -13 26.0253  1.4862   1
  -3   1 -13 24.9811  1.5581   1
   1  -3  13 16.9615  5.6198   7
   2   1  13 32.0080  8.5078   6
  -3   2  13 25.4477  1.8492   4
   1   2 -13 26.3106  1.2506   1
   2  -3 -13 25.6198  7.3715   6
   1  -3  13 23.8087  8.1006   6
  -1  -2  13 13.1238  7.2758   7
   3  -2 -13 23.4164  5.8237   6
  -2   3  13 23.6831  1.7569   4
  -2   3  13 14.0513  7.5440   6
  -2  -1 -13 24.0002  1.5251   1
   3  -2 -13 15.3979  8.3538   7
  -2  -1 -13 16.8739  8.7274   6
  -1   3 -13 22.5227  1.4017   1
  -1   3 -13 25.1262  7.3426   6
   3  -1  13 28.1723  8.0405   6
   3  -2 -13 24.6287  1.2255   1
  -1  -2  13 22.9115  1.4757   4
   3  -2 -13 26.0152  1.3301   2
  -3   1  13 28.0041  1.9487   4
  -3   2 -13 30.1770  1.7228   1
  -3   2 -13 21.2117  7.8734   6
   2  -3  13 26.9402  8.2559   6
   2  -3  13 26.5915  4.4013   7
   2   1 -13 27.6486  1.6853   2
  -3   1  13 29.7765  5.6543   6
   2   1 -13 27.6845  4.8791   6
   2   1 -13 29.2329  1.2225   1
   1   2  13 23.0951  9.5529   6
   1   2  13 27.6655  1.8344   4
   1  -3 -13 29.0045  1.6705   1
   1  -3 -13 22.3175  7.9058   6
   3  -1 -13 28.3285  1.5777   2
  -1  -2 -13 29.0258  1.6579   1
  -1  -2 -13 19.3971  8.1996   6
  -2   3 -13 15.5127  7.2268   6
  -2  -1  13 29.2865  1.7710   4
   3  -1 -13 27.8083  1.1975   1
  -2  -1  13 19.1346  4.6086   6
   3  -1 -13 23.1233  8.9134   7
  -2  -1  13 26.9695  8.7113   7
  -1   3  13 12.8576  7.9753   6
   3  -2  13 23.6497  8.0804   6
   3  -1 -13 28.0794  4.7807   6
  -1   3  13 30.1877  1.7786   4
  -2   3 -13 24.6835  1.5799   1
  -3   3 -13 38.4483  9.5227   6
   0  -3 -13 37.3020 10.0691   6
   3  -3  13 22.9186  8.5870   6
   0  -3 -13 38.6572  2.1048   1
   0   3  13 38.3694  2.2529   4
   3   0 -13 38.8719  2.0674   2
  -3   0  13 36.4298  2.2732   4
  -3   0  13 28.5209  9.8341   7
   0   3  13 24.1380  9.4637   6
  -3   3 -13 39.9633  2.0948   1
   4  -4 -13 17.6830  1.2294   1
  -4   4  13 16.3016  1.6787   4
   4  -4 -13 16.2246  8.4766   6
   0   4 -13 16.8581  1.1667   1
  -4   0 -13 15.4647  1.3809   1
   0  -4  13 4.89910 8.44896   6
   1   3 -13 14.4290  0.9191   1
   1  -4  13 12.0958  9.1250   6
   3   1  13 28.6326 10.6001   6
  -4   1 -13 9.62497 1.07081   1
   1   3 -13 14.4429  1.3049   2
   1   3 -13 13.0360  6.0028   6
  -4   3  13 11.7536  1.4960   4
   3  -4 -13 5.97686 7.52475   6
   3  -4 -13 12.3322  1.0870   1
  -1  -3  13 5.41092 8.58463   7
  -1  -3  13 11.3598  0.9401   4
   4  -1  13 36.0051 11.8715   6
  -1  -3  13 1.51681 6.94577   6
  -3   4  13 12.2557  1.3157   4
   4  -3 -13 13.8869  0.9800   2
  -3   4  13 1.81620 8.57706   6
   4  -3 -13 13.6705  0.9124   1
  -3  -1 -13 11.1779  1.1495   1
   4  -3 -13 10.5142  6.2873   6
  -1   4 -13 12.9084  1.0891   1
  -1   4 -13 7.84628 9.13221   6
   2   2  13 45.1559 11.3375   6
   2  -4  13 26.7166 10.0452   6
  -4   2  13 43.0914  2.7513   4
  -4   2 -13 40.3385  2.2124   1
   2   2 -13 47.3480  1.8020   1
   2   2 -13 41.3469  2.0887   2
   2  -4 -13 44.6188  2.3287   1
  -2  -2 -13 46.0177  2.5212   5
  -2   4  13 45.1148  2.4742   4
  -2   4 -13 43.9629  2.2955   1
   4  -2  13 36.3168 10.5657   6
  -2  -2  13 24.3498 10.8860   7
  -2  -2 -13 47.1759  2.3695   1
  -2   4  13 51.3213 13.7056   6
  -2  -2  13 44.9090  2.3068   4
   4  -2 -13 45.2526  2.1818   2
   4  -2 -13 45.1381  1.7950   1
   1  -4 -13 14.7874  1.3689   1
  -4   3 -13 15.1284  1.3254   1
   3   1 -13 16.5612  1.4030   2
  -4   1  13 14.5185  1.4751   4
   1   3  13 18.4045  1.3976   4
  -3  -1  13 7.55422 9.76876   7
  -3  -1  13 14.5797  1.3172   4
  -1  -3 -13 14.5451  1.3222   5
  -1   4  13 16.1161  1.3619   4
   4  -1 -13 17.1830  1.2862   2
  -3   4 -13 14.5094  1.2634   1
  -1  -3 -13 15.3666  1.3666   1
   4   0 -13 31.5134  1.8607   2
   0   4  13 29.5590  1.9339   4
  -4   0  13 29.5431  2.0665   4
  -4   4 -13 25.9345  1.8341   1
   0  -4 -13 30.2658  1.8765   5
   0  -4 -13 27.3213  1.8836   1
   0  -5  13 19.2979  1.5774   1
   0   5 -13 20.9985  1.8823   2
  -5   5  13 24.1774  2.1601   4
   5  -5 -13 22.8087  1.5329   1
  -5   0 -13 23.5183  1.7271   1
   1   4 -13 13.0661  1.3859   2
  -5   4  13 14.2247  1.6555   4
   4  -5 -13 15.1983  1.3246   1
  -5   1 -13 12.8323  1.2908   1
   1  -5  13 14.1306  1.3689   1
  -4  -1 -13 12.5657  1.4849   5
  -4   5  13 15.3406  1.5548   4
  -4  -1 -13 13.4386  1.3675   1
   5  -4 -13 15.4346  1.1015   1
  -1   5 -13 15.4707  1.2796   1
   2   3 -13 62.9950  3.2550   2
   3  -5 -13 66.0024  3.1534   1
  -5   2 -13 65.6118  3.2152   1
  -5   3  13 69.8106  3.8419   4
  -3  -2 -13 65.2327  3.2306   1
  -2   5 -13 67.2166  3.1074   1
   5  -3 -13 62.7985  3.4987   3
  -3   5  13 72.4658  3.6323   4
  -3  -2 -13 61.0510  3.4544   5
   2  -5 -13 36.6844  2.2340   1
  -5   2  13 34.2931  2.5734   4
  -5   3 -13 35.0818  2.2337   1
   3   2 -13 38.9876  2.3103   2
  -3   5 -13 33.4127  2.1534   1
  -2  -3 -13 35.6602  2.3234   5
   5  -2 -13 36.5308  2.0280   2
   5  -2 -13 37.9009  2.4354   3
  -2  -3 -13 37.1813  2.2006   1
  -2   5  13 38.8524  2.3087   4
   1  -5 -13 13.4541  1.4128   1
  -5   1  13 13.0387  1.5773   4
   4   1 -13 15.4206  1.5094   2
   1  -5 -13 14.9323  1.2858   5
  -5   4 -13 11.7433  1.4319   1
   1   4  13 16.8816  1.4147   4
   5  -1 -13 14.4033  1.3614   2
  -1  -4 -13 13.3141  1.4012   1
  -1  -4 -13 14.3575  1.3874   5
   5  -1 -13 13.7660  1.4629   3
  -4   5 -13 12.7933  1.3799   1
  -1   5  13 13.9221  1.3813   4
  -4  -1  13 13.2586  1.4234   4
  -5   5 -13 17.3378  1.6547   1
  -5   0  13 13.5717  1.5784   4
  -5   0  13 13.8269  1.4846   5
   0  -5 -13 17.4935  1.5448   5
   5   0 -13 17.1957  1.6244   3
   0  -5 -13 12.4556  1.4798   1
   5   0 -13 14.5556  1.5952   2
   0   6 -13 8.07955 1.42639   2
  -6   6  13 11.6820  1.7913   4
  -6   0 -13 7.84081 1.38344   1
   6  -6 -13 11.1138  1.2723   1
   6   0  13 9.69868 1.71091   3
  -6   5  13 5.59038 1.40174   4
   5  -6 -13 9.09187 1.21190   1
   1   5 -13 8.20606 1.32958   2
  -6   1 -13 5.93387 1.28331   1
   1  -6  13 5.72595 1.20823   1
  -5  -1 -13 5.14760 1.11781   1
   6  -1  13 6.54475 1.36647   3
  -1   6 -13 9.17047 1.51952   2
  -5   6  13 6.28539 1.35197   4
  -5  -1 -13 7.49918 1.62296   5
  -6   4  13 24.4503  2.3946   4
   4  -6 -13 26.5593  1.8884   1
  -6   2 -13 25.2315  1.8472   1
   2   4 -13 25.6991  1.9124   2
   2  -6  13 25.3004  2.0852   1
   6  -4 -13 24.5092  2.0776   3
  -4  -2 -13 25.1526  2.2233   5
  -4  -2 -13 26.2961  1.8924   1
  -4   6  13 26.6377  2.1095   4
   3  -6 -13 0.05280 0.77144   1
   3   3 -13 0.89927 0.87172   2
  -6   3  13 0.58253 1.04909   4
  -6   3 -13 0.11054 0.81512   1
  -3   6  13 0.13987 0.80726   4
  -3   6 -13 1.79184 0.87375   1
   6  -3 -13 0.00584 0.84440   3
  -3  -3 -13 0.07807 0.97877   1
  -3  -3 -13 0.54109 0.94016   5
   4   2 -13 17.0812  1.7746   2
  -6   4 -13 15.0494  1.5724   1
   2  -6 -13 16.1740  1.6877   1
  -6   2  13 16.4886  1.9377   4
  -4   6 -13 18.6629  1.7169   1
   6  -4  13 17.2562  1.8886   3
   6  -2 -13 17.2850  1.7907   3
  -2  -4 -13 20.3462  1.8964   5
  -2   6  13 21.5940  1.7063   4
  -2  -4 -13 18.3981  1.7955   1
   6  -2 -13 20.1490  1.7198   2
  -6   5 -13 10.6318  1.4846   1
   1  -6 -13 11.7140  1.6193   1
  -6   1  13 10.7358  1.6412   4
   5   1 -13 12.9782  1.5705   2
  -5  -1  13 9.15499 1.39482   5
  -1  -5 -13 12.5200  1.4823   5
   6  -5  13 8.72594 1.39644   3
   6  -1 -13 10.2525  1.4901   3
  -5   6 -13 10.5606  1.4676   1
   6  -1 -13 11.7875  1.4690   2
  -1  -5 -13 11.1249  1.5037   1
   0  -6 -13 12.0641  1.6757   1
   6   0 -13 14.2860  1.6856   3
   6   0 -13 13.2179  1.6990   2
   0  -6 -13 16.8204  1.7828   5
  -6   6 -13 11.8824  1.7376   1
   6  -6  13 13.8423  1.7574   3
   7   0  13 64.4861  3.9706   3
   0   7 -13 61.9406  3.6294   2
  -7   7  13 65.4345  4.2571   4
   6  -7 -13 2.05541 1.12798   1
   6   1  13 4.18271 1.42244   3
  -7   6  13 4.33723 1.60941   4
   1   6 -13 1.91519 1.35574   2
  -6   7  13 3.86771 1.48918   4
  -1   7 -13 2.69668 1.51172   2
   7  -1  13 3.77894 1.48128   3
   5  -7 -13 31.5468  2.2801   1
   2  -7  13 24.6413  2.3550   1
  -7   5  13 34.1992  2.9357   4
   5   2  13 35.0829  2.4923   3
   2   5 -13 24.5347  2.2653   2
  -7   2 -13 23.6575  2.1514   1
  -5   7  13 32.6713  2.4511   4
   7  -2  13 28.5556  2.5183   3
  -5  -2 -13 26.4563  2.6425   5
  -5  -2 -13 24.8248  2.1623   1
   7  -5 -13 26.6262  2.5308   3
   4  -7 -13 6.27796 1.42750   1
   3  -7  13 10.0521  1.7390   1
  -7   4  13 7.14314 1.86182   4
  -7   3 -13 5.13924 1.24508   1
   3   4 -13 6.77791 1.58784   2
  -4  -3 -13 8.07853 1.53471   1
   7  -4 -13 7.95316 1.58203   3
  -4   7  13 8.50557 1.39330   4
  -4  -3 -13 7.31764 1.53953   5
   7  -3  13 5.79773 1.73825   3
  -7   3  13 13.4028  2.1538   4
  -7   4 -13 13.3222  1.6489   1
   4  -7  13 12.8958  1.6947   1
   3  -7 -13 14.1561  1.6962   1
   4   3 -13 14.3286  1.8450   2
  -3  -4 -13 15.5850  1.8408   5
  -4  -3  13 12.4673  1.8146   5
  -3  -4 -13 11.7247  1.6529   1
   7  -4  13 16.8098  2.1519   3
   7  -3 -13 12.6518  1.7590   3
   5   2 -13 30.7138  2.5123   2
  -7   2  13 29.4348  2.9480   4
  -7   5 -13 30.5071  2.4458   1
   5  -7  13 34.5961  2.6295   1
   2  -7 -13 38.7837  2.6226   1
  -5  -2  13 30.6014  2.5706   5
  -5   7 -13 32.5771  2.5660   1
  -2  -5 -13 35.7310  2.5972   5
  -2  -5 -13 31.1768  2.3963   1
   7  -5  13 35.1279  2.8012   3
   7  -2 -13 36.6485  2.6956   3
   6   1 -13 5.08702 1.71918   2
  -7   6 -13 3.39491 1.45096   1
  -7   1  13 4.24215 1.64682   4
   1  -7 -13 3.99798 1.46192   1
   6  -7  13 4.50379 1.43562   1
   7  -1 -13 9.52854 1.76627   3
  -1  -6 -13 5.15217 1.47620   1
  -6   7 -13 5.23460 1.49171   1
   7  -1 -13 3.17747 1.59657   2
  -1  -6 -13 7.58893 1.67835   5
   7  -6  13 7.31719 1.73614   3
   0  -7 -13 38.1641  2.9827   1
   7   0 -13 37.7693  2.7629   3
   7  -7  13 37.4020  2.7248   1
   7   0 -13 36.1602  2.9552   2
  -7   7 -13 27.5679  2.6583   1
  -8   5  13 7.35131 2.26273   4
   3   5 -13 6.57585 1.63277   2
   5  -8 -13 6.62483 1.55735   1
   8  -3  13 6.09431 2.10833   3
   8  -5 -13 4.99218 1.69901   3
  -3  -5  13 6.35080 1.97393   5
  -5  -3 -13 8.65301 1.98331   5
   4  -8 -13 6.21036 1.66364   1
  -8   4  13 1.80119 1.79084   4
   4   4 -13 4.27398 1.66973   2
   4  -8  13 4.39604 1.64192   1
  -4  -4  13 3.34790 1.71994   5
   8  -4 -13 5.11337 1.69491   3
  -4  -4 -13 6.03737 2.00837   5
   8  -4  13 4.89271 1.91852   3
   5   3 -13 6.46900 1.63783   2
  -8   5 -13 6.86935 1.77884   1
  -8   3  13 5.76503 2.03343   4
   5  -8  13 3.80805 1.70306   1
   3  -8 -13 6.57919 1.64153   1
  -5  -3  13 6.07957 1.86350   5
   8  -3 -13 4.51407 1.80734   3
   8  -5  13 5.49058 1.90764   3
  -3  -5 -13 4.59918 1.68603   1
  -3  -5 -13 7.78540 1.76775   5
   0   0  14 4.09634 0.77059   4
   0   0 -14 4.64538 4.83175   6
   0   0  14 4.40391 4.83181   6
   0   0 -14 3.26079 3.13632   7
   1  -1 -14 434.608  26.008   6
   1  -1 -14 430.440  14.703   2
  -1   0 -14 418.438  27.202   6
  -1   1  14 409.380  17.190   4
   1   0  14 429.891  17.123   4
   0  -1  14 416.628  17.001   4
   1   0  14 378.003  26.157   6
   1  -1 -14 413.059  14.895   1
  -1   1  14 415.280  26.421   6
   1  -1 -14 443.677  28.219   7
   0   1 -14 397.304  25.068   6
  -1   0 -14 429.671  15.060   1
   0   1 -14 410.955  14.801   1
  -1   0 -14 432.745  23.496   7
   0  -1  14 405.334  25.553   6
   1   0 -14 677.042  35.855   6
  -1   0  14 659.585  26.209   4
   1   0 -14 665.612  39.740   7
   1  -1  14 639.236  37.880   6
   1   0 -14 618.180  22.858   2
   1  -1  14 628.772  26.203   4
  -1   1 -14 633.260  22.900   1
  -1   0  14 679.340  36.519   6
   0   1  14 690.540  38.599   6
  -1   1 -14 613.155  37.250   6
   0   1  14 682.612  26.329   4
   0  -1 -14 647.611  36.776   6
   1   0 -14 643.220  22.743   1
   0  -1 -14 642.463  22.956   1
   0  -2  14 451.156  28.809   7
   0   2 -14 431.541  15.911   1
  -2   2  14 463.924  28.829   6
   0  -2  14 463.174  18.158   4
   2  -2 -14 431.003  15.876   1
  -2   2  14 455.567  18.485   4
   2  -2 -14 446.710  15.765   2
   0  -2  14 429.932  27.343   6
   2  -2 -14 477.499  27.105   6
   0   2 -14 415.196  27.023   6
  -2   0 -14 467.761  29.957   6
   2  -2 -14 440.814  31.464   7
   2   0  14 438.817  29.431   6
  -2   0 -14 469.119  16.230   1
  -2   1 -14 18.6107  7.2289   6
   1  -2  14 15.1254  6.6721   6
  -2   1 -14 29.1328  1.6903   1
  -2   1  14 20.2632  5.8763   6
   1  -2 -14 30.7469  1.6267   1
  -2   1  14 31.3612  2.0208   4
   1  -2 -14 27.0497  7.2084   6
   1   1  14 31.6027  2.0056   4
   1   1  14 23.3231  7.8488   6
   1  -2  14 21.5088  4.3002   7
   1  -2 -14 31.8259  1.2643   2
   1   1 -14 31.9796  1.6923   2
   1   1 -14 33.7366  6.6396   6
   1  -2  14 32.1501  1.8948   4
   1   1 -14 31.7678  1.4249   1
   2  -1 -14 29.6273  1.4300   1
  -1  -1 -14 31.8352  1.7059   1
   2  -1 -14 31.5508  5.9595   6
  -1   2 -14 32.6531  7.4965   6
   2  -1  14 19.6197  7.1506   6
  -1   2 -14 30.3875  1.6250   1
  -1   2  14 21.3802  7.2218   6
  -1  -1  14 17.3753  5.6131   6
  -1  -1  14 28.1202  1.8301   4
  -1  -1 -14 20.2935  8.5800   6
  -1  -1  14 21.9530  7.1318   7
   2  -1 -14 32.4618  1.5547   2
  -1   2  14 31.2566  2.0170   4
   2  -1 -14 27.4032  7.8668   7
   2   0 -14 285.397  10.409   2
   0  -2 -14 283.721   9.827   2
   0  -2 -14 290.862  10.493   1
  -2   2 -14 294.445  21.815   6
   0  -2 -14 282.965  21.627   6
  -2   0  14 291.641  11.919   4
  -2   2 -14 285.988  10.460   1
  -2   0  14 263.330  17.879   6
   0   2  14 254.274  21.596   6
   2  -2  14 256.451  21.259   6
   2   0 -14 298.117  17.666   6
   0   2  14 285.279  11.938   4
   2   0 -14 288.110   9.993   1
   3  -3 -14 33.4161  1.4944   2
   3  -3 -14 34.1866  7.8804   6
  -3   3  14 31.8551  2.1995   4
   0   3 -14 31.2300  1.6300   1
   3  -3 -14 32.2869  1.6422   1
   3   0  14 30.9247 10.5293   6
  -3   0 -14 29.7850  1.8549   1
   0  -3  14 30.2018  1.7692   4
   0  -3  14 16.2037  7.8241   7
   0   3 -14 32.0730  7.6742   6
   0  -3  14 16.8790  7.7006   6
  -3   1 -14 216.544   8.091   1
   1  -3  14 197.957  17.986   6
   1   2 -14 213.474   7.562   1
  -3   1 -14 179.953  18.395   6
   2  -3 -14 222.659  18.329   6
  -3   2  14 210.381   9.240   4
   2   1  14 212.451  19.127   6
   1   2 -14 229.317  15.782   6
   1   2 -14 217.294   8.124   2
   1  -3  14 206.866  16.625   7
  -3   2  14 202.546  16.743   6
   2  -3 -14 211.231   7.921   1
  -1   3 -14 207.241  17.625   6
  -1   3 -14 207.977   7.875   1
   3  -2 -14 199.538  20.136   7
   3  -2 -14 211.536   7.588   1
  -1  -2  14 188.201  18.856   7
  -2  -1 -14 198.980  18.813   6
  -2   3  14 211.591  19.316   6
   3  -2 -14 219.916   7.761   2
  -1  -2  14 216.061   8.767   4
  -1  -2  14 178.838  15.499   6
   3  -2 -14 224.189  15.246   6
   3  -1  14 222.036  19.242   6
  -2  -1 -14 221.473   8.098   1
  -2   3  14 212.008   9.165   4
  -3   1  14 334.555  13.592   4
   1  -3 -14 334.838  24.561   6
  -3   2 -14 323.412  24.551   6
  -3   1  14 330.485  20.312   6
   2   1 -14 313.736  11.820   2
   1  -3 -14 334.298  11.859   1
   2  -3  14 311.991  24.071   6
   2   1 -14 307.576  11.294   1
   1   2  14 335.643  13.347   4
  -3   2 -14 333.375  11.939   1
   2   1 -14 344.475  19.206   6
   1   2  14 270.215  23.468   6
  -2   3 -14 313.868  23.946   6
  -1  -2 -14 324.054  11.888   1
  -1   3  14 312.794  24.954   6
  -1   3  14 336.137  13.361   4
   3  -1 -14 311.661  11.284   1
  -2   3 -14 327.175  11.866   1
  -2  -1  14 317.505  26.705   7
  -2  -1  14 307.792  19.193   6
   3  -2  14 331.372  24.711   6
   3  -1 -14 332.536  19.076   6
  -2  -1  14 321.727  13.241   4
   3  -1 -14 316.357  11.683   2
   3  -1 -14 308.029  25.330   7
  -1  -2 -14 318.207  24.693   6
  -3   0  14 58.9586  3.1867   4
   3   0 -14 57.8377  2.8200   2
   0  -3 -14 61.3971  2.9131   1
  -3   3 -14 57.4713  2.8281   1
   0   3  14 55.5952  3.1084   4
   0   3  14 60.4483 12.0502   6
   3  -3  14 72.8392 12.6939   6
   0   4 -14 200.278   8.025   2
   0   4 -14 232.026  19.249   6
   4  -4 -14 197.079   7.636   1
  -4   4  14 200.171   9.093   4
   0  -4  14 200.133  19.122   6
   0   4 -14 200.103   7.607   1
  -4   0 -14 207.116   7.970   1
   4  -4 -14 215.086  18.654   6
   0  -4  14 193.678  21.608   7
  -4   3  14 413.914  16.627   4
  -4   1 -14 413.170  14.724   1
   1   3 -14 408.804  14.791   2
   3  -4 -14 392.560  14.479   1
   1   3 -14 407.529  25.346   6
   1  -4  14 345.931  28.219   6
   1   3 -14 404.352  14.178   1
  -1  -3  14 373.501  31.559   7
  -1   4 -14 394.701  14.482   1
  -1  -3  14 388.783  16.086   4
   4  -3 -14 397.740  14.304   2
   4  -3 -14 439.922  25.662   6
  -3   4  14 397.637  16.683   4
   4  -3 -14 383.164  14.167   1
  -3  -1 -14 434.337  14.782   1
  -3   4  14 394.007  30.011   6
  -4   2  14 4.60559 1.02430   4
   2  -4 -14 6.14928 0.87955   1
  -4   2 -14 5.64528 0.88662   1
   2   2 -14 4.93924 0.94792   2
  -2  -2 -14 6.14193 1.01858   1
  -2   4 -14 5.71736 0.85243   1
  -2  -2 -14 5.66608 0.92932   5
  -2   4  14 5.86172 0.95802   4
  -2  -2  14  2.2811 10.1298   7
  -2  -2  14 4.58055 0.75531   4
  -4   3 -14 273.914   9.898   1
   3   1 -14 268.358   9.929   2
   1   3  14 256.983  11.003   4
   1  -4 -14 250.185   9.849   1
  -4   1  14 255.877  11.207   4
  -3   4 -14 261.481   9.864   1
   4  -1 -14 281.257   9.670   2
  -1   4  14 260.707  10.979   4
  -1  -3 -14 261.133   9.784   1
  -3  -1  14 206.756  24.303   7
  -3  -1  14 268.797  10.895   4
  -1  -3 -14 245.994  10.301   5
   4   0 -14 309.925  11.664   2
   0  -4 -14 307.318  12.187   5
  -4   4 -14 306.165  11.718   1
   0   4  14 323.558  12.978   4
  -4   0  14 313.317  13.134   4
   0  -4 -14 306.246  11.609   1
  -5   5  14 70.3414  4.1136   4
   0  -5  14 76.4514  3.4435   1
  -5   0 -14 71.1653  3.5129   1
   5  -5 -14 74.4812  3.2996   1
   0   5 -14 71.0552  3.6517   2
   1   4 -14 25.1207  1.9123   2
   1  -5  14 23.4668  1.8181   1
  -5   1 -14 25.3836  1.8132   1
  -5   4  14 24.9146  2.2167   4
   4  -5 -14 26.4982  1.7688   1
  -1   5 -14 25.0326  1.6981   1
   5  -4 -14 25.3066  1.4462   1
  -4  -1 -14 23.4579  1.8555   1
  -4   5  14 25.6096  2.1472   4
  -5   2 -14 251.269   9.539   1
   2   3 -14 247.207   9.726   2
   3  -5 -14 248.738   9.513   1
  -5   3  14 255.448  11.066   4
  -3  -2 -14 265.638   9.514   1
   5  -3 -14 250.557   9.387   2
  -2   5 -14 248.210   9.447   1
  -3   5  14 243.392  10.648   4
  -3  -2 -14 248.885  10.325   5
   3   2 -14 402.001  14.849   2
  -5   2  14 407.747  17.061   4
   2  -5 -14 408.232  14.990   1
  -5   3 -14 424.992  14.984   1
  -2  -3 -14 389.818  15.840   5
  -3   5 -14 397.354  14.900   1
  -2   5  14 402.451  16.665   4
  -2  -3 -14 407.230  14.992   1
   5  -2 -14 399.798  14.657   2
  -5   4 -14 10.8487  1.4054   1
   4   1 -14 14.0493  1.4584   2
   1  -5 -14 13.7826  1.4631   1
   1   4  14 15.3994  1.4193   4
  -5   1  14 11.9118  1.6603   4
  -1   5  14 15.2080  1.4073   4
   5  -1 -14 11.5360  1.3114   2
  -1  -4 -14 15.5057  1.4665   5
  -4  -1  14 10.8314  1.3937   4
  -4   5 -14 13.2786  1.4075   1
  -1  -4 -14 14.3054  1.4521   1
   0  -5 -14 55.5513  2.9810   5
  -5   0  14 54.3753  2.9771   5
  -5   0  14 54.4262  3.2766   4
   0  -5 -14 51.3304  3.0593   1
  -5   5 -14 53.4568  3.0330   1
   5   0 -14 57.6429  3.0858   2
  -6   6  14 4.13706 1.47597   4
  -6   0 -14 3.53428 1.19624   1
   6   0  14 5.27001 1.55082   3
   0   6 -14 4.10651 1.28551   2
  -6   1 -14 94.4943  4.4219   1
   5  -6 -14 98.1424  4.3016   1
   1  -6  14 96.3912  4.4665   1
   1   5 -14 95.8045  4.5497   2
  -6   5  14 97.6794  5.2914   4
  -5  -1 -14 98.8119  4.5066   1
  -5   6  14 96.2062  5.0428   4
  -1   6 -14 94.8751  4.5785   2
   4  -6 -14 214.968   8.319   1
  -6   2 -14 209.302   8.182   1
   2  -6  14 203.014   8.269   1
  -6   4  14 217.300   9.761   4
   2   4 -14 206.926   8.253   2
  -4  -2 -14 212.356   8.389   1
  -4  -2 -14 205.702   9.035   5
  -4   6  14 215.294   9.198   4
   3  -6 -14 4.04409 1.06949   1
   3   3 -14 3.60544 1.08922   2
  -6   3 -14 3.94969 1.21356   1
  -6   3  14 4.94035 1.54843   4
  -3   6 -14 3.57978 1.01525   1
  -3  -3 -14 2.74777 1.05014   1
   6  -3 -14 2.97012 1.09835   3
  -3  -3 -14 3.65416 1.14457   5
  -3   6  14 4.80147 1.10039   4
   4   2 -14 136.442   5.945   2
  -6   2  14 139.579   6.783   4
  -6   4 -14 140.249   5.889   1
   2  -6 -14 134.084   5.882   1
  -2  -4 -14 141.293   6.273   5
   6  -2 -14 131.711   5.733   2
  -2  -4 -14 132.650   5.924   1
  -2   6  14 143.026   6.294   4
   6  -2 -14 133.608   6.342   3
  -4   6 -14 130.146   5.862   1
  -6   5 -14 139.022   6.256   1
  -6   1  14 149.631   7.072   4
   5   1 -14 138.782   6.286   2
   1  -6 -14 144.241   6.313   1
  -1  -5 -14 154.799   6.404   1
   6  -1 -14 142.465   6.686   3
   6  -1 -14 150.222   6.267   2
  -5   6 -14 154.327   6.385   1
   6  -5  14 144.048   6.689   3
  -5  -1  14 143.648   6.511   5
  -1  -5 -14 149.837   6.549   5
   6   0 -14 4.83903 1.31901   2
   0  -6 -14 7.07960 1.37736   5
  -6   6 -14 4.43985 1.56421   1
   0  -6 -14 2.58698 1.26662   1
   6  -7 -14 183.415   7.404   1
   6   1  14 186.929   8.193   3
  -7   6  14 182.363   8.854   4
   1   6 -14 181.734   7.625   2
  -1   7 -14 184.237   7.675   2
   7  -1  14 182.106   8.309   3
  -6   7  14 186.314   8.613   4
  -7   2 -14 15.9344  1.7748   1
   2   5 -14 20.9645  2.0660   2
   2  -7  14 15.7646  2.0548   1
   5   2  14 24.0732  2.1264   3
   5  -7 -14 21.8857  2.0045   1
  -7   5  14 21.1059  2.4132   4
  -5  -2 -14 15.0430  1.8155   1
  -5  -2 -14 21.2893  2.2425   5
   7  -2  14 20.4570  2.2270   3
  -5   7  14 20.1448  2.1979   4
  -7   3 -14 37.2629  2.6326   1
   4  -7 -14 39.4205  2.6198   1
   3  -7  14 38.9141  2.8119   1
  -7   4  14 39.3580  3.2281   4
   3   4 -14 37.7422  2.6465   2
  -4  -3 -14 36.6741  2.6644   1
  -4  -3 -14 39.6579  3.0575   5
  -4   7  14 44.5886  2.8161   4
   7  -3  14 37.4141  2.9701   3
   7  -4 -14 36.5282  2.8484   3
   4  -7  14 58.5686  3.3770   1
  -7   3  14 52.4590  3.8561   4
  -7   4 -14 53.4665  3.1716   1
   3  -7 -14 60.9373  3.2725   1
   4   3 -14 55.3479  3.2718   2
  -3  -4 -14 53.8526  3.2198   1
   7  -3 -14 50.8506  3.4739   3
   7  -4  14 54.2964  3.5524   3
  -4  -3  14 52.5601  3.4706   5
  -3  -4 -14 62.7527  3.5886   5
   5   2 -14 30.2093  2.5566   2
  -7   2  14 29.0687  2.7869   4
  -7   5 -14 29.7376  2.5117   1
   2  -7 -14 36.5086  2.6147   1
   5  -7  14 33.9867  2.7425   1
  -2  -5 -14 30.9470  2.6420   1
  -2  -5 -14 38.0421  2.7888   5
  -5   7 -14 36.7098  2.7047   1
  -5  -2  14 33.7181  2.6718   5
   7  -2 -14 34.5242  2.8034   3
   7  -5  14 31.6803  2.8076   3
   1  -7 -14 111.435   5.426   1
   6   1 -14 120.945   5.495   2
  -7   6 -14 126.584   5.577   1
   7  -6  14 115.571   5.743   3
  -6   7 -14 106.108   5.430   1
  -1  -6 -14 110.451   5.474   1
   7  -1 -14 123.453   5.462   2
   7  -1 -14 111.037   5.644   3
  -1  -6 -14 120.647   5.652   5
   4  -8 -14 5.84746 1.64234   1
   4  -8  14 3.53322 1.65919   1
   4   4 -14 3.85804 1.67256   2
  -8   4  14 2.92330 2.10208   4
  -4  -4  14 4.06623 1.82649   5
   8  -4  14 5.03362 1.93417   3
   0   0  15 461.109  28.279   6
   0   0 -15 445.711  26.955   7
   0   0 -15 433.285  15.576   1
   0   0  15 439.289  17.954   4
   0   0 -15 412.082  26.899   6
   0   1 -15 306.386  21.699   6
   1  -1 -15 320.338  11.805   1
   1  -1 -15 329.539  23.402   7
   0  -1  15 317.746  22.504   6
   1   0  15 338.644  13.749   4
   0   1 -15 323.045  11.696   1
   1  -1 -15 324.687  11.633   2
  -1   0 -15 324.467  23.273   6
  -1   0 -15 350.986  18.868   7
   1   0  15 331.457  23.778   6
  -1   1  15 311.198  22.451   6
   1  -1 -15 331.307  22.195   6
  -1   0 -15 327.258  11.977   1
   0  -1  15 330.460  13.477   4
  -1   1  15 337.508  13.763   4
   0   1  15 322.493  23.897   6
   1   0 -15 369.893  24.595   7
   0  -1 -15 331.909  12.327   1
  -1   1 -15 347.965  12.376   1
   0  -1 -15 339.032  22.805   7
   0  -1 -15 338.220  23.577   6
   1   0 -15 329.508  12.065   1
   0   1  15 355.139  14.255   4
   1   0 -15 323.121  21.603   6
   1   0 -15 349.737  12.249   2
  -1   0  15 348.884  14.193   4
  -1   0  15 317.173  21.920   6
   1  -1  15 333.587  14.171   4
   1  -1  15 346.901  24.086   6
  -1   1 -15 360.263  24.009   6
  -2   0 -15 81.1452  3.5904   1
   0   2 -15 83.1565 10.3300   6
   0   2 -15 84.0799  3.3744   1
   2   0  15 73.7892 11.6997   6
   2  -2 -15 72.9822 11.5944   7
  -2   0 -15 76.2768 11.9214   6
  -2   2  15 59.0856 10.3712   6
  -2   2  15 92.0017  4.2418   4
   0  -2  15 81.5216  3.8939   4
   2  -2 -15 94.4840 10.4989   6
   2  -2 -15 91.4604  3.2206   2
   0  -2  15 61.2017 10.0096   6
   0  -2  15 66.7932  9.6785   7
   2  -2 -15 81.8328  3.3654   1
   1   1 -15 1.11346 0.47997   2
   1   1 -15 -1.5308  4.5150   6
   1   1 -15 0.51254 0.33320   1
  -2   1  15 -0.5083  5.1475   6
  -2   1 -15 0.47289 0.47996   1
  -2   1  15 0.44362 0.56718   4
   1  -2 -15 1.02734 0.54211   1
   1   1  15 -3.0667  6.2614   6
  -2   1 -15 0.42073 6.20717   6
   1  -2 -15 0.84800 0.27449   2
   1   1  15 1.61626 0.77047   4
   1  -2 -15 4.70416 7.13994   6
   1  -2  15 1.72232 0.59182   4
   1  -2  15 4.94781 6.32941   6
  -1  -1  15 0.81222 0.52689   4
   2  -1 -15 4.05890 5.27852   6
  -1  -1  15 0.58749 4.68080   6
   2  -1 -15 0.62974 0.35848   2
   2  -1 -15 1.32659 0.39344   1
  -1  -1 -15 0.84207 0.51307   1
   2  -1 -15 4.49526 5.57076   7
  -1   2  15 -1.2560  6.0091   6
   2  -1  15 -0.3377  6.1307   6
  -1  -1  15 -3.5153  4.8793   7
  -1   2 -15 3.74557 6.09251   6
  -1   2 -15 1.01498 0.49825   1
  -1  -1 -15 0.56481 6.30644   6
  -1   2  15 2.49172 0.68622   4
   0  -2 -15 46.3814  9.8469   6
   0   2  15 54.5341  2.9729   4
  -2   0  15 43.6912  7.2392   6
   2   0 -15 51.9602  2.4570   2
  -2   2 -15 49.0243  2.4851   1
   0  -2 -15 56.3784  1.9446   2
  -2   2 -15 38.6018 10.6768   6
   0   2  15 37.4791  9.6184   6
   0  -2 -15 54.9155  2.5582   1
   2   0 -15 49.9889  7.1633   6
   2  -2  15 48.9452 10.2425   6
   2   0 -15 54.6602  2.1773   1
  -2   0  15 51.6723  2.8958   4
  -3   3  15 7.37563 1.13505   4
  -3   0 -15 7.06889 0.96268   1
   0   3 -15 -4.5422  7.7324   6
   3  -3 -15 8.94094 0.70138   2
   0   3 -15 7.94044 0.85860   1
   0  -3  15 4.39964 6.87259   7
   3  -3 -15 9.14377 0.86418   1
   0  -3  15 8.22754 0.86310   4
  -3   3  15 1.81073 8.82414   6
   0  -3  15 4.00981 7.26123   6
   3  -3 -15 11.2740  7.2518   6
   1   2 -15 133.514   5.329   2
  -3   2  15 106.837  13.079   6
   2  -3 -15 129.442   5.070   1
   1  -3  15 107.610  14.087   6
   1   2 -15 144.395  12.571   6
   2  -3 -15 122.233  14.623   6
   2   1  15 154.836  17.796   6
  -3   2  15 135.303   6.149   4
   1   2 -15 134.249   4.867   1
  -3   1 -15 134.905   5.315   1
   1  -3  15 107.849  11.759   7
  -2  -1 -15 135.216   5.259   1
   3  -1  15 157.692  16.939   6
  -2   3  15 127.648   6.067   4
  -1  -2  15 125.545  12.801   6
  -1  -2  15 131.438   5.745   4
  -1   3 -15 132.988   5.107   1
  -1   3 -15 130.597  14.329   6
   3  -2 -15 150.308  12.706   6
  -2   3  15 112.242  15.067   6
  -1  -2  15 108.195  14.738   7
   3  -2 -15 129.916   4.908   1
   3  -2 -15 127.539   5.001   2
   1   2  15 132.759   6.254   4
  -3   1  15 121.673  11.947   6
   2   1 -15 139.836   4.965   1
   2   1 -15 135.590   5.477   2
   1  -3 -15 132.270   5.508   1
   2  -3  15 125.677  15.544   6
  -3   2 -15 139.645   5.572   1
   1   2  15 143.583  16.526   6
  -3   1  15 139.521   6.391   4
   2   1 -15 152.991  11.268   6
  -2   3 -15 130.114   5.437   1
   3  -1 -15 145.252  11.298   6
   3  -1 -15 135.661   4.957   1
   3  -2  15 135.931  15.996   6
  -1  -2 -15 141.756   5.575   1
  -1   3  15 109.325  15.715   6
  -2  -1  15 141.067   6.168   4
  -2  -1  15 124.256  11.406   6
   3  -1 -15 158.516  17.516   7
   3  -1 -15 134.758   5.359   2
  -1   3  15 136.814   6.191   4
   0   3  15 10.3207  1.1754   4
  -3   3 -15 9.35686 1.06536   1
  -3   0  15 8.60688 1.05539   4
   0  -3 -15 8.79644 0.97926   1
   3   0 -15 9.78166 1.03321   2
   4  -4 -15 26.2528  1.5697   1
   0   4 -15 23.1962  1.8534   2
  -4   4  15 24.5193  2.0842   4
  -4   0 -15 23.8679  1.8037   1
   0   4 -15 25.4110  1.4685   1
   3  -4 -15 167.194   6.524   1
   1   3 -15 170.761   6.747   2
  -4   3  15 164.232   7.697   4
   1   3 -15 166.931   6.154   1
  -4   1 -15 175.438   6.744   1
   1  -4  15 147.468  19.013   6
  -1   4 -15 167.785   6.512   1
  -3  -1 -15 175.271   6.764   1
   4  -3 -15 167.178   6.312   2
  -1  -3  15 157.686   7.069   4
  -3   4  15 161.369   7.600   4
   4  -3 -15 167.910   6.219   1
   2  -4 -15 225.465   8.923   1
  -4   2 -15 240.955   9.058   1
  -4   2  15 235.520  10.346   4
   2   2 -15 234.065   8.787   2
  -2  -2  15 215.109  23.253   7
  -2   4 -15 237.913   8.898   1
   4  -2 -15 241.018   8.717   2
  -2   4  15 236.405  10.149   4
  -2  -2 -15 233.166   9.037   1
  -2  -2  15 233.422   9.795   4
  -4   3 -15 163.858   6.794   1
   1  -4 -15 170.095   6.857   1
  -4   1  15 180.327   7.862   4
   3   1 -15 169.326   6.856   2
   1   3  15 175.691   7.607   4
  -3  -1  15 172.882   7.542   4
  -3  -1  15 129.316  20.459   7
  -3   4 -15 166.346   6.806   1
   4  -1 -15 176.063   6.401   2
  -1   4  15 176.681   7.640   4
  -1  -3 -15 170.490   6.889   1
  -4   4 -15 31.7584  2.0942   1
   4   0 -15 36.3678  2.0990   2
  -4   0  15 28.3856  2.2170   4
   0  -4 -15 31.4885  2.1123   1
   0   4  15 32.9466  2.1909   4
  -5   0 -15 32.9478  2.2498   1
   0   5 -15 32.6274  2.3371   2
  -5   5  15 32.8625  2.6532   4
   0  -5  15 32.2962  2.1278   1
   5  -5 -15 38.0588  2.0792   1
   1   4 -15 6.93725 1.25800   2
   4  -5 -15 8.12497 1.06934   1
  -5   4  15 9.32332 1.55171   4
  -5   1 -15 7.46051 1.15369   1
  -1   5 -15 9.28003 1.19067   1
  -4   5  15 8.86255 1.35076   4
  -4  -1 -15 9.33396 1.25702   1
  -5   3  15 239.773  10.485   4
   2   3 -15 232.627   9.212   2
  -5   2 -15 249.667   9.102   1
   3  -5 -15 227.431   8.974   1
  -3  -2 -15 247.314   9.150   1
  -2   5 -15 233.146   8.891   1
  -3   5  15 221.806  10.178   4
   5  -3 -15 228.512   8.695   2
  -5   3 -15 249.516   9.663   1
  -5   2  15 264.494  11.295   4
   3   2 -15 259.342   9.686   2
   2  -5 -15 249.821   9.808   1
  -2  -3 -15 261.548   9.942   1
  -3   5 -15 252.966   9.786   1
  -2  -3 -15 245.212  10.338   5
  -2   5  15 256.252  10.900   4
   5  -2 -15 254.931   9.642   2
   1   4  15 5.73740 1.12569   4
  -5   4 -15 4.74249 1.05306   1
   4   1 -15 3.65957 1.07969   2
  -5   1  15 3.98307 1.23229   4
   1  -5 -15 4.37917 1.03190   1
  -4   5 -15 3.81007 1.01414   1
  -1   5  15 5.20020 1.00098   4
  -4  -1  15 2.69509 1.04389   4
  -1  -4 -15 5.01295 1.08982   1
  -1  -4 -15 3.98182 0.96966   5
   5  -1 -15 5.01125 1.06071   2
   0   5  15 41.1988  2.4243   4
  -5   0  15 29.2662  2.4059   4
  -5   5 -15 31.1640  2.3491   1
   0  -5 -15 32.4367  2.4338   1
   5   0 -15 33.8057  2.3606   2
   0  -5 -15 35.4714  2.2587   5
  -6   0 -15 85.1023  4.2440   1
   0   6 -15 89.3012  4.3177   2
  -6   6  15 89.3301  4.9788   4
   6   0  15 90.8132  4.7541   3
   5  -6 -15 40.4884  2.3780   1
  -6   5  15 39.8066  3.1065   4
   1   5 -15 37.4516  2.5962   2
   1  -6  15 43.0421  2.5998   1
  -6   1 -15 36.6709  2.5067   1
  -5  -1 -15 39.0688  2.5616   1
  -5   6  15 42.4308  3.0120   4
  -1   6 -15 40.8248  2.7570   2
   4  -6 -15 11.9716  1.3837   1
   2  -6  15 10.2022  1.5851   1
   2   4 -15 13.5307  1.6936   2
  -6   4  15 9.37051 1.79723   4
  -6   2 -15 8.03186 1.32172   1
  -4  -2 -15 13.8183  1.7633   5
  -4  -2 -15 10.2874  1.4251   1
  -4   6  15 12.6060  1.6697   4
   3  -6 -15 5.33424 1.27815   1
  -6   3 -15 1.78092 0.99386   1
  -6   3  15 1.36260 1.31578   4
   3   3 -15 1.63421 1.19506   2
  -3   6 -15 4.02766 1.05422   1
  -3  -3 -15 3.50121 1.36814   5
  -3   6  15 5.30373 1.19907   4
  -3  -3 -15 2.62320 1.13005   1
  -6   4 -15 7.84578 1.40097   1
   2  -6 -15 10.8021  1.5128   1
   4   2 -15 8.56877 1.57013   2
  -6   2  15 7.62423 1.78430   4
   6  -2 -15 8.04143 1.27317   2
  -2  -4 -15 9.96908 1.44628   5
  -4   6 -15 11.5987  1.5006   1
  -2  -4 -15 7.22925 1.42618   1
  -2   6  15 9.28357 1.31795   4
  -6   1  15 28.6842  2.6483   4
   5   1 -15 30.5880  2.3858   2
   1  -6 -15 34.4498  2.4497   1
  -6   5 -15 30.2031  2.3439   1
   6  -5  15 34.1660  2.5541   3
  -5   6 -15 32.2913  2.3875   1
  -5  -1  15 28.2455  2.3742   5
   6  -1 -15 33.7923  2.2934   2
  -1  -5 -15 32.1493  2.3645   1
  -1  -5 -15 35.4519  2.4110   5
   6   0 -15 82.8738  4.2568   2
   0  -6 -15 81.3112  4.2481   1
   0  -6 -15 93.1850  4.3491   5
  -6   6 -15 77.5193  4.2550   1
  -7   6  15 82.1925  5.0460   4
   6   1  15 90.6711  4.6499   3
   1   6 -15 76.6862  4.1932   2
   6  -7 -15 82.2470  4.1060   1
  -1   7 -15 77.6875  4.2652   2
  -6   7  15 86.8307  4.8559   4
   7  -1  15 79.7153  4.5795   3
   2   5 -15 9.79810 1.64504   2
  -7   5  15 9.97556 2.22187   4
  -7   2 -15 9.02227 1.67331   1
   5  -7 -15 11.3000  1.5516   1
   7  -2  15 12.6106  1.9319   3
  -5   7  15 14.1708  2.0789   4
  -5  -2 -15 11.6958  1.8420   1
   3   4 -15 16.5924  1.9041   2
  -7   4  15 24.2410  2.7227   4
  -7   3 -15 15.4790  1.8070   1
   3  -7  15 13.2183  2.0415   1
   4  -7 -15 23.4978  1.9906   1
  -4  -3 -15 19.3518  2.1638   5
  -4   7  15 21.8849  2.0603   4
   7  -3  15 17.1607  2.1742   3
  -4  -3 -15 17.9230  2.0635   1
  -7   3  15 15.0111  2.2532   4
   4   3 -15 15.9402  2.0400   2
   3  -7 -15 18.5386  1.9510   1
   4  -7  15 12.0973  1.8770   1
  -7   4 -15 21.6272  1.9623   1
  -3  -4 -15 21.1827  2.1202   5
  -3  -4 -15 15.0071  2.0318   1
  -4  -3  15 15.8897  2.0255   5
   7  -4  15 14.4093  2.0382   3
  -4   7 -15 20.2198  1.9620   1
   5   2 -15 11.3322  1.7788   2
   2  -7 -15 13.9928  1.8202   1
  -7   5 -15 6.37099 1.68586   1
  -7   2  15 10.4815  2.0140   4
   7  -5  15 7.02342 1.75147   3
  -5   7 -15 9.88619 1.86268   1
  -5  -2  15 8.99214 1.73009   5
  -2  -5 -15 7.53598 1.77258   1
   6   1 -15 81.7639  4.3599   2
  -7   6 -15 80.1568  4.3727   1
   1  -7 -15 86.2057  4.3310   1
   7  -1 -15 77.8579  4.2529   2
  -6   7 -15 85.6161  4.4752   1
   7  -6  15 71.4051  4.4580   3
  -1  -6 -15 82.2225  4.3384   1
  -1  -6 -15 86.0938  4.4166   5
   0   0 -16 3006.83  157.82   7
   0   0 -16 2941.81  102.85   1
   0   0  16 3003.92  144.92   6
   0   0 -16 2999.23  144.21   6
   0   0  16 2881.39  117.05   4
   0   1 -16 294.145  10.705   1
  -1   1  16 250.170  20.754   6
   1  -1 -16 295.499  21.870   7
  -1   0 -16 287.806  10.850   1
  -1   0 -16 275.844  21.951   6
  -1   1  16 304.031  12.499   4
   0   1 -16 303.565  21.068   6
   1   0  16 299.611  22.745   6
   0  -1  16 295.697  12.221   4
   1  -1 -16 288.148  10.675   1
   1   0  16 309.257  12.388   4
   0  -1  16 277.562  21.410   6
   1  -1 -16 287.047  20.775   6
  -1   0 -16 326.562  17.283   7
   1  -1 -16 292.784  10.448   2
  -1   0  16 155.564  14.831   6
  -1   1 -16 155.899  15.651   6
   0   1  16 170.361   7.423   4
   1   0 -16 171.642   6.321   2
   0   1  16 137.500  15.705   6
   0  -1 -16 166.467   6.281   1
   0  -1 -16 177.460   6.130   2
  -1   0  16 171.388   7.502   4
   1   0 -16 179.047  14.576   6
   1  -1  16 148.808  16.000   6
   1   0 -16 168.245   6.223   1
  -1   1 -16 163.515   6.407   1
   1  -1  16 176.125   7.480   4
   0  -1 -16 181.061  14.458   7
   0  -1 -16 172.617  16.383   6
   2  -2 -16 51.8455  2.0518   2
   0  -2  16 47.4478  2.6299   4
   2  -2 -16 48.0445  2.2387   1
   0  -2  16 36.6459  7.8485   7
   0   2 -16 51.4063  2.2351   1
   2   0  16 44.8543 10.9544   6
   2  -2 -16 48.6976 10.1880   7
   0   2 -16 56.6268 10.1685   6
   0  -2  16 27.2698  8.6549   6
  -2   2  16 47.7401  2.8854   4
  -2   2  16 28.4457  8.7525   6
   2  -2 -16 56.7211  9.6244   6
  -2   0 -16 45.9825  2.4281   1
   1  -2 -16 761.696  27.545   1
  -2   1  16 814.760  43.436   6
   1  -2  16 788.174  43.904   6
   1  -2 -16 785.019  44.729   6
  -2   1 -16 748.548  45.580   6
   1  -2  16 783.595  31.341   4
  -2   1 -16 755.826  27.641   1
   1   1 -16 774.652  27.214   1
   1   1 -16 825.536  42.410   6
  -2   1  16 812.664  31.556   4
   1   1  16 785.625  31.526   4
   1   1 -16 769.168  27.549   2
   1  -2 -16 827.131  48.964   7
   1  -2 -16 741.565  27.091   2
   1   1  16 789.644  46.355   6
   2  -1 -16 783.024  27.359   2
  -1   2  16 797.285  31.533   4
   2  -1  16 806.998  46.474   6
  -1  -1  16 769.275  42.636   6
  -1   2  16 744.508  45.084   6
  -1  -1  16 790.917  31.277   4
  -1   2 -16 752.377  43.241   6
   2  -1 -16 819.997  42.498   6
  -1  -1 -16 758.978  45.794   6
   2  -1 -16 744.938  48.620   7
   2  -1 -16 756.649  27.245   1
  -1  -1 -16 797.056  27.686   1
  -1   2 -16 761.624  27.448   1
  -2   0  16 22.9806  7.1526   6
   0   2  16 34.3235  2.2472   4
  -2   2 -16 33.9901  1.8722   1
   2   0 -16 34.6065  1.8468   2
   2  -2  16 26.3855 10.9742   6
   2   0 -16 34.7307  1.5578   1
  -2   0  16 33.4808  2.2103   4
   2   0 -16 33.9489  6.6941   6
   0  -2 -16 30.3289  1.8655   1
   3  -3 -16 635.642  23.398   1
   0  -3  16 644.405  39.688   6
   0   3 -16 689.479  38.842   6
   3  -3 -16 660.309  23.190   2
   0   3 -16 647.468  23.349   1
   3  -3 -16 662.362  39.132   6
  -3   3  16 700.049  27.159   4
   0  -3  16 658.531  26.526   4
  -3   0 -16 693.928  23.840   1
   0  -3  16 652.217  43.150   7
  -3   3  16 645.669  40.945   6
   2  -3 -16 94.8258  3.9338   1
   2  -3 -16 102.336  14.521   6
   1   2 -16 92.6443  3.7365   1
   1   2 -16 99.3316 11.3168   6
   1   2 -16 96.1313  4.1900   2
  -3   2  16 78.8486 11.7862   6
  -3   1 -16 95.1529  4.1322   1
  -3   2  16 101.912   4.904   4
  -1  -2  16 92.3631  4.4123   4
  -1   3 -16 94.1142  3.8507   1
  -1  -2  16 84.0316 11.1003   6
  -2  -1 -16 97.1535  4.1808   1
   3  -2 -16 92.5725  3.7342   1
   3  -2 -16 98.5594 10.9575   6
   3  -2 -16 95.4066  3.7665   2
  -1   3 -16 109.748  14.100   6
  -1  -2  16 76.0559 13.0191   7
  -2   3  16 98.8411  4.7907   4
  -3   1  16 47.9375  3.0552   4
   2   1 -16 54.7717  2.7230   2
   1  -3 -16 55.0374  2.6796   1
   2  -3  16 33.9338 10.5318   6
  -3   2 -16 54.4904  2.7296   1
   2   1 -16 55.4589  2.1870   1
   1   2  16 54.2459  3.0482   4
  -2  -1  16 38.2315 11.3122   7
  -2   3 -16 51.2592  2.6217   1
  -2  -1  16 54.5062  2.9628   4
   3  -1 -16 55.1251  2.4873   2
  -1   3  16 54.6670  3.0831   4
   3  -1 -16 53.6402  2.1470   1
  -1  -2 -16 52.5151  2.5929   1
  -3   0  16 670.501  26.321   4
   3   0 -16 632.847  23.121   2
   0  -3 -16 637.024  23.192   1
   0   3  16 659.077  26.262   4
  -3   3 -16 637.350  23.027   1
   0   4 -16 19.2002  1.3361   1
   4  -4 -16 19.3024  1.3510   1
  -4   0 -16 16.7854  1.5476   1
   0   4 -16 18.7816  1.7302   2
  -4   4  16 17.7368  1.9269   4
   1   3 -16 98.8191  3.7199   1
  -4   3  16 89.5007  4.8580   4
  -4   1 -16 88.4130  4.1840   1
   1   3 -16 95.3129  4.2247   2
   3  -4 -16 96.8481  4.0684   1
  -1  -3  16 66.1446 14.6769   7
  -3  -1 -16 96.4962  4.2937   1
   4  -3 -16 95.1965  3.8594   2
  -1   4 -16 94.4966  4.0419   1
   4  -3 -16 94.6969  3.7121   1
  -3   4  16 101.045   4.904   4
   2  -4 -16 1601.33   56.61   1
   2   2 -16 1580.76   56.63   2
  -4   2 -16 1643.15   56.75   1
  -4   2  16 1619.60   64.56   4
  -2   4 -16 1589.32   56.63   1
  -2  -2  16 1638.75   63.99   4
  -2  -2 -16 1630.25   56.74   1
   4  -2 -16 1594.22   56.36   2
  -2  -2  16 1688.37   97.37   7
  -2   4  16 1606.43   64.32   4
   3   1 -16 170.921   6.847   2
   1   3  16 178.913   7.478   4
  -4   3 -16 164.098   6.867   1
   1  -4 -16 163.199   6.801   1
  -4   1  16 170.722   7.812   4
  -3  -1  16 169.543   7.499   4
  -1   4  16 163.445   7.521   4
  -3   4 -16 172.881   6.802   1
  -1  -3 -16 168.423   6.905   1
   4  -1 -16 174.677   6.655   2
  -4   4 -16 20.6353  1.8533   1
  -4   0  16 25.8564  2.0854   4
   4   0 -16 27.3724  1.8779   2
   0   4  16 26.9122  1.9570   4
   0  -4 -16 23.0800  1.8694   1
   5  -5 -16 7.52092 1.11661   1
   0   5 -16 6.12901 1.34486   2
  -5   0 -16 6.87780 1.23421   1
  -5   5  16 5.50988 1.35832   4
   1   4 -16 319.887  12.353   2
   4  -5 -16 322.345  12.102   1
  -5   4  16 331.154  14.187   4
  -5   1 -16 339.180  12.381   1
  -4   5  16 322.323  13.757   4
  -4  -1 -16 334.405  12.387   1
  -1   5 -16 316.101  11.947   1
  -5   3  16 256.344  10.726   4
  -5   2 -16 245.478   9.264   1
   3  -5 -16 222.642   8.915   1
   2   3 -16 236.418   9.274   2
  -3  -2 -16 238.068   9.265   1
   5  -3 -16 227.613   8.808   2
  -2   5 -16 231.203   8.989   1
  -3   5  16 228.194  10.318   4
   2  -5 -16 135.234   5.764   1
   3   2 -16 137.471   5.920   2
  -5   2  16 146.967   6.862   4
  -5   3 -16 142.577   5.948   1
   5  -2 -16 133.859   5.627   2
  -2   5  16 138.818   6.390   4
  -2  -3 -16 136.486   5.922   1
  -3   5 -16 139.642   5.847   1
   1   4  16 362.934  14.335   4
   1  -5 -16 324.533  12.749   1
   4   1 -16 344.469  12.724   2
  -5   4 -16 339.094  12.722   1
  -5   1  16 343.474  14.666   4
  -1  -4 -16 343.516  13.021   1
   5  -1 -16 346.657  12.804   2
  -1   5  16 336.490  14.342   4
  -4   5 -16 343.279  12.989   1
  -4  -1  16 343.721  14.301   4
  -5   5 -16 9.38422 1.43351   1
   0  -5 -16 10.8444  1.5169   1
   5   0 -16 12.0735  1.4381   2
  -5   0  16 11.2525  1.6343   4
   6   0  16 641.870  26.139   3
   0   6 -16 691.789  24.281   2
  -6   0 -16 685.920  24.209   1
  -6   6  16 652.710  27.251   4
  -6   1 -16 41.8598  2.7032   1
   1   5 -16 44.7321  2.8398   2
   1  -6  16 36.8002  2.5606   1
   5  -6 -16 47.2710  2.5582   1
  -6   5  16 47.5024  3.3502   4
  -5  -1 -16 39.5325  2.7535   1
  -1   6 -16 37.2944  2.7749   2
  -5   6  16 46.1346  3.1535   4
  -6   4  16 13.8195  1.9913   4
   2   4 -16 18.1535  1.8757   2
   2  -6  16 13.5338  1.8191   1
  -6   2 -16 17.1668  1.6589   1
   4  -6 -16 14.7253  1.5407   1
  -4  -2 -16 11.7701  1.5991   1
  -2   6 -16 16.0560  1.6704   1
  -4   6  16 18.8087  1.8452   4
   3   3 -16 186.187   7.461   2
  -6   3  16 179.094   8.677   4
   3  -6 -16 181.631   7.501   1
  -6   3 -16 186.256   7.521   1
  -3   6  16 186.096   8.319   4
  -3  -3 -16 178.790   7.542   1
  -3  -3 -16 188.780   8.128   5
  -3   6 -16 183.750   7.480   1
  -6   2  16 7.02527 1.66773   4
   2  -6 -16 10.0917  1.6299   1
  -6   4 -16 9.40968 1.49647   1
   4   2 -16 9.87032 1.51180   2
  -4   6 -16 14.5994  1.7249   1
   6  -2 -16 10.0128  1.3797   2
  -2  -4 -16 12.3268  1.5768   5
  -2   6  16 12.3551  1.5080   4
  -2  -4 -16 9.62288 1.67623   1
   5   1 -16 24.0495  2.2862   2
  -6   5 -16 23.9555  2.2308   1
   1  -6 -16 24.0440  2.1397   1
  -6   1  16 22.6091  2.5238   4
  -5  -1  16 20.6547  2.1424   5
  -1  -5 -16 28.0088  2.1891   5
  -5   6 -16 27.3141  2.3085   1
  -1  -5 -16 21.2837  2.0517   1
   6  -5  16 21.9651  2.1603   3
   6  -1 -16 28.0809  2.2230   2
   0  -6 -16 684.080  24.850   1
  -6   6 -16 678.175  24.855   1
   6   0 -16 684.289  24.771   2
   6   1  16 69.4132  3.9699   3
  -7   6  16 56.0444  4.0504   4
   1   6 -16 52.3356  3.4279   2
  -6   7  16 64.8053  4.0959   4
  -1   7 -16 53.7495  3.5369   2
   7  -1  16 61.1749  3.8378   3
  -7   2 -16 252.443  10.293   1
   5  -7 -16 269.212  10.219   1
  -7   5  16 276.044  12.060   4
   5   2  16 275.445  10.977   3
   2  -7  16 251.016  10.368   1
   2   5 -16 253.822  10.330   2
   7  -2  16 265.061  11.333   3
  -5  -2 -16 256.717  10.366   1
  -5   7  16 266.834  11.612   4
   3  -7  16 6.70264 1.64016   1
  -7   4  16 6.21481 1.79730   4
  -7   3 -16 6.21438 1.58672   1
   3   4 -16 7.02949 1.54765   2
  -4  -3 -16 5.16823 1.68556   1
   3  -7 -16 5.22849 1.44586   1
   4   3 -16 6.63740 1.68491   2
  -7   3  16 7.63926 2.02886   4
  -7   4 -16 7.12920 1.70953   1
  -4  -3  16 3.88638 1.55498   5
  -4   7 -16 4.78769 1.62767   1
  -3  -4 -16 3.97885 1.42643   1
  -3  -4 -16 7.47275 1.81555   5
   7  -4  16 6.77519 1.72578   3
   5   2 -16 235.696   9.686   2
   2  -7 -16 231.894   9.649   1
  -7   5 -16 242.871   9.670   1
  -7   2  16 243.014  10.909   4
  -2  -5 -16 251.528   9.787   1
   7  -5  16 230.836  10.359   3
  -2  -5 -16 251.329  10.203   5
  -5   7 -16 239.799   9.726   1
  -5  -2  16 239.310  10.256   5
   1  -7 -16 96.3396  4.8973   1
  -7   6 -16 99.6632  4.9458   1
   7  -6  16 87.8514  5.1127   3
  -6   7 -16 99.8022  5.1398   1
  -1  -6 -16 99.5128  4.9835   1
   7  -1 -16 101.429   4.885   2
  -1  -6 -16 105.878   5.091   5
   0   0  17 295.206  12.163   4
   0   0  17 255.862  21.580   6
   0   0 -17 288.175  21.392   6
   0   0 -17 290.563  10.388   1
   1  -1 -17 586.192  37.704   7
  -1   1  17 570.176  35.843   6
   1   0  17 582.280  37.179   6
  -1   1  17 603.366  24.075   4
   1  -1 -17 584.034  35.075   6
   1   0  17 619.425  24.096   4
   0   1 -17 577.429  20.795   1
   0  -1  17 606.029  36.380   6
  -1   0 -17 575.810  36.409   6
   1  -1 -17 565.602  20.719   1
  -1   0 -17 581.280  20.842   1
   1  -1 -17 590.883  20.674   2
   0  -1  17 599.391  23.804   4
   0   1 -17 592.347  34.513   6
   0  -1 -17 381.316  13.629   1
   0   1  17 373.965  15.798   4
  -1   1 -17 370.557  26.363   6
  -1   1 -17 391.313  13.699   1
  -1   0  17 382.468  15.747   4
   0  -1 -17 395.024  26.298   6
   0  -1 -17 379.952  13.353   2
  -1   0  17 360.554  24.930   6
   1  -1  17 366.708  27.175   6
   0  -1 -17 385.887  25.000   7
   1   0 -17 388.558  13.584   2
   0   1  17 349.330  26.602   6
   1  -1  17 370.401  15.693   4
   1   0 -17 365.878  13.523   1
   1   0 -17 392.954  25.004   6
   2  -2 -17 52.2961  2.3834   1
   2  -2 -17 57.8876  2.2345   2
   2  -2 -17 55.3680 10.9228   7
   0  -2  17 48.3701  2.8511   4
   0   2 -17 46.6526  9.3823   6
   2  -2 -17 63.5467 11.1081   6
   0  -2  17 42.1080 10.7403   6
   0   2 -17 56.0925  2.4494   1
  -2   2  17 52.5499  3.1468   4
  -2   0 -17 50.3759  2.6564   1
   1  -2 -17 7.95045 0.59214   2
   1  -2 -17 4.71894 8.18526   6
  -2   1  17 1.16854 6.96588   6
   1   1 -17 8.07727 0.89367   2
   1   1 -17 5.94332 6.85201   6
   1  -2  17 6.62761 1.05406   4
   1  -2  17 -0.8196  7.1981   6
   1   1 -17 8.47652 0.78916   1
   1  -2 -17 5.02562 6.59363   7
  -2   1 -17 7.38646 0.97843   1
  -2   1  17 6.84423 1.20156   4
   1   1  17 12.3294  8.8643   6
   1  -2 -17 8.00110 0.91126   1
   1   1  17 8.44713 1.28954   4
   2  -1 -17 5.85001 5.66485   6
   2  -1 -17 8.29486 0.69713   1
   2  -1 -17 6.88205 8.77824   7
  -1  -1  17 8.23402 1.09020   4
  -1   2 -17 8.88408 0.94748   1
  -1   2  17 10.2287  1.2466   4
   2  -1 -17 8.74125 0.81437   2
   2  -1  17 31.7277 11.3175   6
  -1   2  17 0.72720 8.84647   6
  -1  -1  17 6.31113 7.66176   6
  -1   2 -17 21.4820  9.8572   6
  -1  -1 -17 7.88864 0.98573   1
  -2   0  17 83.2487  4.2934   4
   2   0 -17 88.0452  3.6036   2
   2   0 -17 94.8666 10.4617   6
   2  -2  17 58.2462 12.6054   6
   0   2  17 85.5589  4.3491   4
   0  -2 -17 85.9186  3.7671   1
   2   0 -17 87.2544  3.3206   1
  -2   2 -17 84.3034  3.7243   1
  -2   0  17 66.0251  9.9094   6
   0   3 -17 10.0903  0.9610   1
   3  -3 -17 8.45953 0.88766   1
  -3   0 -17 8.14257 1.11067   1
   3  -3 -17 14.2886  9.6983   6
   0  -3  17 7.45447 1.01678   4
  -3   3  17 8.27484 1.31441   4
   0   3 -17 10.6059  9.0853   6
   0  -3  17  2.3308 10.7735   6
  -3   3  17 -7.8193  8.7421   6
  -3   1 -17 355.185  12.868   1
   1  -3  17 357.351  26.908   6
   1   2 -17 341.700  12.364   1
  -3   2  17 364.482  14.761   4
   1   2 -17 384.592  23.918   6
  -3   2  17 278.230  23.998   6
   1   2 -17 325.166  12.705   2
   2  -3 -17 354.349  12.467   1
  -1   3 -17 346.041  12.608   1
   3  -2 -17 335.209  12.414   2
  -1  -2  17 318.009  27.002   7
  -2  -1 -17 344.427  12.806   1
   3  -2 -17 371.157  23.470   6
   3  -2 -17 332.367  12.343   1
  -2   3  17 362.136  14.682   4
  -1  -2  17 353.583  14.271   4
  -2   3  17 342.137  27.354   6
   2   1 -17 206.650   8.099   2
  -3   1  17 215.588   9.344   4
   1   2  17 205.446   9.244   4
   2   1 -17 212.271   7.524   1
   1  -3 -17 205.300   7.863   1
  -3   2 -17 222.955   8.210   1
  -1  -2 -17 208.618   8.001   1
   3  -1 -17 201.874   7.503   1
  -2  -1  17 216.213   9.111   4
  -2   3 -17 214.217   8.020   1
   3  -1 -17 203.777   7.858   2
  -2  -1  17 192.396  21.302   7
  -1   3  17 206.389   9.167   4
   0   3  17 16.3180  1.5570   4
  -3   0  17 11.6023  1.4312   4
   0  -3 -17 13.7293  1.2886   1
   3   0 -17 13.2010  1.2247   2
  -3   3 -17 12.4516  1.2960   1
  -4   4  17 44.5070  3.1180   4
   0   4 -17 44.2091  2.7251   2
   0   4 -17 48.9825  2.4075   1
   4  -4 -17 49.0700  2.3860   1
  -4   0 -17 50.1472  2.7984   1
   1   3 -17 220.848   8.103   1
   1   3 -17 217.361   8.711   2
   3  -4 -17 217.530   8.419   1
  -4   3  17 226.967   9.969   4
  -4   1 -17 220.750   8.687   1
   4  -3 -17 221.415   8.183   2
   4  -3 -17 216.978   8.137   1
  -1   4 -17 222.690   8.393   1
  -3  -1 -17 230.766   8.782   1
  -3   4  17 225.722   9.853   4
   2   2 -17 148.280   6.164   2
  -4   2  17 156.250   7.146   4
  -4   2 -17 155.414   6.228   1
   2  -4 -17 149.621   6.075   1
  -2   4  17 144.883   6.914   4
  -2  -2  17 148.767   6.585   4
   4  -2 -17 151.707   5.566   2
  -2  -2 -17 148.612   6.075   1
  -2  -2  17 106.987  19.148   7
  -2   4 -17 148.042   5.933   1
  -4   1  17 372.448  15.218   4
  -4   3 -17 355.477  13.400   1
   1   3  17 368.154  15.043   4
   1  -4 -17 350.732  13.366   1
   3   1 -17 350.561  13.303   2
   4  -1 -17 347.163  13.163   2
  -1   4  17 355.889  15.026   4
  -3  -1  17 367.979  14.928   4
  -1  -3 -17 356.589  13.416   1
  -3   4 -17 352.355  13.263   1
   4   0 -17 29.8542  2.0342   2
  -4   0  17 27.1683  2.2835   4
   0  -4 -17 30.2856  2.1640   1
   0   4  17 30.9912  2.2311   4
  -4   4 -17 33.6419  2.2234   1
  -5   0 -17 75.9650  3.7685   1
   0   5 -17 68.5805  3.7889   2
  -5   5  17 77.6832  4.4558   4
   5  -5 -17 75.1082  3.3862   1
   4  -5 -17 7.34218 1.10652   1
  -5   4  17 5.40543 1.53594   4
  -5   1 -17 3.88837 1.11411   1
  -4  -1 -17 6.20484 1.19954   1
  -4   5  17 6.12354 1.36232   4
  -1   5 -17 6.78440 1.21471   1
  -5   3  17 370.722  15.353   4
   2   3 -17 353.471  13.388   2
   3  -5 -17 337.588  13.027   1
  -5   2 -17 372.487  13.433   1
  -2   5 -17 346.516  13.181   1
  -3  -2 -17 375.450  13.455   1
   5  -3 -17 338.340  12.942   2
  -3   5  17 348.115  15.037   4
   2  -5 -17 236.477   9.266   1
  -5   2  17 236.882  10.531   4
  -5   3 -17 247.489   9.364   1
   3   2 -17 233.499   9.315   2
  -2   5  17 225.915  10.295   4
  -2  -3 -17 247.622   9.374   1
  -3   5 -17 232.060   9.182   1
   5  -2 -17 234.802   9.013   2
   1   4  17 4.90864 1.12200   4
   4   1 -17 3.24988 1.12784   2
  -5   1  17 6.01340 1.40199   4
   1  -5 -17 5.16177 1.15944   1
  -5   4 -17 4.48704 1.15314   1
  -1  -4 -17 3.56822 1.14027   1
  -4   5 -17 2.26606 1.22075   1
   5  -1 -17 5.91359 1.09521   2
  -1   5  17 5.48009 1.14229   4
   0  -5 -17 137.307   5.886   1
  -5   0  17 125.333   6.355   4
   5   0 -17 127.097   5.719   2
   0   5  17 135.669   6.222   4
  -5   5 -17 133.988   5.783   1
  -6   6  17 65.7587  4.0178   4
   0   6 -17 57.3834  3.4455   2
  -6   0 -17 51.7729  3.3755   1
   1  -6  17 149.931   6.366   1
  -6   1 -17 145.261   6.399   1
   1   5 -17 144.450   6.454   2
  -6   5  17 158.325   7.547   4
   5  -6 -17 156.306   6.191   1
  -5   6  17 144.463   7.269   4
  -5  -1 -17 152.283   6.516   1
  -1   6 -17 149.149   6.489   2
   2   4 -17 20.9917  2.0535   2
  -6   4  17 21.6637  2.4242   4
   2  -6  17 16.2812  1.9252   1
   4  -6 -17 26.8363  1.9850   1
  -6   2 -17 21.6538  1.9625   1
  -2   6 -17 23.9418  1.9722   1
  -4  -2 -17 21.2419  1.9741   1
  -4   6  17 23.1743  2.1241   4
  -6   3 -17 1.64025 1.17108   1
  -6   3  17 -1.4539  1.5099   4
   3   3 -17 2.57146 1.35809   2
   3  -6 -17 0.40499 1.00227   1
  -3   6  17 1.95992 1.11965   4
  -3   6 -17 3.09498 1.24151   1
  -3  -3 -17 0.83289 1.07434   1
   4   2 -17 32.9237  2.5058   2
  -6   2  17 36.2703  3.0085   4
   2  -6 -17 38.0913  2.5494   1
  -6   4 -17 36.7261  2.6520   1
  -2   6  17 39.1468  2.6446   4
  -2  -4 -17 34.6433  2.5823   1
   6  -2 -17 37.7118  2.4844   2
  -4   6 -17 33.7354  2.4703   1
   1  -6 -17 100.382   4.660   1
  -6   1  17 91.2250  5.0880   4
   5   1 -17 95.1796  4.5759   2
  -6   5 -17 85.9751  4.5153   1
  -1  -5 -17 95.0356  4.5905   1
  -5   6 -17 92.9307  4.5498   1
   6  -1 -17 92.2546  4.4272   2
  -5  -1  17 78.4576  4.5010   5
   6   0 -17 66.3490  3.6940   2
  -6   6 -17 62.3785  3.6431   1
   0  -6 -17 60.6775  3.5949   1
  -7   2 -17 3.03293 1.61436   1
   5  -7 -17 5.33436 1.48927   1
  -7   5  17 3.72180 1.82569   4
   2   5 -17 3.57829 1.48263   2
   2  -7  17 0.55324 1.44085   1
  -5  -2 -17 2.54752 1.49816   1
   7  -2  17 6.83641 1.81563   3
  -5   7  17 5.75105 1.73842   4
  -7   4  17 97.2608  5.5340   4
   3   4 -17 93.4290  4.6449   2
  -7   3 -17 89.7706  4.5081   1
   3  -7  17 82.6827  4.5357   1
   4  -7 -17 90.9659  4.4420   1
  -4  -3 -17 85.3412  4.5344   1
   7  -3  17 102.425   5.236   3
  -4   7  17 94.1231  4.9721   4
  -7   3  17 50.4397  3.8013   4
   4   3 -17 50.6993  3.2667   2
  -7   4 -17 50.7707  3.2093   1
   4  -7  17 47.1581  3.2399   1
   3  -7 -17 56.0154  3.2277   1
  -3  -4 -17 53.6521  3.4127   1
   7  -4  17 49.9691  3.5130   3
  -4   7 -17 54.4985  3.2550   1
  -7   2  17 3.49239 1.86615   4
  -7   5 -17 4.71815 1.63886   1
   2  -7 -17 7.53557 1.72250   1
   5   2 -17 6.67612 1.81058   2
  -5  -2  17 5.16090 1.76089   5
  -5   7 -17 9.93168 1.82092   1
   7  -5  17 6.34395 1.78951   3
  -2  -5 -17 4.52765 1.86798   1
   0   0 -18 174.520   6.634   1
   0   0 -18 168.490  16.832   6
   0   0  18 176.399  17.393   6
   0   0  18 178.417   7.902   4
   1  -1 -18 97.5885 12.9955   6
  -1   0 -18 104.211   4.137   1
   0  -1  18 99.6656  4.9163   4
   1  -1 -18 109.384  12.718   7
   1  -1 -18 108.607   3.970   2
   0  -1  18 82.7984 12.8164   6
   1   0  18 86.3620 15.5734   6
  -1   1  18 105.395   5.126   4
   1  -1 -18 103.380   4.074   1
   1   0  18 105.745   5.116   4
   0   1 -18 98.3962 12.4274   6
  -1   1  18 96.5085 13.3666   6
   0   1 -18 100.406   4.148   1
   0  -1 -18 65.9299  2.9640   1
   0   1  18 65.7797  3.6965   4
   1   0 -18 67.4781  2.8987   1
   1   0 -18 68.3167 10.2388   6
   0  -1 -18 70.8506  2.7276   2
   0   1  18 61.1515 12.0744   6
   1  -1  18 70.0898  3.6816   4
  -1   0  18 65.5586  3.6566   4
   1   0 -18 66.5783  2.8821   2
   1  -1  18 49.3593 13.1153   6
  -1   1 -18 68.2523  3.0893   1
  -2   0 -18 272.692  10.258   1
   2  -2 -18 281.595  24.668   7
   2  -2 -18 272.533  10.160   1
   2  -2 -18 270.634   9.900   2
  -2   2  18 224.446  21.975   6
   0   2 -18 269.743  10.144   1
   0  -2  18 284.779  11.687   4
  -2   2  18 287.765  12.027   4
   0  -2  18 291.921  22.836   6
   2  -2 -18 296.440  21.853   6
   0   2 -18 285.713  21.613   6
   1   1  18 62.6897  3.6030   4
   1   1 -18 66.7500  3.0791   2
   1  -2 -18 71.0947 11.1427   7
   1   1 -18 73.1752 10.6104   6
   1   1 -18 64.8094  2.7855   1
  -2   1  18 44.1031 10.0273   6
   1  -2  18 62.9480  3.4692   4
  -2   1  18 68.7206  3.7048   4
   1  -2 -18 65.5770  3.0059   1
  -2   1 -18 63.2645  3.0881   1
   1  -2  18 83.1853 14.7490   6
   2  -1 -18 61.3655 11.8797   7
   2  -1 -18 66.6994  2.8555   2
  -1  -1  18 40.1424 10.5436   6
  -1   2 -18 63.2436  2.9771   1
   2  -1 -18 64.0867  2.7669   1
  -1   2  18 65.4803  3.6336   4
  -1  -1 -18 66.0517  3.1178   1
  -1   2  18 69.1228 12.9918   6
  -1  -1  18 63.5813  3.4598   4
   2  -1 -18 61.2934  9.8242   6
   0  -2 -18 166.173   6.724   1
   0   2  18 169.968   7.543   4
  -2   2 -18 168.625   6.716   1
   2   0 -18 166.510   6.231   1
   2   0 -18 178.684  14.936   6
   2   0 -18 166.400   6.519   2
  -2   0  18 173.861   7.642   4
  -3   0 -18 48.2288  2.5953   1
   0   3 -18 39.7370  2.4482   2
   0   3 -18 45.0734  2.2057   1
   0  -3  18 39.6124  2.4645   4
  -3   3  18 43.2772  2.9243   4
   3  -3 -18 42.5809  2.1450   1
  -3   1 -18 20.0616  1.6916   1
   1   2 -18 23.0682  1.7122   2
   1   2 -18 22.7687  1.3674   1
  -3   2  18 24.8834  2.0974   4
   2  -3 -18 24.4269  1.5877   1
  -1  -2  18 21.3905  1.7487   4
  -2   3  18 24.8373  2.0601   4
  -1   3 -18 25.7187  1.6208   1
   3  -2 -18 25.3046  1.4005   1
   3  -2 -18 26.5441  1.4570   2
  -2  -1 -18 25.5851  1.8071   1
   1  -3 -18 13.8166  1.2471   1
   2   1 -18 15.3659  1.4026   2
  -3   1  18 12.0370  1.6362   4
   1   2  18 14.0024  1.5546   4
  -3   2 -18 10.8955  1.2175   1
  -1  -2 -18 10.2843  1.2330   1
  -1   3  18 13.9385  1.5240   4
   3  -1 -18 14.3289  1.2162   2
  -2   3 -18 15.1580  1.2992   1
  -2  -1  18 10.5221  1.3334   4
  -3   0  18 46.3277  2.8882   4
   0  -3 -18 43.0105  2.5195   1
  -3   3 -18 44.4151  2.5116   1
   3   0 -18 44.6635  2.4451   2
   0   3  18 41.6248  2.7731   4
  -4   4  18 124.993   6.548   4
   4  -4 -18 135.238   5.316   1
   0   4 -18 137.118   5.333   1
   0   4 -18 131.828   5.763   2
  -4   0 -18 133.252   5.753   1
   3  -4 -18 64.5443  3.0644   1
  -4   1 -18 65.2423  3.3054   1
   1   3 -18 60.3990  3.2736   2
  -4   3  18 65.0340  3.8714   4
   4  -3 -18 60.3933  2.7796   1
   4  -3 -18 63.4148  2.8150   2
  -3   4  18 62.3550  3.7803   4
  -1   4 -18 67.2943  2.9504   1
  -3  -1 -18 60.1105  3.2693   1
  -4   2 -18 92.8660  4.3283   1
  -4   2  18 98.1406  5.0784   4
   2   2 -18 86.6304  4.2555   2
   2  -4 -18 90.7704  4.2003   1
  -2   4 -18 95.6503  4.1880   1
  -2  -2  18 92.1603  4.5042   4
   4  -2 -18 92.0503  3.9471   2
  -2   4  18 96.0961  4.8812   4
  -2  -2 -18 98.6448  4.3882   1
   1  -4 -18 88.4795  4.1253   1
   3   1 -18 84.3630  4.0416   2
   1   3  18 92.2364  4.6123   4
  -4   1  18 92.3161  4.7798   4
  -4   3 -18 83.5360  4.0828   1
  -3   4 -18 86.4682  3.9871   1
  -1  -3 -18 86.8750  4.1704   1
   4  -1 -18 87.3293  3.9414   2
  -1   4  18 90.2410  4.4368   4
  -3  -1  18 87.6697  4.4257   4
  -4   4 -18 211.350   8.532   1
   0   4  18 215.730   9.493   4
   4   0 -18 207.205   8.406   2
   0  -4 -18 208.919   8.522   1
  -4   0  18 229.361   9.640   4
   0   5 -18 13.2379  1.7242   2
  -5   5  18 13.4366  1.8808   4
  -5   0 -18 10.8276  1.5417   1
   4  -5 -18 35.2619  2.1980   1
   1   4 -18 30.2762  2.4263   2
  -5   1 -18 33.8085  2.4392   1
  -5   4  18 35.6372  2.8306   4
  -4   5  18 37.5035  2.7618   4
  -1   5 -18 35.8613  2.1841   1
  -4  -1 -18 34.1751  2.4219   1
  -5   2 -18 112.842   5.037   1
   3  -5 -18 111.940   4.844   1
  -5   3  18 114.874   5.862   4
   2   3 -18 109.975   4.926   2
   5  -3 -18 106.819   4.601   2
  -3   5  18 110.375   5.561   4
  -3  -2 -18 105.211   5.038   1
  -2   5 -18 110.868   4.792   1
  -5   3 -18 80.2570  4.0322   1
   2  -5 -18 81.4031  3.9849   1
   3   2 -18 75.7130  3.8729   2
  -5   2  18 79.9603  4.6495   4
  -2  -3 -18 82.4899  4.0652   1
   5  -2 -18 82.6603  3.7428   2
  -3   5 -18 89.0136  3.9398   1
  -2   5  18 79.8596  4.3532   4
  -5   4 -18 34.0662  2.4479   1
   1   4  18 34.2496  2.5073   4
   1  -5 -18 36.0241  2.4759   1
   4   1 -18 34.6380  2.4273   2
  -5   1  18 35.4252  2.8159   4
  -1   5  18 36.8757  2.5672   4
   5  -1 -18 34.9864  2.2982   2
  -1  -4 -18 32.2163  2.4174   1
  -4   5 -18 33.0580  2.3670   1
  -5   5 -18 5.38311 1.34079   1
   0  -5 -18 7.59103 1.44634   1
  -5   0  18 5.41399 1.47702   4
   0   5  18 9.53394 1.57275   4
   5   0 -18 5.56376 1.41489   2
  -6   0 -18 26.2700  2.3782   1
   0   6 -18 27.4925  2.5960   2
  -6   6  18 26.4924  2.6974   4
   1   5 -18 28.3505  2.3930   2
  -6   5  18 33.5731  3.0447   4
  -6   1 -18 29.2684  2.3336   1
   5  -6 -18 30.3416  2.1104   1
  -5  -1 -18 24.8440  2.3267   1
  -1   6 -18 24.8907  2.3363   2
  -5   6  18 29.9122  2.6863   4
   2  -6  18 138.844   6.270   1
   2   4 -18 150.113   6.402   2
   4  -6 -18 153.714   6.098   1
  -6   2 -18 154.589   6.376   1
  -6   4  18 143.323   7.341   4
  -2   6 -18 144.180   6.156   1
  -4  -2 -18 138.093   6.345   1
  -4   6  18 144.077   7.053   4
  -6   3 -18 36.4415  2.6097   1
   3   3 -18 41.6333  2.8540   2
  -6   3  18 36.0286  3.1502   4
   3  -6 -18 37.8048  2.6213   1
  -3   6  18 41.0496  2.8471   4
  -3  -3 -18 37.9047  2.7422   1
  -3   6 -18 40.0993  2.6182   1
  -6   2  18 101.781   5.552   4
   2  -6 -18 104.859   4.601   1
   4   2 -18 88.0895  4.6205   2
  -6   4 -18 88.0352  4.6079   1
   6  -2 -18 98.3022  4.4878   2
  -4   6 -18 95.9994  4.6543   1
  -2  -4 -18 91.4697  4.6997   1
  -2   6  18 101.312   4.997   4
   5   1 -18 18.1358  1.9532   2
  -6   5 -18 18.8237  2.1032   1
  -6   1  18 16.8518  2.3018   4
   1  -6 -18 19.9893  2.2761   1
  -5   6 -18 19.1413  2.0676   1
   6  -1 -18 21.2466  1.9287   2
  -1  -5 -18 17.9783  2.2388   1
  -6   6 -18 28.7158  2.5361   1
   0  -6 -18 28.2031  2.5139   1
   6   0 -18 32.6542  2.6246   2
   5  -7 -18 18.7889  2.1071   1
  -7   2 -18 14.0610  2.1197   1
   2  -7  18 10.4956  2.0852   1
  -5  -2 -18 9.15895 1.94170   1
  -5   7  18 13.0324  2.1056   4
  -2   7 -18 15.0854  2.0781   2
  -7   3 -18 2.52694 1.53071   1
   4  -7 -18 5.08018 1.63890   1
   3   4 -18 1.08186 1.43095   2
  -7   4  18 2.36066 1.82634   4
   3  -7  18 1.52107 1.69524   1
  -4   7  18 5.21039 1.80778   4
   7  -3  18 4.18703 1.80678   3
  -4  -3 -18 3.78860 1.57855   1
  -7   3  18 4.65760 2.17459   4
   4   3 -18 2.93539 1.47200   2
   4  -7  18 3.02631 1.72944   1
   3  -7 -18 5.84399 1.50821   1
  -7   4 -18 1.85703 1.72135   1
  -4   7 -18 3.48872 1.50160   1
  -3  -4 -18 2.48922 1.53293   1
   7  -4  18 2.34244 1.83908   3
   2  -7 -18 13.9127  2.0619   1
  -7   5 -18 12.5324  1.9360   1
  -7   2  18 11.1600  2.4990   4
  -2  -5 -18 13.7196  2.1393   1
   7  -5  18 13.5381  2.3717   3
  -5  -2  18 10.5383  2.2715   5
  -5   7 -18 16.5349  2.1505   1
   0   0  19 31.8204 11.0999   6
   0   0 -19 54.3791  2.5751   1
   0   0  19 53.2667  3.0687   4
   0   0 -19 54.2817  2.4329   2
   0   1 -19 31.8491  1.8119   1
   0   1 -19 27.4574  8.8693   6
  -1   1  19 34.2474  2.4297   4
   1  -1 -19 33.6580  1.6935   2
   1  -1 -19 32.8928  1.7887   1
   1   0  19 33.0334  2.4243   4
   0  -1  19 31.5142  2.2868   4
  -1   0 -19 32.9595  1.9393   1
   1  -1 -19 29.4860  9.6516   6
   0  -1 -19 22.4586  1.6310   1
   1  -1  19 26.3743  2.0602   4
   1   0 -19 25.5407  9.7734   6
  -1   0  19 9.52942 9.39364   6
  -1   0  19 24.9170  2.0332   4
   1   0 -19 26.9534  1.6079   2
   0   1  19 28.8231  2.1514   4
   0  -1 -19 29.3629  1.4320   2
   1   0 -19 26.6696  1.5178   1
  -1   1 -19 24.3074  1.6497   1
   0  -2  19 31.8498 12.9350   6
   0  -2  19 51.6046  2.9739   4
  -2   2  19 28.6846 13.7146   6
   2  -2 -19 52.3399  2.4347   1
  -2   0 -19 50.9648  2.7315   1
  -2   2  19 52.2784  3.2465   4
   2  -2 -19 53.5296  2.2787   2
   0   2 -19 51.8866  2.4600   1
   1  -2  19 74.7653  4.0394   4
   1   1  19 83.8276  4.3041   4
   1   1 -19 77.9090  3.5447   2
   1  -2 -19 72.6810  3.4336   1
  -2   1 -19 76.8150  3.6207   1
   1   1 -19 75.1689  3.2659   1
   1   1 -19 90.1924 11.8522   6
  -2   1  19 78.5318  4.2617   4
  -1  -1 -19 77.5401  3.6258   1
   2  -1 -19 77.5271  3.2863   2
  -1   2 -19 73.7818  3.4579   1
  -1  -1  19 79.0818  4.0671   4
   2  -1 -19 80.4738  3.2854   1
   2  -1 -19 85.4494 11.6146   6
   2  -1 -19 72.3031 12.8612   7
  -1   2  19 80.3112  4.2696   4
   0  -2 -19 59.7059  3.0243   1
  -2   0  19 61.8036  3.4904   4
   2   0 -19 63.0117  2.8975   2
   2   0 -19 66.0147  2.6848   1
   0   2  19 61.5254  3.5780   4
  -2   2 -19 59.1871  3.0390   1
   0   3 -19 62.5096  3.2416   2
   0   3 -19 64.8529  2.9299   1
   0  -3  19 56.0938  3.2587   4
  -3   0 -19 65.6838  3.3226   1
   3  -3 -19 63.3998  2.8912   1
  -3   3  19 66.4583  3.8316   4
   1   2 -19 15.1496  1.1056   1
  -3   2  19 16.3827  1.8264   4
   1   2 -19 12.3874  1.3281   2
   2  -3 -19 12.8269  1.2129   1
  -3   1 -19 13.7443  1.4828   1
  -1  -2  19 11.7168  1.3328   4
   3  -2 -19 13.2290  1.0695   1
  -2  -1 -19 12.9545  1.3781   1
   3  -2 -19 16.7439  1.1401   2
  -1   3 -19 12.9147  1.2669   1
  -2   3  19 14.8466  1.6635   4
   1  -3 -19 13.4177  1.3741   1
  -3   2 -19 13.0388  1.4407   1
   1   2  19 11.2005  1.4676   4
  -3   1  19 10.8292  1.5274   4
   2   1 -19 11.9235  1.2348   2
  -2   3 -19 11.8137  1.2594   1
  -1  -2 -19 11.2130  1.2831   1
  -1   3  19 12.3917  1.4949   4
  -2  -1  19 11.2836  1.3831   4
   3  -1 -19 14.5522  1.2256   2
   3   0 -19 108.042   4.702   2
   0  -3 -19 109.302   4.842   1
  -3   3 -19 107.195   4.819   1
  -3   0  19 104.902   5.420   4
   0   3  19 117.138   5.498   4
  -4   4  19 46.4633  3.1805   4
   4  -4 -19 42.0855  2.2720   1
  -4   0 -19 43.3680  2.7216   1
   0   4 -19 41.9854  2.6378   2
   0   4 -19 43.0494  2.3371   1
  -4   1 -19 14.3578  1.6261   1
   3  -4 -19 18.3445  1.4553   1
   1   3 -19 15.5850  1.7175   2
  -4   3  19 15.7287  2.0810   4
  -3  -1 -19 13.6926  1.6808   1
  -1   4 -19 17.3504  1.4421   1
  -3   4  19 17.3806  1.8584   4
   2  -4 -19 39.7946  2.3919   1
   2   2 -19 41.0734  2.5000   2
  -4   2 -19 41.7934  2.5476   1
  -4   2  19 44.6752  3.0418   4
  -2  -2  19 38.7841  2.4954   4
   4  -2 -19 43.7094  2.2324   2
  -2   4 -19 37.8066  2.1769   1
  -2  -2 -19 42.4416  2.6111   1
  -2   4  19 39.1886  2.7375   4
   3   1 -19 25.9443  1.8992   2
   1  -4 -19 23.8236  1.8504   1
   1   3  19 25.8132  2.1065   4
  -4   1  19 21.1362  2.1902   4
  -4   3 -19 22.9736  1.8993   1
   4  -1 -19 25.4296  1.7719   2
  -3  -1  19 21.7390  1.9513   4
  -1   4  19 25.5631  2.0991   4
  -1  -3 -19 24.1347  2.0262   1
  -3   4 -19 26.2822  1.9497   1
   0   4  19 35.0119  2.5341   4
   0  -4 -19 29.6336  2.2474   1
   4   0 -19 34.1269  2.2318   2
  -4   0  19 27.4030  2.4913   4
  -4   4 -19 35.7497  2.3753   1
  -5   5  19 4.30940 1.54757   4
  -5   0 -19 5.68862 1.53449   1
   0   5 -19 4.03531 1.41304   2
   4  -5 -19 79.5985  3.6229   1
  -5   4  19 73.2617  4.5068   4
  -5   1 -19 70.7639  3.7919   1
   1   4 -19 69.4944  3.7432   2
  -4   5  19 73.9480  4.3129   4
  -1   5 -19 76.2512  3.5895   1
  -4  -1 -19 70.6116  3.7783   1
   3  -5 -19 27.7254  2.0194   1
  -5   3  19 28.5210  2.7032   4
   2   3 -19 27.0937  2.1648   2
  -5   2 -19 27.2134  2.2779   1
  -3  -2 -19 29.0893  2.2341   1
   5  -3 -19 31.4885  1.8869   2
  -2   5 -19 29.4658  2.0913   1
  -3   5  19 29.5690  2.4154   4
  -5   2  19 19.2863  2.2805   4
  -5   3 -19 19.9560  1.9132   1
   2  -5 -19 22.4521  1.9175   1
   3   2 -19 22.7942  1.9885   2
  -2   5  19 21.9618  2.0608   4
  -3   5 -19 19.2222  1.8321   1
   5  -2 -19 21.7960  1.6694   2
  -2  -3 -19 19.3342  1.9293   1
   1  -5 -19 43.3962  2.8714   1
   1   4  19 50.0414  3.1173   4
  -5   4 -19 41.3425  2.8695   1
  -5   1  19 38.8660  3.1163   4
   4   1 -19 43.5979  2.8091   2
   5  -1 -19 40.9802  2.6412   2
  -4   5 -19 46.1458  2.8392   1
  -1  -4 -19 42.8007  2.8310   1
  -1   5  19 48.2200  3.0579   4
  -5   5 -19 3.15542 1.33473   1
  -5   0  19 0.10272 1.33445   4
   5   0 -19 2.54248 1.36303   2
   0  -5 -19 3.27094 1.29523   1
   0   5  19 6.28257 1.35461   4
  -6   0 -19 27.1596  2.4576   1
  -6   6  19 30.8702  3.0378   4
   0   6 -19 28.4796  2.5851   2
   1   5 -19 6.00341 1.82211   2
  -6   1 -19 7.69857 1.81013   1
  -6   5  19 6.63267 1.92363   4
   5  -6 -19 11.0183  1.5111   1
  -5   6  19 10.1767  1.9378   4
  -1   6 -19 9.77780 1.92122   2
  -5  -1 -19 7.05033 1.85153   1
   2   4 -19 19.2599  1.9735   2
  -6   2 -19 18.5074  1.9825   1
   4  -6 -19 22.4934  1.9579   1
  -6   4  19 19.6957  2.6950   4
  -4  -2 -19 17.9851  2.0192   1
  -2   6 -19 21.6562  2.0066   1
  -4   6  19 20.1977  2.1663   4
   3  -6 -19 45.0492  2.7583   1
  -6   3  19 36.7583  3.3107   4
  -6   3 -19 43.3998  2.8721   1
   3   3 -19 42.0481  2.8957   2
  -3   6  19 44.4829  3.0768   4
  -3   6 -19 42.6134  2.7291   1
  -3  -3 -19 38.5052  2.7573   1
  -6   2  19 23.1874  2.7009   4
  -6   4 -19 25.0463  2.3052   1
   4   2 -19 27.4502  2.3435   2
   2  -6 -19 29.3162  2.3085   1
  -4   6 -19 29.6013  2.3199   1
  -2   6  19 31.8110  2.4297   4
   6  -2 -19 30.1715  2.1776   2
  -2  -4 -19 22.9322  2.4536   1
   5   1 -19 6.72870 1.52998   2
  -6   1  19 3.03806 1.89827   4
  -6   5 -19 4.63043 1.51153   1
   1  -6 -19 4.84119 1.50525   1
   6  -1 -19 7.81743 1.47678   2
  -5   6 -19 5.36429 1.48793   1
  -1  -5 -19 7.74088 1.92621   1
   6   0 -19 35.3327  2.9212   2
  -6   6 -19 33.8432  2.9509   1
   0  -6 -19 34.5647  2.8439   1
  -7   3 -19 0.44753 1.75649   1
   4  -7 -19 3.00492 1.47338   1
   3  -7  19 2.11453 1.59049   1
  -4  -3 -19 1.31811 1.60058   1
  -4   7  19 6.01986 1.90174   4
   3  -7 -19 4.72534 1.75175   1
  -7   4 -19 0.72804 1.65755   1
  -7   3  19 2.79854 2.00563   4
   4  -7  19 1.41192 1.62280   1
  -4   7 -19 4.61522 1.56847   1
  -3  -4 -19 4.21004 1.81285   1
   0   0 -20 2557.35   87.75   1
   0   0 -20 2452.17   87.60   2
   0   0  20 2567.50  100.05   4
   0   1 -20 10.1118  1.0358   2
  -1   1  20 6.70560 1.25537   4
   1   0  20 8.88786 1.35830   4
   0   1 -20 10.8121  1.0670   1
   1  -1 -20 10.3138  1.0361   1
  -1   0 -20 9.16805 1.07366   1
   1  -1 -20 9.81172 0.88754   2
   0  -1  20 7.75621 1.26112   4
  -1   0  20 -5.4272  9.1536   6
  -1   0  20 15.0633  1.6149   4
   1   0 -20 12.8346  1.0968   1
   1  -1  20 13.4160  1.6377   4
   1   0 -20 23.1774  9.4702   6
   1   0 -20 14.8356  1.2416   2
  -1   1 -20 14.3428  1.3449   1
   0   1  20 14.9431  1.7198   4
   0  -1 -20 13.9055  1.2454   1
   0  -1 -20 15.8928  1.0307   2
   0  -2  20 288.321  12.145   4
  -2   0 -20 294.881  10.904   1
   0   2 -20 284.398  10.359   1
  -2   2  20 283.595  12.463   4
   0   2 -20 278.656  10.738   2
   2  -2 -20 281.406  10.498   1
   1  -2 -20 4.56291 0.87473   1
  -2   1 -20 4.37436 1.05760   1
  -2   1  20 4.44510 1.12194   4
   1   1 -20 6.20683 0.81108   1
   1  -2  20 5.02807 1.17169   4
   1   1 -20 4.63208 0.86477   2
   2  -1 -20 5.35647 0.72263   1
  -1  -1  20 4.05184 1.02646   4
  -1  -1 -20 5.62299 1.07628   1
  -1   2 -20 4.77076 0.86193   1
  -1   2  20 6.48822 1.22402   4
   2  -1 -20 6.82351 0.81224   2
   0  -2 -20 338.134  12.994   1
   2   0 -20 352.739  12.846   2
   2   0 -20 344.811  12.539   1
   0   2  20 361.544  14.967   4
  -2   0  20 353.202  14.674   4
  -2   2 -20 349.579  12.942   1
  -3   3  20 8.48182 1.46576   4
   0  -3  20 6.05696 1.23459   4
   3  -3 -20 10.5269  1.0720   1
  -3   0 -20 6.95436 1.20194   1
   1   2 -20 20.4814  1.6837   2
   2  -3 -20 20.1112  1.5765   1
  -3   2  20 21.7844  2.0888   4
  -3   1 -20 19.3571  1.7150   1
   1   2 -20 22.4783  1.4101   1
  -1  -2  20 18.7395  1.7342   4
  -2   3  20 21.4860  2.0451   4
   3  -2 -20 23.1047  1.4153   2
   3  -2 -20 20.9365  1.3644   1
  -1   3 -20 22.4081  1.6313   1
  -2  -1 -20 20.1179  1.8123   1
   2   1 -20 31.1869  2.1120   2
  -3   2 -20 31.5275  2.1395   1
   1   2  20 31.1900  2.4635   4
   1  -3 -20 31.0936  2.0291   1
  -3   1  20 31.4844  2.5448   4
  -2   3 -20 33.8715  2.1261   1
  -2  -1  20 30.2780  2.2781   4
  -1  -2 -20 32.0143  2.1222   1
  -1   3  20 31.3866  2.4605   4
   3  -1 -20 35.8596  1.9713   2
  -3   3 -20 5.50871 1.07294   1
   0   3  20 5.62515 1.18155   4
  -3   0  20 5.59398 1.45363   4
   0  -3 -20 4.51377 1.19727   1
   3   0 -20 4.81929 1.06011   2
   0   4 -20 212.131   8.173   1
  -4   4  20 214.615   9.836   4
   0   4 -20 213.070   8.556   2
   4  -4 -20 205.446   8.073   1
  -4   0 -20 219.362   8.667   1
   1   3 -20 10.6295  1.4180   2
  -4   1 -20 11.0030  1.4642   1
  -4   3  20 9.41161 1.63471   4
   3  -4 -20 11.4527  1.2487   1
  -3   4  20 8.95692 1.53858   4
  -3  -1 -20 9.37738 1.41012   1
  -1   4 -20 9.19851 1.16554   1
  -4   2 -20 1704.56   57.19   1
  -4   2  20 1644.04   65.02   4
   2   2 -20 1578.80   57.03   2
   2  -4 -20 1598.24   56.99   1
  -2  -2  20 1655.44   64.41   4
  -2   4 -20 1600.45   56.72   1
   4  -2 -20 1590.83   56.59   2
  -2  -2 -20 1644.29   57.22   1
  -2   4  20 1615.05   64.82   4
   1   3  20 7.32930 1.47048   4
   3   1 -20 8.08119 1.31994   2
  -4   3 -20 6.25889 1.18866   1
   1  -4 -20 7.24646 1.26327   1
  -4   1  20 5.38556 1.43640   4
  -1   4  20 7.53815 1.36957   4
  -1  -3 -20 5.78100 1.36864   1
   4  -1 -20 6.32064 1.04304   2
  -3  -1  20 5.47032 1.25870   4
  -3   4 -20 5.23319 1.11366   1
   0  -4 -20 176.818   7.527   1
  -4   4 -20 178.914   7.447   1
   0   4  20 186.779   8.156   4
  -4   0  20 184.271   8.451   4
   4   0 -20 181.097   7.355   2
   0   5 -20 35.9376  2.7092   2
  -5   5  20 36.4611  3.0356   4
  -5   0 -20 30.7574  2.5475   1
   4  -5 -20 5.72926 1.18993   1
   1   4 -20 5.50748 1.36286   2
  -5   1 -20 4.27523 1.52343   1
  -5   4  20 4.60241 1.67887   4
  -1   5 -20 7.73941 1.46138   2
  -1   5 -20 6.45968 1.23795   1
  -4  -1 -20 3.97867 1.32923   1
  -4   5  20 5.34742 1.54759   4
  -5   2 -20 0.82786 1.09777   1
  -5   3  20 -0.6599  1.2963   4
   3  -5 -20 0.39632 0.97514   1
   2   3 -20 0.60612 1.12013   2
  -3  -2 -20 -0.0920  1.1124   1
  -2   5 -20 0.53709 1.08224   1
  -3   5  20 1.07706 1.14200   4
  -5   3 -20 0.92943 1.07962   1
  -5   2  20 -0.1490  1.3299   4
   2  -5 -20 1.13595 1.09618   1
  -2  -3 -20 2.62123 1.34247   1
   5  -2 -20 1.63175 0.91103   2
  -3   5 -20 1.62714 1.03371   1
  -2   5  20 0.52593 1.04995   4
  -5   1  20 6.31628 1.69520   4
  -5   4 -20 10.8401  1.7440   1
   1   4  20 12.4984  1.7279   4
   1  -5 -20 6.40813 1.35233   1
   4   1 -20 11.2421  1.6792   2
  -4   5 -20 8.86023 1.65391   1
  -1  -4 -20 7.63326 1.58108   1
   5  -1 -20 12.0860  1.5462   2
  -1   5  20 11.7985  1.6650   4
   0  -5 -20 18.7109  2.0478   1
  -5   5 -20 18.1999  2.1422   1
   5   0 -20 18.7705  2.0566   2
   0   5  20 22.3988  2.1946   4
  -6   1 -20 9.04595 1.73199   1
   1   5 -20 8.59246 1.68426   2
  -6   5  20 9.10765 2.07163   4
  -1   6 -20 11.0404  1.8927   2
  -5   6  20 12.0345  2.2712   4
  -5  -1 -20 7.76997 1.77099   1
  -6   2 -20 111.212   5.502   1
   4  -6 -20 121.840   5.295   1
   2   4 -20 118.171   5.570   2
  -6   4  20 114.706   6.432   4
  -2   6 -20 123.017   5.358   1
  -4  -2 -20 118.939   5.620   1
  -4   6  20 128.683   6.249   4
  -6   3  20 12.6347  2.2614   4
  -6   3 -20 9.47716 1.71038   1
   3  -6 -20 16.3002  1.9285   1
  -3   6 -20 14.1092  1.7357   1
  -3  -3 -20 15.3949  2.0222   1
  -3   6  20 13.3956  2.0081   4
  -6   2  20 136.087   7.173   4
   2  -6 -20 134.769   6.180   1
   4   2 -20 135.800   6.201   2
  -6   4 -20 142.125   6.284   1
   6  -2 -20 142.420   5.975   2
  -4   6 -20 133.295   6.104   1
  -2   6  20 150.468   6.708   4
  -2  -4 -20 136.402   6.234   1
  -6   5 -20 15.7431  2.0419   1
   5   1 -20 15.5455  1.9377   2
   1  -6 -20 16.6116  2.0139   1
  -6   1  20 10.9642  2.1339   4
   6  -1 -20 17.2874  1.8884   2
  -5   6 -20 15.8661  2.0753   1
  -1  -5 -20 12.1461  2.0054   1
   0   0  21 246.277  10.952   4
   0   0 -21 249.479   9.090   2
   0   0 -21 247.544   9.215   1
  -1   0 -21 30.3320  1.9961   1
   1   0  21 31.1483  2.4139   4
   0  -1  21 30.4713  2.3275   4
   1  -1 -21 30.9253  1.8508   1
   1  -1 -21 32.4593  1.6918   2
  -1   1  21 26.8125  2.3470   4
   0   1 -21 33.9428  1.9746   2
   0   1 -21 29.5446  1.8412   1
   0  -1 -21 25.9117  1.7582   1
   1  -1  21 23.9095  2.1249   4
  -1   1 -21 26.3918  1.7854   1
   1   0 -21 26.9872  1.6916   2
   0   1  21 23.6821  2.1679   4
   1   0 -21 27.2282  1.6319   1
  -1   0  21 26.2451  2.2278   4
   2  -2 -21 975.717  35.232   1
   0  -2  21 1024.85   40.40   4
  -2   2  21 1026.87   40.76   4
  -2   0 -21 1041.04   35.81   1
   0   2 -21 980.227  35.537   2
   0   2 -21 994.816  35.355   1
   1  -2  21 0.36125 0.83675   4
   1   1 -21 1.73894 0.71437   1
   1  -2 -21 0.86204 0.65275   1
  -2   1  21 0.97559 0.92301   4
   1   1  21 0.64233 1.09447   4
   1   1 -21 0.71529 0.68908   2
  -2   1 -21 1.17063 0.91014   1
  -1   2  21 0.37929 1.12175   4
  -1   2 -21 0.83877 0.70851   1
  -1  -1 -21 0.52313 0.73752   1
   2  -1 -21 0.35175 0.56973   1
  -1  -1  21 1.20799 0.96301   4
   2  -1 -21 1.81760 0.63455   2
  -2   0  21 1659.23   63.37   4
   0  -2 -21 1573.35   55.89   1
   2   0 -21 1569.20   55.64   2
   2   0 -21 1518.82   55.35   1
   0   2  21 1638.85   63.69   4
  -2   2 -21 1602.91   55.91   1
   0   3 -21 11.9042  1.3999   2
   3  -3 -21 13.7857  1.2334   1
  -3   0 -21 12.0677  1.4675   1
  -3   3  21 9.47477 1.65684   4
   0  -3  21 10.9086  1.4146   4
   1   2 -21 71.0452  3.0925   1
  -3   1 -21 63.5176  3.4247   1
  -3   2  21 68.5208  4.0647   4
   2  -3 -21 66.0551  3.2258   1
   1   2 -21 63.0915  3.3407   2
   3  -2 -21 65.4046  2.9684   2
  -1  -2  21 64.5455  3.6762   4
  -1   3 -21 67.1844  3.2264   1
  -2   3  21 72.5326  4.0608   4
   3  -2 -21 68.8317  2.9508   1
  -2  -1 -21 64.4320  3.4223   1
   1  -3 -21 66.0740  3.3051   1
   2   1 -21 66.4611  3.3043   2
  -3   1  21 65.4800  4.0089   4
   1   2  21 68.4627  3.8492   4
  -3   2 -21 60.2958  3.3481   1
  -1  -2 -21 59.9613  3.3014   1
  -2  -1  21 67.7334  3.7352   4
   3  -1 -21 68.8773  3.1159   2
  -2   3 -21 65.4764  3.3019   1
  -1   3  21 61.3472  3.8153   4
  -3   0  21 7.99753 1.48702   4
   3   0 -21 9.54558 1.24396   2
  -3   3 -21 11.0455  1.4740   1
   0   3  21 9.33738 1.48759   4
   0  -3 -21 9.96161 1.40730   1
  -4   0 -21 1021.92   36.86   1
  -4   4  21 1078.37   41.96   4
   0   4 -21 998.996  36.690   2
  -4   3  21 28.3775  2.6240   4
  -4   1 -21 26.4283  2.1262   1
   3  -4 -21 29.3091  1.9368   1
   1   3 -21 29.6111  2.2118   2
  -1   4 -21 28.1872  1.9420   1
  -3   4  21 26.5669  2.4707   4
  -3  -1 -21 25.1677  2.1465   1
  -4   2  21 161.059   7.839   4
  -4   2 -21 158.236   6.765   1
   2   2 -21 158.487   6.656   2
   2  -4 -21 157.633   6.429   1
  -2   4 -21 159.611   6.406   1
  -2   4  21 157.335   7.595   4
   4  -2 -21 168.837   6.357   2
  -2  -2 -21 160.718   6.770   1
  -4   1  21 33.1038  2.8156   4
   1  -4 -21 33.8612  2.3506   1
   1   3  21 34.4211  2.6384   4
  -4   3 -21 31.7556  2.2990   1
   3   1 -21 35.0872  2.3523   2
  -1   4  21 34.0767  2.6326   4
   4  -1 -21 34.3877  2.1666   2
  -3  -1  21 31.0514  2.4720   4
  -3   4 -21 36.5986  2.3647   1
  -1  -3 -21 32.0708  2.4011   1
  -4   4 -21 652.849  23.819   1
   0   4  21 665.986  26.689   4
  -4   0  21 678.409  26.880   4
   4   0 -21 651.883  23.554   2
   0  -4 -21 639.233  23.903   1
   0   5 -21 55.6715  3.3685   2
  -5   5  21 53.0095  3.8162   4
  -5   0 -21 55.6308  3.3409   1
   1   4 -21 4.45587 1.49364   2
   4  -5 -21 7.33687 1.28317   1
  -5   1 -21 5.31809 1.46542   1
  -5   4  21 4.93895 1.65947   4
  -1   5 -21 5.66134 1.41232   2
  -4   5  21 8.26791 1.91680   4
  -1   5 -21 7.80279 1.43969   1
  -4  -1 -21 4.08635 1.40748   1
  -5   3  21 2.29397 1.71011   4
   3  -5 -21 1.38111 1.11321   1
  -5   2 -21 0.31441 1.14553   1
   2   3 -21 1.53341 1.11785   2
  -2   5 -21 1.44200 1.05505   1
  -3   5  21 0.46700 1.19722   4
  -3  -2 -21 0.35252 1.30074   1
   2  -5 -21 -0.4092  1.0183   1
  -5   2  21 2.80421 1.67252   4
  -5   3 -21 0.53563 1.11647   1
   3   2 -21 2.90707 1.35016   2
  -2   5  21 -0.0740  1.2171   4
   5  -2 -21 2.19547 0.96358   2
  -2  -3 -21 1.21848 1.18184   1
  -3   5 -21 0.07308 1.01252   1
   4   1 -21 8.81905 1.49945   2
  -5   4 -21 7.34343 1.68399   1
  -5   1  21 4.10773 1.81454   4
   1  -5 -21 7.86113 1.50925   1
  -4   5 -21 10.4796  1.6773   1
   5  -1 -21 9.34007 1.39337   2
  -1  -4 -21 7.96419 1.74134   1
  -1   5  21 9.00928 1.62286   4
   5   0 -21 57.9616  3.2013   2
  -5   5 -21 51.6652  3.3558   1
   0  -5 -21 47.4406  3.2007   1
  -6   1 -21 56.2052  3.6048   1
  -5   6  21 62.7354  4.3601   4
  -5  -1 -21 60.3125  3.6316   1
  -6   2 -21 407.367  15.700   1
   4  -6 -21 410.127  15.454   1
  -6   4  21 428.869  18.145   4
   2   4 -21 404.303  15.702   2
  -4   6  21 418.475  17.767   4
  -2   6 -21 412.862  15.493   1
  -4  -2 -21 440.811  15.795   1
  -6   3 -21 0.24059 1.39908   1
  -6   3  21 -2.5996  2.0334   4
   3   3 -21 1.31848 1.52513   2
   3  -6 -21 2.16631 1.27339   1
  -3   6  21 -0.4624  1.3628   4
  -3  -3 -21 0.54286 1.46840   1
  -3   6 -21 0.74226 1.41838   1
   4   2 -21 640.504  23.852   2
  -6   4 -21 636.457  24.030   1
   2  -6 -21 669.863  23.695   1
  -6   2  21 665.506  27.382   4
  -2  -4 -21 667.391  24.114   1
   6  -2 -21 653.743  23.712   2
  -4   6 -21 670.909  23.970   1
  -2   6  21 659.643  26.939   4
  -6   5 -21 48.6256  3.4971   1
  -6   1  21 47.2055  3.8907   4
  -5   6 -21 52.7872  3.6597   1
  -1  -5 -21 46.6746  3.4044   1
   6  -1 -21 52.1531  3.1428   2
   0   0 -22 9.89129 1.09575   2
   0   0  22 8.23379 1.44675   4
   0   0 -22 9.22534 1.09336   1
   0   1 -22 33.3716  1.9233   1
   1  -1 -22 31.6931  1.7096   2
   1  -1 -22 28.6124  1.8258   1
  -1   0 -22 29.7275  2.0048   1
   0   1 -22 30.0393  1.9183   2
   0  -1  22 28.9538  2.3545   4
  -1   1  22 27.6813  2.4606   4
   1  -1  22 47.4863  3.1507   4
   0   1  22 47.6627  3.2106   4
  -1   1 -22 47.9199  2.6120   1
   1   0 -22 48.0839  2.4707   2
   1   0 -22 48.9874  2.4107   1
  -1   0  22 43.1909  3.0678   4
   0  -1 -22 47.0917  2.5791   1
   0   2 -22 401.897  15.285   2
   0  -2  22 420.141  17.344   4
  -2   0 -22 421.642  15.470   1
   0   2 -22 404.789  15.099   1
   2  -2 -22 405.207  15.061   1
  -2   2  22 441.492  17.743   4
   1   1 -22 52.1276  2.6737   2
   1  -2  22 46.2071  3.0988   4
   1  -2 -22 48.2645  2.6157   1
   1   1  22 52.6282  3.3833   4
  -2   1  22 46.1351  3.2510   4
  -2   1 -22 49.1816  2.7807   1
   1   1 -22 50.0393  2.4405   1
  -1   2  22 51.2255  3.3359   4
  -1  -1 -22 46.0635  2.7242   1
   2  -1 -22 50.9712  2.4639   2
  -1  -1  22 46.2579  3.0946   4
   2  -1 -22 52.6097  2.4799   1
  -1   2 -22 47.0446  2.6111   1
  -2   2 -22 401.026  15.149   1
   2   0 -22 412.961  14.928   2
   0   2  22 419.397  17.491   4
  -2   0  22 418.766  17.267   4
   0  -2 -22 406.207  15.214   1
  -3   3  22 52.9392  3.7477   4
   0   3 -22 57.6393  3.1105   2
  -3   0 -22 58.1508  3.2491   1
   0   3 -22 56.5643  2.8319   1
   3  -3 -22 55.1746  2.7568   1
   1   2 -22 49.0761  2.7470   2
  -3   2  22 45.5562  3.3056   4
   2  -3 -22 48.2276  2.5523   1
  -3   1 -22 42.6104  2.7229   1
  -1  -2  22 38.6616  2.8593   4
  -2   3  22 45.4746  3.1857   4
  -1   3 -22 45.9498  2.5187   1
  -2  -1 -22 47.9806  2.7963   1
   1   2  22 79.3388  4.4885   4
   1  -3 -22 78.3507  3.7637   1
  -3   2 -22 76.2463  3.8551   1
   2   1 -22 73.1879  3.7113   2
  -3   1  22 74.4126  4.5027   4
  -2   3 -22 75.0103  3.7270   1
  -1   3  22 88.8970  4.5673   4
  -2  -1  22 79.7771  4.2922   4
   3  -1 -22 77.8390  3.5559   2
  -1  -2 -22 76.2848  3.8589   1
  -3   3 -22 33.2235  2.3458   1
   0   3  22 37.2184  2.7922   4
   3   0 -22 38.3220  2.3693   2
   0  -3 -22 38.2634  2.4779   1
  -3   0  22 31.7884  2.7066   4
   0   4 -22 268.232  10.476   2
  -4   4  22 269.862  12.100   4
  -4   0 -22 267.186  10.599   1
  -4   3  22 32.7223  3.0060   4
   1   3 -22 30.5133  2.2878   2
  -4   1 -22 28.5011  2.2876   1
   3  -4 -22 31.2525  2.1279   1
  -1   4 -22 29.4944  2.1060   1
  -3   4  22 29.0366  2.6461   4
  -3  -1 -22 32.1372  2.4212   1
   2  -4 -22 2.42157 1.00893   1
  -4   2 -22 4.65979 1.37714   1
   2   2 -22 3.71913 1.25389   2
  -4   2  22 3.47335 1.47325   4
  -2   4  22 2.10661 1.24541   4
   4  -2 -22 5.05100 0.96070   2
  -2   4 -22 3.59772 1.16924   1
  -2  -2 -22 1.85725 1.18633   1
   3   1 -22 19.8321  1.8134   2
  -4   1  22 17.3818  2.1918   4
   1  -4 -22 22.2238  1.8929   1
  -4   3 -22 18.1863  1.9329   1
   1   3  22 20.5954  2.1228   4
   4  -1 -22 22.8516  1.8452   2
  -1  -3 -22 16.4919  1.8211   1
  -3   4 -22 18.0705  1.7742   1
  -1   4  22 20.2836  2.0871   4
  -3  -1  22 16.2928  1.9408   4
   0  -4 -22 265.426  10.514   1
   4   0 -22 264.146  10.276   2
   0   4  22 274.707  11.531   4
  -4   4 -22 265.345  10.477   1
  -4   0  22 262.757  11.821   4
   0   5 -22 73.0395  4.0134   2
  -5   5  22 79.9984  4.8117   4
  -5   0 -22 74.9260  4.1223   1
   4  -5 -22 29.8171  2.1126   1
   1   4 -22 25.4510  2.3154   2
  -5   1 -22 23.6462  2.2800   1
  -5   4  22 23.2240  2.7584   4
  -1   5 -22 28.4238  2.3372   2
  -4  -1 -22 27.1450  2.3610   1
  -4   5  22 28.5492  2.9242   4
  -1   5 -22 32.9472  2.4210   1
   2   3 -22 6.10984 1.62528   2
  -5   3  22 5.40407 1.78295   4
  -5   2 -22 5.95981 1.71279   1
   3  -5 -22 5.90465 1.28773   1
  -3   5  22 5.91120 1.67022   4
  -3  -2 -22 8.25846 1.59980   1
  -2   5 -22 5.09039 1.27162   1
   3   2 -22 8.87978 1.50518   2
  -5   3 -22 8.92051 1.62370   1
  -5   2  22 7.51258 1.92184   4
   2  -5 -22 10.2226  1.6768   1
  -2  -3 -22 8.92330 1.65230   1
  -3   5 -22 8.28550 1.43695   1
  -2   5  22 8.74757 1.69764   4
  -5   1  22 38.8996  3.3161   4
   4   1 -22 39.6438  2.7823   2
  -5   4 -22 41.3991  2.9972   1
   1  -5 -22 43.3240  2.9249   1
  -1   5  22 45.2952  3.1445   4
  -4   5 -22 43.0070  2.9320   1
  -1  -4 -22 40.7760  2.9934   1
   5  -1 -22 42.2691  2.6607   2
   0  -5 -22 50.7822  3.2683   1
   5   0 -22 48.7506  3.0555   2
  -5   5 -22 47.3618  3.2723   1
  -6   2 -22 173.069   7.753   1
   4  -6 -22 182.944   7.452   1
  -4   6  22 185.281   8.744   4
  -2   6 -22 197.862   7.678   1
  -4  -2 -22 178.750   7.865   1
  -6   3 -22 28.5328  2.7572   1
   3   3 -22 29.1417  2.7772   2
  -6   3  22 28.0728  3.1520   4
   3  -6 -22 29.6980  2.5163   1
  -3   6  22 36.0971  2.9202   4
  -3  -3 -22 31.5012  2.6930   1
  -3   6 -22 36.0743  2.6881   1
   2  -6 -22 188.051   7.928   1
  -6   4 -22 190.390   8.159   1
  -6   2  22 180.420   9.238   4
  -2  -4 -22 187.514   8.189   1
  -4   6 -22 187.708   7.919   1
  -2   6  22 199.170   8.844   4
   6  -2 -22 188.570   7.685   2
   0   0  23 300.043  13.062   4
   0   0 -23 295.813  11.010   1
   0   0 -23 304.289  11.062   2
   0   1 -23 3.51903 0.97691   2
  -1   1  23 2.32294 1.16976   4
   0  -1  23 3.17364 1.19761   4
  -1   0 -23 2.67337 0.91559   1
   0   1 -23 5.02301 1.01928   1
   1   0  23 4.80135 1.34447   4
   1  -1 -23 2.96438 0.80380   1
   1   0 -23 6.77935 0.97332   1
  -1   0  23 7.24777 1.43722   4
   1   0 -23 6.32724 0.96775   2
  -1   1 -23 8.23335 1.21032   1
   1  -1  23 7.90589 1.49220   4
   0  -1 -23 7.03074 1.08849   1
   0   1  23 7.03766 1.46136   4
   0   2 -23 138.537   5.596   1
   0  -2  23 141.786   6.620   4
   2  -2 -23 139.766   5.609   1
   0   2 -23 134.999   5.813   2
  -2   0 -23 132.558   5.896   1
  -2   2  23 139.245   6.918   4
   1  -2 -23 84.5947  3.9322   1
   1   1 -23 90.5459  3.9309   2
   1   1 -23 85.6548  3.7425   1
  -2   1 -23 87.1015  4.1000   1
  -2   1  23 86.8073  4.8394   4
   1   1  23 86.3544  4.8446   4
  -1  -1 -23 93.4370  4.1368   1
   2  -1 -23 89.0842  3.7616   1
   2  -1 -23 87.8089  3.6732   2
  -1   2  23 79.1256  4.7637   4
  -1   2 -23 80.1519  3.8913   1
  -1  -1  23 80.3635  4.6249   4
  -2   2 -23 231.449   9.023   1
   0   2  23 230.765  10.384   4
   0  -2 -23 228.217   9.056   1
  -2   0  23 232.817  10.394   4
   2   0 -23 231.723   8.849   2
   0   3 -23 110.273   4.570   1
   3  -3 -23 110.839   4.558   1
  -3   0 -23 103.300   5.002   1
   0   3 -23 101.937   4.769   2
  -3   3  23 111.461   5.835   4
  -3   2  23 3.35349 1.49480   4
   1   2 -23 1.91372 0.96867   2
  -3   1 -23 3.01097 1.11490   1
   2  -3 -23 0.93194 0.83438   1
  -1  -2  23 2.78727 1.15036   4
  -2   3  23 1.27630 1.48382   4
  -1   3 -23 2.26680 0.94623   1
  -2  -1 -23 2.02670 1.04427   1
  -3   1  23 1.92105 1.31062   4
   1  -3 -23 0.59098 0.99272   1
  -3   2 -23 1.97087 1.25120   1
   2   1 -23 0.68785 0.88652   2
   1   2  23 2.46669 1.27785   4
   3  -1 -23 2.39291 0.99699   2
  -2  -1  23 0.05630 1.35062   4
  -1   3  23 2.33928 1.19749   4
  -1  -2 -23 0.58793 1.07872   1
  -2   3 -23 1.19691 0.95457   1
   0   3  23 73.7213  4.3574   4
  -3   3 -23 71.9897  3.7176   1
   0  -3 -23 69.7723  3.7139   1
  -3   0  23 72.7337  4.3212   4
   3   0 -23 76.3345  3.6322   2
  -4   4  23 165.018   7.834   4
   0   4 -23 153.917   6.753   2
  -4   0 -23 156.886   6.873   1
   1   3 -23 1.81938 1.09775   2
   3  -4 -23 0.42620 0.98848   1
  -4   1 -23 0.78321 1.38407   1
  -4   3  23 2.33157 1.64986   4
  -3   4  23 -0.9668  1.2356   4
  -3  -1 -23 0.36044 1.41743   1
  -1   4 -23 0.78225 1.19993   2
  -1   4 -23 0.57370 1.03051   1
   2   2 -23 209.992   8.698   2
  -4   2 -23 228.475   8.921   1
  -4   2  23 225.832  10.290   4
   2  -4 -23 224.541   8.566   1
  -2   4  23 219.047   9.896   4
  -2   4 -23 212.945   8.562   1
  -2  -2 -23 212.374   8.858   1
   3   1 -23 0.28917 1.02002   2
  -4   1  23 -0.8108  1.4256   4
   1   3  23 1.07325 1.51850   4
   1  -4 -23 1.13208 1.13357   1
  -4   3 -23 1.04703 1.15159   1
  -1   4  23 0.13144 1.40553   4
  -1  -3 -23 -0.1367  1.0724   1
  -3  -1  23 0.66607 1.24932   4
  -3   4 -23 0.26183 1.21304   1
   4  -1 -23 1.38507 0.96972   2
  -4   4 -23 96.1364  4.6995   1
   0  -4 -23 93.9410  4.7042   1
   0   4  23 98.4624  5.2727   4
  -4   0  23 90.4545  5.2593   4
   4   0 -23 101.105   4.645   2
  -5   1 -23 40.6645  3.0778   1
  -5   4  23 36.4594  3.6072   4
   1   4 -23 43.9779  2.9214   2
  -4  -1 -23 45.1109  3.0744   1
  -4   5  23 43.3094  3.5760   4
  -1   5 -23 40.1256  2.8612   2
   3  -5 -23 8.35313 1.68475   1
  -5   3  23 7.23385 2.08095   4
  -5   2 -23 6.33498 1.59416   1
   2   3 -23 8.79884 1.65816   2
  -3  -2 -23 6.78674 1.75906   1
  -3   5  23 9.47136 2.08027   4
  -2   5 -23 11.8550  1.5882   1
   3   2 -23 15.0042  2.0260   2
  -5   2  23 15.0328  2.6604   4
  -5   3 -23 13.3883  1.8718   1
   2  -5 -23 19.0563  1.9189   1
  -2  -3 -23 16.2262  2.1323   1
  -3   5 -23 16.1912  1.8084   1
  -2   5  23 17.0031  2.1411   4
   1  -5 -23 63.4381  3.6660   1
   4   1 -23 66.7950  3.7279   2
  -5   1  23 56.5636  4.2029   4
  -5   4 -23 62.3854  3.6642   1
  -4   5 -23 62.0673  3.6832   1
  -1  -4 -23 62.4288  3.6870   1
  -1   5  23 64.9773  4.1185   4
   5  -1 -23 68.8990  3.5633   2
   0   0 -24 8.84752 1.05707   2
   0   0  24 6.80129 1.51765   4
  -1   1  24 60.1617  3.9545   4
   0   1 -24 61.1790  3.0826   2
   1  -1 -24 55.5339  2.9420   1
   0  -1  24 60.1562  3.8057   4
  -1   0 -24 59.1702  3.1212   1
   0   1 -24 62.0640  2.9892   1
   1   0  24 64.6050  3.9548   4
   1  -1  24 50.6882  3.4303   4
   0   1  24 52.3072  3.5124   4
   1   0 -24 49.7239  2.5607   1
  -1   0  24 44.9520  3.3692   4
   1   0 -24 52.9452  2.6614   2
   0  -1 -24 49.2918  2.7459   1
  -1   1 -24 48.8405  2.7497   1
   0   2 -24 64.7601  3.3793   2
   0  -2  24 66.3529  3.9456   4
   2  -2 -24 69.0182  3.2319   1
   0   2 -24 65.5429  3.2283   1
  -2   2  24 66.1525  4.2013   4
  -2   0 -24 66.7802  3.5518   1
   1   1 -24 23.3665  1.6305   1
  -2   1 -24 24.1393  1.9663   1
   1  -2 -24 22.2591  1.7814   1
   1   1  24 20.1054  2.2580   4
  -2   1  24 17.7074  2.2074   4
   1   1 -24 22.3615  1.8402   2
   2  -1 -24 24.5880  1.6430   1
  -1  -1  24 21.7917  2.1810   4
  -1  -1 -24 22.3070  1.8755   1
  -1   2 -24 23.4302  1.8599   1
  -1   2  24 22.3214  2.3800   4
  -2   2 -24 118.759   5.237   1
  -2   0  24 113.383   6.067   4
   0  -2 -24 119.143   5.242   1
   0   2  24 121.340   6.181   4
   2   0 -24 117.744   5.074   2
   3  -3 -24 10.2444  1.2783   1
   0   3 -24 8.86663 1.47733   2
  -3   3  24 9.07895 2.02773   4
  -3   0 -24 6.79572 1.44769   1
  -3   1 -24 104.630   5.059   1
  -3   2  24 110.739   5.915   4
   1   2 -24 110.287   4.981   2
   2  -3 -24 107.851   4.812   1
  -1  -2  24 105.547   5.563   4
  -2   3  24 113.887   5.984   4
  -2  -1 -24 118.470   5.200   1
  -1   3 -24 112.564   4.824   1
   1   2  24 78.1889  4.5577   4
  -3   2 -24 82.3664  3.9979   1
   2   1 -24 79.9691  3.7934   2
  -3   1  24 78.0355  4.6128   4
   1  -3 -24 71.5121  3.6947   1
  -1  -2 -24 72.6613  3.8544   1
   3  -1 -24 78.7744  3.5928   2
  -1   3  24 73.9479  4.5028   4
  -2  -1  24 74.3955  4.3770   4
  -2   3 -24 71.3879  3.7572   1
  -3   3 -24 12.3025  1.6284   1
   3   0 -24 13.8702  1.5603   2
  -3   0  24 8.20448 1.78510   4
   0   3  24 13.6893  2.0632   4
   0  -3 -24 13.6357  1.6579   1
  -4   4  24 82.9637  5.1397   4
  -4   0 -24 79.2987  4.2358   1
   0   4 -24 78.1767  4.1077   2
   1   3 -24 29.7966  2.3490   2
   3  -4 -24 30.7078  2.1720   1
  -4   1 -24 28.2816  2.4658   1
  -4   3  24 27.9032  2.8533   4
  -3   4  24 30.1577  2.8365   4
  -3  -1 -24 26.1465  2.3476   1
  -1   4 -24 30.7931  2.1566   1
  -1   4 -24 28.1325  2.3053   2
  -4   2  24 6.60922 2.10824   4
   2  -4 -24 6.48942 1.31956   1
  -4   2 -24 3.53239 1.33745   1
   2   2 -24 6.27203 1.39004   2
  -2  -2 -24 8.01575 1.76246   1
  -2   4  24 5.55013 1.61421   4
  -2   4 -24 7.45157 1.44396   1
  -4   1  24 33.9167  3.3230   4
   1   3  24 42.0028  3.2287   4
  -4   3 -24 40.5687  2.7882   1
   3   1 -24 41.7803  2.7939   2
   1  -4 -24 38.1190  2.7228   1
  -1   4  24 39.6470  3.0684   4
   4  -1 -24 42.0674  2.5901   2
  -1  -3 -24 37.3438  2.7481   1
  -3   4 -24 36.6360  2.6356   1
   0   4  24 50.9322  3.5243   4
   4   0 -24 49.4928  2.9400   2
  -4   0  24 41.0608  3.4979   4
   0  -4 -24 45.5929  3.0512   1
  -4   4 -24 45.7101  3.0071   1
  -5   1 -24 14.7174  2.0927   1
  -4  -1 -24 19.9557  2.4848   1
  -5   3  24 7.28603 2.48451   4
  -5   2 -24 9.54308 1.87814   1
   3  -5 -24 12.0693  1.6957   1
   2   3 -24 11.3338  1.7671   2
  -3  -2 -24 9.06687 1.83666   1
  -3   5  24 11.0630  2.2176   4
  -2   5 -24 10.5143  1.6465   1
   3   2 -24 12.9482  1.8604   2
  -5   3 -24 12.6470  1.9082   1
   2  -5 -24 13.0261  1.8251   1
  -5   2  24 12.4348  2.4743   4
  -2  -3 -24 13.0560  1.9692   1
  -2   5  24 14.0988  2.2518   4
  -3   5 -24 12.5697  1.7596   1
   4   1 -24 17.8241  2.0591   2
   1  -5 -24 13.9481  2.0418   1
  -5   1  24 11.1801  2.6062   4
  -1   5  24 17.9466  2.2511   4
   5  -1 -24 18.3069  1.9335   2
  -4   5 -24 15.5364  2.2504   1
   0   0  25 0.17385 1.14372   4
   0   0 -25 1.31073 0.98215   1
  -1   0 -25 48.6316  2.9147   1
   1   0  25 57.3377  3.7761   4
   1  -1 -25 51.7740  2.8072   1
   0   1 -25 59.4938  2.9317   2
   0  -1  25 48.5081  3.5709   4
  -1   1  25 52.3800  3.6540   4
   0   1 -25 54.8054  2.8855   1
   0  -1 -25 33.7840  2.2326   1
   0   1  25 32.9321  2.8589   4
   1   0 -25 34.8788  2.1264   2
   1   0 -25 34.3110  2.0985   1
  -1   0  25 30.8560  2.7590   4
   1  -1  25 30.1695  2.8037   4
  -1   1 -25 37.3342  2.2601   2
  -1   1 -25 35.3539  2.3600   1
   0   2 -25 92.6025  4.2925   2
   0  -2  25 81.0768  4.8062   4
  -2   2  25 94.0022  5.2811   4
  -2   0 -25 85.7432  4.3434   1
   2  -2 -25 89.8483  3.9885   1
   0   2 -25 90.8563  4.0366   1
  -2   1 -25 41.6413  2.6709   1
   1  -2 -25 39.1246  2.4426   1
   1   1  25 40.6746  3.1614   4
  -2   1  25 38.2826  3.2704   4
   1   1 -25 39.3994  2.4565   2
  -1   2 -25 40.8971  2.5135   1
  -1  -1 -25 39.6377  2.6627   1
  -1   2  25 40.2214  3.1995   4
  -1  -1  25 38.0438  3.0698   4
   2   0 -25 150.305   6.112   2
   0   2  25 151.947   7.442   4
  -2   0  25 151.223   7.374   4
   0  -2 -25 139.878   6.265   1
  -2   2 -25 151.320   6.325   1
  -3   3  25 37.3475  3.3868   4
   0   3 -25 36.8035  2.5584   2
  -3   0 -25 39.5519  2.8296   1
  -3   2  25 65.9369  4.4673   4
   1   2 -25 72.6832  3.5988   2
   2  -3 -25 73.3477  3.4328   1
  -3   1 -25 66.6968  3.6549   1
  -1   3 -25 64.5243  3.5769   2
  -1  -2  25 55.4523  3.8886   4
  -1   3 -25 68.1452  3.4084   1
  -2  -1 -25 64.6217  3.6264   1
  -2   3  25 66.0781  4.2286   4
   2   1 -25 48.5268  2.7626   2
  -3   1  25 47.3845  3.4852   4
   1  -3 -25 46.6909  2.7251   1
  -3   2 -25 45.2233  2.8768   1
   1   2  25 40.6769  3.3019   4
  -1  -2 -25 40.3727  2.8029   1
  -2   3 -25 45.2190  2.7718   1
  -2  -1  25 42.6812  3.2162   4
  -1   3  25 45.1229  3.3563   4
   3   0 -25 27.9299  2.2362   2
  -3   3 -25 26.3933  2.2100   1
  -3   0  25 25.6615  2.6402   4
   0   3  25 27.8871  2.6799   4
   0  -3 -25 26.2430  2.2186   1
  -4   0 -25 100.576   5.049   1
   0   4 -25 99.5818  4.9334   2
  -4   4  25 106.993   5.971   4
  -4   1 -25 17.3885  2.1226   1
   3  -4 -25 21.6058  1.9067   1
   1   3 -25 19.6667  2.0060   2
  -4   3  25 21.8022  2.6667   4
  -1   4 -25 20.2159  2.2143   2
  -1   4 -25 17.9953  1.8416   1
  -3   4  25 19.5055  2.4936   4
  -3  -1 -25 20.6133  2.2163   1
   2   2 -25 0.63798 1.19589   2
  -4   2  25 0.13867 1.93641   4
  -4   2 -25 -0.5649  1.4967   1
   2  -4 -25 -0.6208  1.1673   1
  -2   4  25 -1.1464  1.3801   4
  -2   4 -25 0.39694 1.16157   1
  -2  -2 -25 -0.0383  1.2524   1
  -4   3 -25 29.4650  2.4626   1
  -4   1  25 23.5746  2.9102   4
   1  -4 -25 32.7670  2.5999   1
   3   1 -25 32.8215  2.5474   2
   1   3  25 37.9713  3.0747   4
  -3   4 -25 31.6411  2.3951   1
  -1  -3 -25 30.8575  2.5369   1
   4  -1 -25 33.8211  2.3088   2
  -1   4  25 34.1054  2.9540   4
   4   0 -25 72.9080  3.8312   2
  -4   4 -25 71.7335  3.9694   1
   0  -4 -25 67.1828  3.8307   1
   0   4  25 68.1757  4.2403   4
  -4   0  25 56.7488  4.3600   4
   0   0 -26 1.49379 0.96829   1
   0   0  26 0.18128 1.32888   4
   1   0  26 130.333   6.719   4
   0   1 -26 125.291   5.381   1
   0   1 -26 136.778   5.504   2
  -1   0 -26 126.336   5.574   1
  -1   1  26 122.146   6.633   4
   0  -1  26 122.160   6.493   4
   1  -1 -26 131.038   5.387   1
  -1   1 -26 137.787   6.173   1
   1   0 -26 143.612   5.908   1
  -1   1 -26 167.992   6.196   2
  -1   0  26 151.946   7.316   4
   0  -1 -26 145.067   6.075   1
   0   1  26 147.139   7.417   4
   1  -1  26 142.411   7.331   4
   0   2 -26 479.583  18.188   2
   0  -2  26 506.747  20.825   4
   2  -2 -26 486.054  17.926   1
   0   2 -26 487.186  18.037   1
  -2   0 -26 498.973  18.382   1
  -2   2  26 527.705  20.779   4
   1   1  26 8.55100 1.86109   4
  -2   1 -26 10.4432  1.6512   1
   1   1 -26 10.1537  1.4834   2
  -2   1  26 8.98705 1.95118   4
   1  -2 -26 10.9652  1.4625   1
  -1   2 -26 13.0093  1.5622   2
  -1   2  26 9.37969 2.08502   4
  -1  -1  26 6.52083 1.71278   4
  -1   2 -26 9.33123 1.40466   1
  -1  -1 -26 8.19050 1.45459   1
   0   2  26 268.941  12.726   4
   2   0 -26 291.642  10.695   2
   0  -2 -26 289.443  11.027   1
  -2   0  26 288.505  12.637   4
  -2   2 -26 285.194  10.984   1
  -3   3  26 6.96736 2.12121   4
  -3   0 -26 10.6598  1.9609   1
   0   3 -26 10.1604  1.7993   2
   1   2 -26 183.276   7.345   2
  -3   2  26 182.971   8.817   4
   2  -3 -26 188.010   7.333   1
  -3   1 -26 176.942   7.565   1
  -2  -1 -26 180.671   7.612   1
  -1   3 -26 179.222   7.436   2
  -1   3 -26 185.773   7.320   1
  -1  -2  26 169.372   8.385   4
  -2   3  26 176.401   8.713   4
   2   1 -26 208.477   8.303   2
   1  -3 -26 195.109   8.258   1
   1   2  26 214.699   9.740   4
  -3   1  26 209.902   9.827   4
  -3   2 -26 205.412   8.464   1
  -1   3  26 214.234   9.627   4
  -2   3 -26 201.351   8.300   1
  -1  -2 -26 199.692   8.405   1
  -2  -1  26 212.193   9.605   4
   0   3  26 6.59279 1.78713   4
   0  -3 -26 7.33039 1.57510   1
   3   0 -26 8.94727 1.64345   2
  -3   3 -26 6.13362 1.47082   1
  -3   0  26 4.06119 1.78778   4
  -4   3  26 85.1116  5.2337   4
  -4   1 -26 76.8993  4.2408   1
   1   3 -26 78.7351  4.1179   2
  -3   4  26 76.4601  5.0505   4
  -1   4 -26 73.5300  4.0591   2
  -3  -1 -26 81.3593  4.4307   1
  -4   2  26 2.50071 1.93385   4
  -4   2 -26 4.42943 1.72552   1
   2   2 -26 1.72538 1.34044   2
   2  -4 -26 5.30493 1.66425   1
  -2   4  26 1.43588 1.87148   4
  -2   4 -26 2.28112 1.56498   1
  -2  -2 -26 0.14898 1.55387   1
  -4   3 -26 68.6700  4.0048   1
   3   1 -26 66.7563  3.7922   2
  -4   1  26 70.6208  4.6801   4
   1  -4 -26 69.7108  3.8546   1
   1   3  26 77.1107  4.6822   4
  -1   4  26 74.2076  4.5193   4
  -3   4 -26 72.1020  3.9204   1
  -1  -3 -26 69.9850  4.0684   1
   0   0  27 23.7738  2.8739   4
   0   0 -27 26.0896  2.0526   1
   0   1 -27 53.5671  2.9699   2
   1   0  27 47.5314  3.6898   4
  -1   0 -27 50.1801  2.9810   1
   0   1 -27 51.4246  2.8554   1
  -1   1  27 49.6753  3.7362   4
   0  -1  27 48.5420  3.5661   4
   1  -1 -27 51.7360  2.8791   1
   0  -1 -27 58.0531  3.2233   1
  -1   0  27 55.8259  3.9761   4
  -1   1 -27 60.6477  3.2565   1
   0   1  27 59.7981  4.2088   4
  -2   0 -27 60.0399  3.5156   1
   0  -2  27 56.6312  3.9278   4
  -2   2  27 50.8321  3.9946   4
   0   2 -27 63.2755  3.4308   2
  -2   1 -27 154.858   6.780   1
   1   1  27 165.926   8.097   4
   1   1 -27 168.216   6.699   2
   1  -2 -27 160.125   6.640   1
  -2   1  27 162.127   8.013   4
  -1   2  27 161.448   7.997   4
  -1   2 -27 155.581   6.643   1
  -1  -1 -27 154.113   6.777   1
  -1  -1  27 152.074   7.842   4
  -1   2 -27 165.506   6.724   2
   0  -2 -27 90.3800  4.3713   1
  -2   2 -27 87.9108  4.3579   1
   0   2  27 86.2151  5.2101   4
  -2   0  27 87.6602  5.2817   4
   0   3 -27 177.232   7.469   2
  -3   0 -27 181.514   7.680   1
   1   2 -27 59.6675  3.3727   2
   2  -3 -27 56.0047  3.2392   1
  -3   2  27 54.7479  4.2750   4
  -3   1 -27 55.8173  3.4258   1
  -1   3 -27 57.8561  3.2771   1
  -2  -1 -27 56.1290  3.4458   1
  -1   3 -27 56.1062  3.4336   2
  -2   3  27 59.8183  4.2549   4
   1  -3 -27 54.5073  3.3250   1
  -3   2 -27 56.1795  3.3815   1
  -3   1  27 56.4713  4.1241   4
   2   1 -27 60.2465  3.2938   2
   1   2  27 55.9090  3.9627   4
  -1  -2 -27 56.7529  3.4931   1
  -1   3  27 62.0631  4.1207   4
  -2   3 -27 55.2985  3.3339   1
  -2  -1  27 50.8829  4.0075   4
   0   3  27 130.663   6.852   4
   0  -3 -27 132.364   5.977   1
  -3   0  27 126.462   6.896   4
  -3   3 -27 128.002   5.983   1
   3   0 -27 142.297   5.831   2
   0   0 -28 9.86857 1.49241   1
   0   0  28 6.62138 1.92213   4
  -1   1  28 27.8912  2.8554   4
   1   0  28 25.4492  2.8175   4
  -1   0 -28 23.6779  2.1083   1
   1  -1 -28 27.7614  2.0640   1
   0   1 -28 25.1085  2.0536   1
   0  -1  28 20.7030  2.8495   4
   0   1  28 35.9569  3.2099   4
   0  -1 -28 34.4429  2.4485   1
  -1   1 -28 36.1632  2.4575   1
  -1   0  28 29.4077  3.1481   4
   0   2 -28 191.562   7.636   2
  -2   2  28 182.492   9.061   4
  -2   0 -28 178.600   7.722   1
   1   1  28 145.509   7.357   4
  -2   1  28 136.780   7.211   4
   1   1 -28 135.677   5.946   2
   1  -2 -28 147.333   6.060   1
  -2   1 -28 133.506   6.078   1
  -1  -1  28 132.868   7.067   4
  -1   2 -28 142.087   6.047   2
  -1   2 -28 136.257   5.955   1
  -1   2  28 139.510   7.277   4
  -1  -1 -28 137.481   6.081   1
  -2   2 -28 305.988  12.089   1
  -2   0  28 326.784  14.174   4
   0   2  28 330.338  14.161   4
   0  -2 -28 307.171  12.014   1
   0   0  29 25.9457  2.9989   4
   0   0 -29 38.7025  2.5932   1
   0   1 -29 3.31082 1.69127   1
  -1   1  29 2.23222 2.20600   4
  -1   0 -29 0.56739 1.47801   1
   1  -1 -29 5.61652 1.37595   1
   0  -1  29 2.26321 1.95356   4
   0  -1 -29 0.79572 1.39762   1
   0   1  29 2.92946 1.91742   4
  -1   0  29 -0.6400  1.7494   4
  -1   1 -29 1.65575 1.46970   1
   0   0   0    0.00    0.00   0
;
_shelx_hkl_checksum     42004
_shelx_res_file
;
    P-3m1_revised.res created by SHELXL-2014/7
TITL P-3m1
CELL 0.71069 5.6788 5.6788 18.3368 90 90 120
ZERR 2 0.0003 0.0003 0.0014 0 0 0
LATT 1
SYMM -y,x-y,z
SYMM -x+y,-x,z
SYMM y,x,-z
SYMM x-y,-y,-z
SYMM -x,-x+y,-z
SFAC  Mg Be Al O Cr
UNIT 5.8493 2 15.8491 32 0.3016
L.S. 10
WGHT    0.029600    0.031000   -5.000000
EXTI    0.046310
BASF   0.64005
FVAR       0.54966   0.98319   0.98328   0.97222   0.95245
BE1   2    0.333333    0.666667    0.102400    10.16667    0.00563    0.00563 =
         0.00496    0.00000    0.00000    0.00281
AL1   3    0.500000    0.000000    0.000000    10.25000    0.00339    0.00316 =
         0.00343    0.00098    0.00049    0.00158
AL2   3    0.666667    0.333333    0.156129    10.16667    0.00375    0.00375 =
         0.00281    0.00000    0.00000    0.00188
AL3A  3   -0.333482   -0.166741    0.244680    20.50000    0.00313    0.00356 =
         0.00337    0.00003    0.00005    0.00157
CR3B  5   -0.333482   -0.166741    0.244680   -20.50000    0.00313    0.00356 =
         0.00337    0.00003    0.00005    0.00157
AL4A  3    0.500000    0.000000    0.500000    30.25000    0.00349    0.00302 =
         0.00326    0.00000    0.00000    0.00151
CR4B  5    0.500000    0.000000    0.500000   -30.25000    0.00349    0.00302 =
         0.00326    0.00000    0.00000    0.00151
AL5   3    0.333333    0.666667    0.372761    10.16667    0.00329    0.00329 =
         0.00220    0.00000    0.00000    0.00165
MG1A  1    0.000000    0.000000    0.403210    40.16666    0.00408    0.00408 =
         0.00394    0.00000    0.00000    0.00204
CR1B  5    0.000000    0.000000    0.403210   -40.16666    0.00408    0.00408 =
         0.00394    0.00000    0.00000    0.00204
MG2A  1    0.666667    0.333333    0.340698    50.16666    0.00429    0.00429 =
         0.00384    0.00000    0.00000    0.00215
CR2B  5    0.666667    0.333333    0.340698   -50.16666    0.00429    0.00429 =
         0.00384    0.00000    0.00000    0.00215
MG3   1    0.000000    0.000000    0.103928    10.16666    0.00494    0.00494 =
         0.00431    0.00000    0.00000    0.00247
O1    4    0.666667    0.333333    0.446285    10.16667    0.00452    0.00452 =
         0.00508    0.00000    0.00000    0.00226
O2    4    0.666667    0.333333    0.059248    10.16667    0.00482    0.00482 =
         0.00342    0.00000    0.00000    0.00241
O3    4   -0.813761   -0.186239    0.057847    10.50000    0.00421    0.00421 =
         0.00453   -0.00005    0.00005    0.00193
O4    4   -0.815977   -0.184023    0.439663    10.50000    0.00431    0.00431 =
         0.00491    0.00011   -0.00011    0.00220
O5    4   -0.518545   -0.037089    0.305939    10.50000    0.00519    0.00469 =
         0.00486    0.00020    0.00010    0.00234
O6    4    0.000000    0.000000    0.296663    10.16667    0.00494    0.00494 =
         0.00387    0.00000    0.00000    0.00247
O7    4    0.333333    0.666667    0.189771    10.16667    0.00534    0.00534 =
         0.00310    0.00000    0.00000    0.00267
O8    4   -0.161746   -0.838254    0.188220    10.50000    0.00479    0.00479 =
         0.00475    0.00033   -0.00033    0.00279
EXYZ Al3a Cr3b
EADP Al3a Cr3b
EXYZ Al4a Cr4b
EADP Al4a Cr4b
EXYZ Mg1a Cr1b
EADP Mg1a Cr1b
EXYZ Mg2a Cr2b
EADP Mg2a Cr2b
TWIN 0 1 0  1 0 0 0 0 1 2
ACTA
LIST 5
HKLF 4
REM  P-3m1
REM R1 =  0.0180 for     912 Fo > 4sig(Fo)  and  0.0186 for all     940 data
REM     75 parameters refined using      0 restraints
END
WGHT      0.0296      0.0000
REM Highest difference peak  0.412,  deepest hole -1.010,  1-sigma level  0.165
Q1    1  -0.7609 -0.2391  0.4219  10.50000  0.05    0.41
Q2    1   0.0564  0.1128  0.2837  10.50000  0.05    0.40
Q3    1  -0.8712 -0.2873  0.4473  11.00000  0.05    0.35
Q4    1  -0.6863 -0.0728  0.0527  11.00000  0.05    0.34
Q5    1  -0.6341 -0.0420  0.2955  11.00000  0.05    0.34
Q6    1  -0.5720 -0.1440  0.3288  10.50000  0.05    0.32
Q7    1   0.7392  0.2608  0.4567  10.50000  0.05    0.31
Q8    1  -0.5785 -0.1569  0.2946  10.50000  0.05    0.31
Q9    1  -0.9715 -0.2243  0.0645  11.00000  0.05    0.31
Q10   1   0.8033  0.4017  0.0326  10.50000  0.05    0.30
Q11   1  -0.9688 -0.2020  0.4326  11.00000  0.05    0.28
Q12   1  -0.8638 -0.3203  0.0286  11.00000  0.05    0.27
Q13   1   0.4939  0.2470  0.1694  10.50000  0.05    0.27
Q14   1  -0.4530  0.0941  0.3236  10.50000  0.05    0.27
Q15   1   0.7365  0.2635  0.0532  10.50000  0.05    0.27
Q16   1   0.4819  0.7409  0.2181  10.50000  0.05    0.26
Q17   1   0.4762  0.7381  0.1774  10.50000  0.05    0.26
Q18   1   0.7995  0.3998  0.4664  10.50000  0.05    0.26
Q19   1  -0.2542 -0.9975  0.1974  11.00000  0.05    0.26
Q20   1  -0.3278  0.0756  0.3312  11.00000  0.05    0.26
;
_shelx_res_checksum     11065
