# Supplementary material for: Crystal structure of Cr-bearing Mg3BeAl8O16, a new polytype of magnesiotaaffeite-2N′2S
Source: Acta Crystallogr E Crystallogr Commun. 2016 Jun 28;72(Pt 7):1060–3. doi: 10.1107/S2056989016010215 (PMC4992938; doi:10.1107/S2056989016010215)
Supplement: Supplementary file 2 [file e-72-01060-Isup2.hkl]

data_I                                                                          
_shelx_title ' P-3m1'                                                           
_shelx_refln_list_code          4                                               
_shelx_F_calc_maximum      254.73                                               
_exptl_crystal_F_000       547.47                                               
_reflns_d_resolution_high  0.6196                                               
                                                                                
loop_                                                                           
 _space_group_symop_operation_xyz                                               
 'x, y, z'                                                                      
 '-y, x-y, z'                                                                   
 '-x+y, -x, z'                                                                  
 'y, x, -z'                                                                     
 'x-y, -y, -z'                                                                  
 '-x, -x+y, -z'                                                                 
 '-x, -y, -z'                                                                   
 'y, -x+y, -z'                                                                  
 'x-y, x, -z'                                                                   
 '-y, -x, z'                                                                    
 '-x+y, y, z'                                                                   
 'x, x-y, z'                                                                    
                                                                                
_cell_length_a     5.6788                                                       
_cell_length_b     5.6788                                                       
_cell_length_c    18.3368                                                       
_cell_angle_alpha  90.000                                                       
_cell_angle_beta   90.000                                                       
_cell_angle_gamma 120.000                                                       
                                                                                
_shelx_F_squared_multiplier     1.000                                           
                                                                                
loop_                                                                           
 _refln_index_h                                                                 
 _refln_index_k                                                                 
 _refln_index_l                                                                 
 _refln_F_squared_calc                                                          
 _refln_F_squared_meas                                                          
 _refln_F_squared_sigma                                                         
 _refln_observed_status                                                         
   0   1   0        231.96        248.44         2.38 o                         
  -1   2   0       4074.23       3839.89        48.96 o                         
   0   2   0        115.33         91.47         2.15 o                         
  -1   3   0         75.21         81.67         1.29 o                         
   0   3   0       1986.64       1989.87        19.05 o                         
  -2   4   0      64889.03      53096.86      1030.74 o                         
  -1   4   0         50.66         53.50         1.74 o                         
   0   4   0        152.00        160.33         4.13 o                         
  -2   5   0        239.97        233.89         3.55 o                         
  -1   5   0       1440.75       1473.67        12.09 o                         
   0   5   0         86.81         80.46         3.35 o                         
  -3   6   0       1650.38       1633.65        20.26 o                         
  -2   6   0         63.64         68.13         1.87 o                         
  -1   6   0          0.03          1.17         2.57 o                         
   0   6   0      17633.51      16386.47       242.52 o                         
  -3   7   0         29.53         26.00         1.45 o                         
  -2   7   0        388.81        393.87         5.55 o                         
  -1   7   0         69.01         70.05         2.01 o                         
   0   7   0        159.19        159.91         7.50 o                         
  -4   8   0      11149.67      10732.75       225.59 o                         
  -3   8   0         15.88         14.70         2.01 o                         
  -2   8   0         44.48         43.14         2.61 o                         
  -1   8   0        744.71        783.93        11.48 o                         
  -4   9   0         93.23        101.09         3.87 o                         
  -3   9   0        315.09        324.59         9.94 o                         
  -1   1   1        287.04        326.85         4.44 o                         
   0   1   1        196.82        221.10         2.40 o                         
  -2   2   1       2482.67       2531.15        28.04 o                         
  -1   2   1        113.75        116.39         1.13 o                         
   0   2   1       3617.65       3816.52        40.32 o                         
  -3   3   1         78.85         76.35         1.96 o                         
  -2   3   1         68.98         71.68         1.21 o                         
  -1   3   1        107.34        110.90         1.41 o                         
   0   3   1         73.33         72.31         1.62 o                         
  -4   4   1       1636.15       1640.83        18.84 o                         
  -3   4   1         23.29         22.74         1.13 o                         
  -2   4   1         25.80         26.43         1.14 o                         
  -1   4   1         35.65         34.45         1.02 o                         
   0   4   1       1291.64       1307.72        14.61 o                         
  -5   5   1         99.38         95.72         2.98 o                         
  -4   5   1         39.07         38.37         1.66 o                         
  -3   5   1        255.64        248.73         2.94 o                         
  -2   5   1        202.98        197.06         3.08 o                         
  -1   5   1         42.79         41.03         1.82 o                         
   0   5   1         73.44         67.98         3.44 o                         
  -6   6   1          6.22          5.66         1.20 o                         
  -5   6   1          9.13          7.67         0.92 o                         
  -4   6   1        666.37        680.43         7.40 o                         
  -3   6   1         32.78         32.45         0.88 o                         
  -2   6   1        827.97        837.46         8.86 o                         
  -1   6   1         10.13          9.69         1.63 o                         
   0   6   1          5.81          4.05         1.19 o                         
  -7   7   1        182.39        187.18         5.38 o                         
  -6   7   1         40.45         40.52         1.96 o                         
  -5   7   1         19.55         19.91         1.19 o                         
  -4   7   1         38.88         35.32         1.62 o                         
  -3   7   1         46.94         44.24         1.75 o                         
  -2   7   1         15.50         15.04         1.08 o                         
  -1   7   1         48.24         47.97         2.11 o                         
   0   7   1        149.66        153.11         6.34 o                         
  -7   8   1         12.51         10.19         1.71 o                         
  -6   8   1        337.82        343.71         6.97 o                         
  -5   8   1          0.68         -1.63         1.63 o                         
  -4   8   1          3.25          2.90         1.81 o                         
  -3   8   1          0.38          1.21         1.55 o                         
  -2   8   1        284.83        287.51         6.21 o                         
  -1   8   1         14.65         17.94         1.81 o                         
  -5   9   1        106.94        113.49         4.10 o                         
  -4   9   1         86.59         85.25         3.68 o                         
   0   0   2         27.05         23.21         0.53 o                         
  -1   1   2       1045.14       1104.87         9.94 o                         
   0   1   2        596.80        646.89         7.30 o                         
  -2   2   2       2440.56       2314.89        28.68 o                         
  -1   2   2          7.26          7.33         0.30 o                         
   0   2   2       3042.63       2989.30        31.04 o                         
  -3   3   2        115.42        116.71         2.99 o                         
  -2   3   2         49.84         50.69         1.13 o                         
  -1   3   2         54.61         57.67         0.92 o                         
   0   3   2         77.96         77.54         1.69 o                         
  -4   4   2       2585.04       2672.49        30.54 o                         
  -3   4   2        293.77        297.97         2.99 o                         
  -2   4   2         24.45         25.89         1.31 o                         
  -1   4   2        502.54        506.37         4.08 o                         
   0   4   2       2467.03       2538.89        30.68 o                         
  -5   5   2         75.53         79.02         3.02 o                         
  -4   5   2         22.00         18.54         1.16 o                         
  -3   5   2        653.28        654.33         5.66 o                         
  -2   5   2        382.35        377.91         3.45 o                         
  -1   5   2         29.14         24.67         1.80 o                         
   0   5   2         49.31         46.73         2.67 o                         
  -6   6   2         18.68         17.25         1.53 o                         
  -5   6   2        117.45        117.01         1.95 o                         
  -4   6   2       1675.84       1731.81        16.89 o                         
  -3   6   2          0.53          0.81         0.69 o                         
  -2   6   2       1682.55       1739.90        17.38 o                         
  -1   6   2         67.47         67.45         1.47 o                         
   0   6   2         22.89         23.74         1.54 o                         
  -7   7   2        304.86        309.88         6.77 o                         
  -6   7   2        195.79        197.14         3.28 o                         
  -5   7   2         53.71         57.57         2.05 o                         
  -4   7   2         11.58         11.40         1.08 o                         
  -3   7   2         20.23         21.61         1.42 o                         
  -2   7   2         37.14         38.48         1.39 o                         
  -1   7   2        315.97        322.57         4.87 o                         
   0   7   2        180.14        186.72         5.54 o                         
  -7   8   2          6.69          4.04         1.60 o                         
  -6   8   2        945.12        965.43        15.94 o                         
  -5   8   2        156.35        162.83         4.42 o                         
  -4   8   2         19.19         16.54         5.35 o                         
  -3   8   2        238.55        250.63         5.42 o                         
  -2   8   2        901.60        910.89        15.29 o                         
  -1   8   2          3.87          3.09         1.76 o                         
  -5   9   2        223.99        237.67         6.40 o                         
  -4   9   2        135.41        132.27         4.30 o                         
   0   0   3          0.39          0.57         0.23 o                         
  -1   1   3        219.82        216.83         1.94 o                         
   0   1   3        147.22        154.89         2.22 o                         
  -2   2   3       3252.66       3825.09        48.20 o                         
  -1   2   3        123.76        126.58         1.25 o                         
   0   2   3       2113.39       2482.56        28.23 o                         
  -3   3   3        436.06        453.92         6.35 o                         
  -2   3   3        152.95        155.15         1.86 o                         
  -1   3   3         94.05         96.97         1.82 o                         
   0   3   3        616.46        636.30         7.56 o                         
  -4   4   3        529.24        504.11         7.33 o                         
  -3   4   3         79.62         81.84         2.03 o                         
  -2   4   3          2.69          3.03         0.55 o                         
  -1   4   3        130.78        130.66         2.26 o                         
   0   4   3        448.49        405.01         5.29 o                         
  -5   5   3         23.46         19.08         2.61 o                         
  -4   5   3        235.73        228.06         3.22 o                         
  -3   5   3         75.15         77.45         1.77 o                         
  -2   5   3         65.16         66.95         1.53 o                         
  -1   5   3        140.66        136.10         2.54 o                         
   0   5   3         39.42         38.50         1.73 o                         
  -6   6   3         14.42         14.06         1.27 o                         
  -5   6   3         92.48         90.46         1.62 o                         
  -4   6   3        196.77        199.30         2.58 o                         
  -3   6   3         78.55         77.25         2.72 o                         
  -2   6   3        319.80        320.78         4.07 o                         
  -1   6   3         87.38         85.05         1.66 o                         
   0   6   3         24.07         24.02         1.57 o                         
  -7   7   3         34.77         38.96         2.44 o                         
  -6   7   3         22.86         23.82         1.26 o                         
  -5   7   3        211.38        212.43         3.57 o                         
  -4   7   3         34.16         31.79         1.56 o                         
  -3   7   3         26.43         24.72         1.72 o                         
  -2   7   3        263.53        269.21         3.97 o                         
  -1   7   3         37.27         36.26         2.38 o                         
   0   7   3         48.87         47.98         3.88 o                         
  -7   8   3         73.54         73.44         3.72 o                         
  -6   8   3        146.56        149.55         4.22 o                         
  -5   8   3         93.40         93.16         3.35 o                         
  -4   8   3         17.60         17.21         2.08 o                         
  -3   8   3         86.82         84.00         2.94 o                         
  -2   8   3         84.61         81.08         3.15 o                         
  -1   8   3         43.57         46.02         2.41 o                         
  -5   9   3         18.90         16.98         2.64 o                         
  -4   9   3         20.58         22.54         2.58 o                         
   0   0   4       4673.70       4673.72       132.52 o                         
  -1   1   4        200.80        202.49         2.06 o                         
   0   1   4        286.45        294.54         3.37 o                         
  -2   2   4       1707.32       1845.04        21.97 o                         
  -1   2   4      11179.24      10086.04        99.91 o                         
   0   2   4        960.81       1060.60        14.10 o                         
  -3   3   4       7268.28       7089.91       102.62 o                         
  -2   3   4        187.92        190.03         2.25 o                         
  -1   3   4        110.09        111.39         1.69 o                         
   0   3   4       8370.89       7886.42        88.21 o                         
  -4   4   4        358.63        350.70         6.54 o                         
  -3   4   4         98.54         93.54         1.88 o                         
  -2   4   4       1468.10       1432.59        11.06 o                         
  -1   4   4         82.39         81.19         2.00 o                         
   0   4   4        605.95        588.68         7.31 o                         
  -5   5   4         47.78         45.81         1.86 o                         
  -4   5   4       4449.12       4426.26        36.30 o                         
  -3   5   4         95.05         96.39         2.51 o                         
  -2   5   4        167.10        166.10         2.50 o                         
  -1   5   4       3978.99       3915.85        31.71 o                         
   0   5   4         83.79         84.19         3.12 o                         
  -6   6   4        514.98        510.36         8.12 o                         
  -5   6   4         33.69         33.62         1.59 o                         
  -4   6   4        307.33        307.03         3.78 o                         
  -3   6   4       3122.26       3131.43        30.94 o                         
  -2   6   4        199.87        200.13         4.06 o                         
  -1   6   4         21.91         22.02         0.91 o                         
   0   6   4        528.94        526.24         9.04 o                         
  -7   7   4         44.75         47.04         3.00 o                         
  -6   7   4         37.09         37.27         1.54 o                         
  -5   7   4       1867.32       1856.79        22.45 o                         
  -4   7   4         39.90         37.13         1.83 o                         
  -3   7   4         22.54         20.09         1.33 o                         
  -2   7   4       2303.69       2321.73        25.92 o                         
  -1   7   4         21.95         22.26         1.30 o                         
   0   7   4         77.99         81.44         3.85 o                         
  -7   8   4       1084.86       1120.38        14.41 o                         
  -6   8   4         99.57        105.28         5.69 o                         
  -5   8   4         11.99         11.33         1.99 o                         
  -4   8   4        346.67        344.11         6.43 o                         
  -3   8   4         11.94         10.94         1.76 o                         
  -2   8   4        164.84        164.08         6.07 o                         
  -1   8   4        977.59        991.32        14.00 o                         
  -5   9   4         24.49         27.09         4.54 o                         
  -4   9   4         43.23         43.17         3.71 o                         
   0   0   5        233.36        225.80         4.09 o                         
  -1   1   5       1688.54       1752.53        17.19 o                         
   0   1   5       1614.77       1690.39        17.31 o                         
  -2   2   5      10329.00      11566.52       210.86 o                         
  -1   2   5          0.04          0.62         0.23 o                         
   0   2   5      17214.47      19392.88       312.44 o                         
  -3   3   5        335.63        349.55         5.24 o                         
  -2   3   5        512.93        487.77         5.37 o                         
  -1   3   5        559.03        538.46         4.47 o                         
   0   3   5        385.73        412.17         5.94 o                         
  -4   4   5       5258.09       5146.58        57.34 o                         
  -3   4   5        505.52        495.56         4.87 o                         
  -2   4   5        189.18        192.00         1.98 o                         
  -1   4   5        451.08        442.32         4.11 o                         
   0   4   5       3216.30       3202.98        35.26 o                         
  -5   5   5        210.24        209.67         5.97 o                         
  -4   5   5        109.90        105.64         2.74 o                         
  -3   5   5        767.06        762.94         7.08 o                         
  -2   5   5        714.42        716.60         7.59 o                         
  -1   5   5        107.24        103.74         1.89 o                         
   0   5   5        200.53        204.11         3.83 o                         
  -6   6   5        132.96        133.76         2.92 o                         
  -5   6   5         76.36         77.83         2.13 o                         
  -4   6   5       1521.24       1512.63        16.41 o                         
  -3   6   5          4.27          4.51         0.83 o                         
  -2   6   5       2473.85       2503.35        27.36 o                         
  -1   6   5        114.50        112.97         1.90 o                         
   0   6   5        107.62        106.31         3.13 o                         
  -7   7   5        373.68        388.87         7.50 o                         
  -6   7   5        150.92        152.79         2.71 o                         
  -5   7   5        179.81        179.87         3.42 o                         
  -4   7   5         87.63         86.01         3.81 o                         
  -3   7   5        105.28        100.85         2.92 o                         
  -2   7   5        208.90        213.22         3.58 o                         
  -1   7   5        136.38        133.62         2.62 o                         
   0   7   5        316.19        323.57        11.40 o                         
  -7   8   5         15.38         19.23         1.84 o                         
  -6   8   5        973.15        983.05        15.12 o                         
  -5   8   5         48.08         43.80         2.27 o                         
  -4   8   5         96.32         91.64         2.96 o                         
  -3   8   5         27.17         23.31         1.96 o                         
  -2   8   5        607.12        611.93         9.29 o                         
  -1   8   5         25.71         29.76         2.82 o                         
  -5   9   5        205.74        209.51         9.21 o                         
   0   0   6          5.50          4.62         0.59 o                         
  -1   1   6       4649.26       4987.42        59.76 o                         
   0   1   6       6008.87       6391.79        63.59 o                         
  -2   2   6       3209.43       3444.11        34.93 o                         
  -1   2   6          3.01          3.17         0.22 o                         
   0   2   6       5021.84       5423.60        64.45 o                         
  -3   3   6        110.06        112.86         1.88 o                         
  -2   3   6       4477.86       4683.96        39.22 o                         
  -1   3   6       6146.89       6378.45        48.40 o                         
   0   3   6        148.52        152.39         3.84 o                         
  -4   4   6       2026.37       2069.70        24.64 o                         
  -3   4   6       2644.73       2691.97        23.57 o                         
  -2   4   6         20.67         24.51         1.33 o                         
  -1   4   6       2002.37       2044.60        17.83 o                         
   0   4   6       1305.37       1318.46        16.13 o                         
  -5   5   6       3246.63       3316.27        37.70 o                         
  -4   5   6         45.43         42.84         1.88 o                         
  -3   5   6       1177.06       1214.95        11.64 o                         
  -2   5   6       1469.10       1519.94        12.89 o                         
  -1   5   6         35.35         33.60         2.07 o                         
   0   5   6       2307.99       2365.78        33.02 o                         
  -6   6   6         26.28         24.69         1.58 o                         
  -5   6   6       1062.65       1070.31        11.48 o                         
  -4   6   6        756.56        759.62         8.68 o                         
  -3   6   6          0.14          0.43         0.74 o                         
  -2   6   6       1157.26       1155.57        13.13 o                         
  -1   6   6       1478.28       1482.09        15.57 o                         
   0   6   6         20.33         19.72         1.38 o                         
  -7   7   6        273.18        286.43         6.67 o                         
  -6   7   6        491.14        495.62         6.09 o                         
  -5   7   6         62.86         63.26         2.00 o                         
  -4   7   6       1278.70       1278.62        17.67 o                         
  -3   7   6       1805.53       1804.46        22.57 o                         
  -2   7   6         85.19         85.68         2.16 o                         
  -1   7   6        377.72        388.54         5.36 o                         
   0   7   6        322.83        345.03         8.22 o                         
  -7   8   6          5.51          5.80         1.68 o                         
  -6   8   6        438.53        468.97         7.30 o                         
  -5   8   6        457.20        457.13         7.91 o                         
  -4   8   6         20.64         20.99         1.93 o                         
  -3   8   6        331.59        329.85         6.28 o                         
  -2   8   6        261.98        274.34         7.16 o                         
  -1   8   6          8.48          7.59         1.88 o                         
   0   0   7         88.81         81.51         3.07 o                         
  -1   1   7       1619.76       1651.44        19.10 o                         
   0   1   7       2262.14       2351.59        24.90 o                         
  -2   2   7       1947.22       2019.30        21.68 o                         
  -1   2   7          7.61          7.65         0.41 o                         
   0   2   7       2400.35       2502.34        25.87 o                         
  -3   3   7         36.19         36.04         2.21 o                         
  -2   3   7       2241.02       2320.80        18.79 o                         
  -1   3   7       2875.69       2990.09        21.45 o                         
   0   3   7         21.39         22.63         1.83 o                         
  -4   4   7        923.17        913.24        12.66 o                         
  -3   4   7       1409.86       1386.52        12.43 o                         
  -2   4   7        101.27        110.18         2.27 o                         
  -1   4   7       1023.97       1010.15         9.27 o                         
   0   4   7        663.64        644.06         8.14 o                         
  -5   5   7       1472.88       1474.29        22.25 o                         
  -4   5   7          7.15          7.56         1.13 o                         
  -3   5   7        336.57        339.22         4.88 o                         
  -2   5   7        476.32        481.13         5.02 o                         
  -1   5   7         10.42          9.82         0.90 o                         
   0   5   7       1218.51       1251.43        17.03 o                         
  -6   6   7         55.44         52.51         1.96 o                         
  -5   6   7        797.21        800.15         8.20 o                         
  -4   6   7        351.85        351.39         4.70 o                         
  -3   6   7          0.11          0.73         1.11 o                         
  -2   6   7        546.56        542.22         6.77 o                         
  -1   6   7       1066.10       1077.31        10.80 o                         
   0   6   7         58.12         55.10         2.52 o                         
  -7   7   7         37.45         38.60         2.56 o                         
  -6   7   7        306.08        313.39         4.29 o                         
  -5   7   7         21.66         21.14         1.37 o                         
  -4   7   7        774.88        793.17        10.73 o                         
  -3   7   7        968.40        977.65        12.81 o                         
  -2   7   7         14.60         12.49         1.31 o                         
  -1   7   7        215.07        211.89         3.23 o                         
   0   7   7         55.39         55.22         3.05 o                         
  -7   8   7          3.85          5.04         1.75 o                         
  -6   8   7        210.94        225.58         5.66 o                         
  -5   8   7        522.28        518.27         8.31 o                         
  -4   8   7         43.79         42.93         2.24 o                         
  -3   8   7        365.30        364.17         6.39 o                         
  -2   8   7        131.73        131.95         3.28 o                         
  -1   8   7          2.21         -0.23         1.94 o                         
   0   0   8        751.26       1268.30        26.40 o                         
  -1   1   8         18.27         17.44         0.92 o                         
   0   1   8         28.86         29.58         1.82 o                         
  -2   2   8       1953.57       2002.84        22.57 o                         
  -1   2   8         53.86         53.49         1.29 o                         
   0   2   8       2174.30       2274.92        23.87 o                         
  -3   3   8          4.35          4.51         1.35 o                         
  -2   3   8        293.12        300.16         3.15 o                         
  -1   3   8        174.88        177.13         2.08 o                         
   0   3   8          7.45          7.77         0.74 o                         
  -4   4   8        923.93        913.07        12.75 o                         
  -3   4   8         24.84         20.61         1.51 o                         
  -2   4   8        382.62        446.00         4.20 o                         
  -1   4   8         30.52         28.06         1.57 o                         
   0   4   8        826.75        814.88        10.62 o                         
  -5   5   8        210.08        204.67         6.03 o                         
  -4   5   8         61.37         59.57         3.06 o                         
  -3   5   8         36.88         35.83         2.01 o                         
  -2   5   8         54.65         52.71         1.85 o                         
  -1   5   8         54.37         52.83         1.58 o                         
   0   5   8        332.87        335.01         5.31 o                         
  -6   6   8        495.56        497.77         8.10 o                         
  -5   6   8         92.12         90.53         1.75 o                         
  -4   6   8        531.36        527.50         6.70 o                         
  -3   6   8        199.76        205.30         3.96 o                         
  -2   6   8        598.40        600.13         6.85 o                         
  -1   6   8         52.02         48.86         1.36 o                         
   0   6   8        498.30        501.60         7.67 o                         
  -7   7   8         42.24         48.26         3.40 o                         
  -6   7   8         14.41         11.92         1.25 o                         
  -5   7   8          1.26          2.04         1.09 o                         
  -4   7   8        185.53        183.95         3.17 o                         
  -3   7   8        114.26        110.63         2.50 o                         
  -2   7   8          1.29          2.03         1.04 o                         
  -1   7   8          8.16          7.03         1.16 o                         
   0   7   8         46.83         53.27         4.86 o                         
  -7   8   8        166.27        185.13         4.05 o                         
  -6   8   8        202.37        214.51         5.03 o                         
  -5   8   8         11.80         12.57         1.76 o                         
  -4   8   8        371.93        372.35         6.49 o                         
  -3   8   8         16.85         13.96         1.89 o                         
  -2   8   8        181.93        178.50         3.39 o                         
  -1   8   8        161.18        166.11         4.41 o                         
   0   0   9         23.23         25.48         1.37 o                         
  -1   1   9         21.23         21.15         1.48 o                         
   0   1   9         13.45         12.22         0.87 o                         
  -2   2   9       3350.16       3501.99        42.59 o                         
  -1   2   9        106.67        113.21         2.49 o                         
   0   2   9       3330.34       3481.85        37.29 o                         
  -3   3   9         95.70         97.57         3.36 o                         
  -2   3   9        253.62        243.74         2.70 o                         
  -1   3   9        192.74        188.67         2.38 o                         
   0   3   9         67.79         70.63         3.05 o                         
  -4   4   9       1694.54       1691.51        22.52 o                         
  -3   4   9         23.67         28.12         1.77 o                         
  -2   4   9          0.16          2.63         1.27 o                         
  -1   4   9         42.06         52.72         2.11 o                         
   0   4   9       1672.89       1658.67        21.34 o                         
  -5   5   9        198.27        189.92         3.88 o                         
  -4   5   9         49.86         48.06         3.81 o                         
  -3   5   9         18.80         18.02         1.39 o                         
  -2   5   9         32.86         29.53         1.32 o                         
  -1   5   9         63.20         61.79         1.18 o                         
   0   5   9        243.31        241.00         4.18 o                         
  -6   6   9          0.31          0.53         1.13 o                         
  -5   6   9         98.64        100.58         2.04 o                         
  -4   6   9       1083.02       1079.57        12.66 o                         
  -3   6   9         52.76         51.31         1.57 o                         
  -2   6   9       1098.03       1099.49        11.88 o                         
  -1   6   9         68.27         67.85         1.67 o                         
   0   6   9          0.24          0.81         1.09 o                         
  -7   7   9         35.33         30.71         3.41 o                         
  -6   7   9          4.47          3.56         1.19 o                         
  -5   7   9         35.80         37.51         1.80 o                         
  -4   7   9        152.68        145.57         2.79 o                         
  -3   7   9        120.65        115.75         2.93 o                         
  -2   7   9         24.01         20.49         1.33 o                         
  -1   7   9          2.97          2.14         1.16 o                         
   0   7   9         42.72         42.73         2.89 o                         
  -7   8   9         22.81         28.53         2.73 o                         
  -6   8   9        484.85        498.51        10.66 o                         
  -5   8   9         13.62         12.53         1.76 o                         
  -4   8   9          0.00          3.71         1.64 o                         
  -3   8   9         22.54         21.02         1.82 o                         
  -2   8   9        458.30        467.84         6.44 o                         
  -1   8   9         24.82         29.75         2.61 o                         
   0   0  10         23.38         22.56         1.45 o                         
  -1   1  10        616.67        622.58         7.83 o                         
   0   1  10        794.65        799.15         9.93 o                         
  -2   2  10      25073.76      27222.47       356.22 o                         
  -1   2  10          1.01          2.04         0.47 o                         
   0   2  10      18319.29      20183.60       220.64 o                         
  -3   3  10         16.43         15.43         1.81 o                         
  -2   3  10         90.79         93.39         2.19 o                         
  -1   3  10        161.44        168.95         2.73 o                         
   0   3  10         10.67          9.86         1.17 o                         
  -4   4  10       8587.90       8967.59       117.37 o                         
  -3   4  10        478.55        470.99         5.14 o                         
  -2   4  10         20.44         21.49         1.80 o                         
  -1   4  10        363.78        361.55         4.45 o                         
   0   4  10      11851.15      12199.38       153.94 o                         
  -5   5  10         43.22         39.76         2.61 o                         
  -4   5  10          5.14          5.31         1.88 o                         
  -3   5  10        426.30        429.34         7.52 o                         
  -2   5  10        500.29        508.33         5.98 o                         
  -1   5  10          3.98          3.98         0.63 o                         
   0   5  10         74.23         70.84         1.99 o                         
  -6   6  10         15.18         14.49         2.07 o                         
  -5   6  10         83.03         80.82         2.13 o                         
  -4   6  10       6865.70       6828.94        78.62 o                         
  -3   6  10          5.37          3.93         0.88 o                         
  -2   6  10       4963.61       5058.28        55.91 o                         
  -1   6  10        129.66        134.80         2.40 o                         
   0   6  10         16.80         16.50         1.50 o                         
  -7   7  10        208.93        220.22         6.60 o                         
  -6   7  10        265.93        270.19         4.28 o                         
  -5   7  10         10.32         11.37         1.31 o                         
  -4   7  10         27.96         25.07         1.50 o                         
  -3   7  10         21.21         18.58         1.43 o                         
  -2   7  10          8.01          8.03         1.15 o                         
  -1   7  10        227.75        229.06         3.81 o                         
   0   7  10        223.82        228.91         5.72 o                         
  -6   8  10       1853.94       1858.75        24.06 o                         
  -5   8  10        227.60        213.52         4.58 o                         
  -4   8  10         15.30         12.71         1.83 o                         
  -3   8  10        185.18        188.52         3.99 o                         
  -2   8  10       2668.38       2626.85        31.10 o                         
   0   0  11          0.02         -0.58         1.80 o                         
  -1   1  11        445.09        441.23         5.74 o                         
   0   1  11        650.52        656.04         8.42 o                         
  -2   2  11      14367.39      15085.46       186.17 o                         
  -1   2  11        298.14        300.86         3.01 o                         
   0   2  11      11195.70      11724.00       135.34 o                         
  -3   3  11        621.46        596.52        10.61 o                         
  -2   3  11        379.13        368.76         3.97 o                         
  -1   3  11        618.42        607.08         6.25 o                         
   0   3  11        349.51        348.54         8.02 o                         
  -4   4  11       5403.85       5645.79        71.16 o                         
  -3   4  11        512.95        524.21         6.86 o                         
  -2   4  11          0.49          0.62         1.25 o                         
  -1   4  11        340.95        343.88         5.71 o                         
   0   4  11       6783.41       6901.98        93.53 o                         
  -5   5  11        258.75        259.77         5.02 o                         
  -4   5  11        149.20        147.97         2.42 o                         
  -3   5  11        167.88        167.98         5.29 o                         
  -2   5  11        229.05        230.05         3.33 o                         
  -1   5  11        264.79        261.45         3.32 o                         
   0   5  11        149.12        148.92         3.05 o                         
  -6   6  11          8.28          8.84         2.33 o                         
  -5   6  11        225.45        220.73         3.51 o                         
  -4   6  11       3871.66       3834.11        44.61 o                         
  -3   6  11         56.29         51.33         1.57 o                         
  -2   6  11       3113.41       3116.81        33.33 o                         
  -1   6  11        360.48        367.58         4.70 o                         
   0   6  11         14.49         15.87         1.86 o                         
  -7   7  11         38.01         40.00         3.76 o                         
  -6   7  11        172.85        172.39         3.38 o                         
  -5   7  11        348.91        351.02         5.44 o                         
  -4   7  11        121.96        117.98         2.58 o                         
  -3   7  11        208.87        207.32         3.73 o                         
  -2   7  11        206.42        200.91         3.70 o                         
  -1   7  11        122.12        126.42         2.61 o                         
   0   7  11         42.52         47.33         3.05 o                         
  -6   8  11       1336.83       1327.50        16.68 o                         
  -5   8  11        274.87        265.87         5.27 o                         
  -4   8  11         10.72         10.72         1.81 o                         
  -3   8  11        182.66        183.12         3.93 o                         
  -2   8  11       1682.89       1643.76        20.07 o                         
   0   0  12       4350.03       4161.07        82.43 o                         
  -1   1  12         18.80         19.71         1.48 o                         
   0   1  12         24.87         24.41         1.49 o                         
  -2   2  12       1636.75       1620.72        19.96 o                         
  -1   2  12        345.39        334.96         3.51 o                         
   0   2  12       2530.10       2552.67        30.97 o                         
  -3   3  12        337.31        343.50         6.82 o                         
  -2   3  12         73.51         72.99         2.34 o                         
  -1   3  12        130.72        125.83         2.34 o                         
   0   3  12        214.94        227.21         8.13 o                         
  -4   4  12       1421.03       1422.11        21.64 o                         
  -3   4  12         25.26         25.56         2.06 o                         
  -2   4  12       3120.44       3115.61        27.53 o                         
  -1   4  12         15.98         16.18         1.45 o                         
   0   4  12        894.95        900.02        14.59 o                         
  -5   5  12        124.80        123.88         3.34 o                         
  -4   5  12        172.36        169.88         2.70 o                         
  -3   5  12          6.97          5.43         0.86 o                         
  -2   5  12          4.40          4.05         0.78 o                         
  -1   5  12        250.00        252.42         3.25 o                         
   0   5  12         71.21         69.26         2.41 o                         
  -6   6  12       1365.67       1334.63        22.91 o                         
  -5   6  12         29.38         28.01         1.50 o                         
  -4   6  12        537.61        535.10         7.18 o                         
  -3   6  12        214.61        202.23         3.32 o                         
  -2   6  12        872.28        865.31        10.44 o                         
  -1   6  12         52.16         53.43         1.63 o                         
   0   6  12       1347.75       1345.55        21.00 o                         
  -7   7  12          7.85          6.81         4.92 o                         
  -6   7  12          2.34          2.49         1.51 o                         
  -5   7  12        163.90        158.46         3.66 o                         
  -4   7  12         43.88         42.72         1.71 o                         
  -3   7  12         77.53         74.53         2.24 o                         
  -2   7  12         92.52         90.18         2.63 o                         
  -1   7  12          2.65          2.24         1.23 o                         
   0   7  12          9.89          9.67         2.25 o                         
  -6   8  12        458.60        464.47         9.65 o                         
  -5   8  12         16.35         14.18         2.05 o                         
  -4   8  12        945.08        938.58        13.72 o                         
  -3   8  12          9.68          7.74         1.74 o                         
  -2   8  12        294.00        298.09         7.93 o                         
   0   0  13        269.11        285.45        12.28 o                         
  -1   1  13        270.05        283.47         5.00 o                         
   0   1  13        159.36        162.07         3.81 o                         
  -2   2  13        151.18        150.40         4.58 o                         
  -1   2  13          4.93          4.77         0.70 o                         
   0   2  13        117.41        110.00         4.71 o                         
  -3   3  13        100.00        102.30         6.36 o                         
  -2   3  13         82.15         82.30         2.52 o                         
  -1   3  13         98.30         93.46         2.23 o                         
   0   3  13        128.21        126.81         4.97 o                         
  -4   4  13         54.68         55.04         3.67 o                         
  -3   4  13         41.07         42.21         3.42 o                         
  -2   4  13        145.48        147.92         3.52 o                         
  -1   4  13         54.63         51.89         1.66 o                         
   0   4  13         92.49         96.47         2.58 o                         
  -5   5  13         74.73         73.26         2.68 o                         
  -4   5  13         48.29         47.46         1.42 o                         
  -3   5  13        217.32        218.70         3.71 o                         
  -2   5  13        123.48        121.08         2.38 o                         
  -1   5  13         45.89         46.61         1.30 o                         
   0   5  13         48.55         50.84         2.50 o                         
  -6   6  13         34.65         32.55         2.32 o                         
  -5   6  13         24.91         23.52         1.43 o                         
  -4   6  13         86.44         84.89         2.24 o                         
  -3   6  13          2.09          1.51         0.96 o                         
  -2   6  13         61.45         60.33         1.76 o                         
  -1   6  13         39.93         36.42         1.49 o                         
   0   6  13         45.75         45.81         2.33 o                         
  -7   7  13        189.76        211.53         7.52 o                         
  -6   7  13         11.99         10.55         1.76 o                         
  -5   7  13         97.51         94.76         3.81 o                         
  -4   7  13         26.33         24.64         1.61 o                         
  -3   7  13         46.68         45.46         1.89 o                         
  -2   7  13        110.45        110.82         2.79 o                         
  -1   7  13         20.15         18.73         1.71 o                         
   0   7  13        113.62        118.23         4.93 o                         
  -5   8  13         24.33         22.25         2.30 o                         
  -4   8  13         17.78         15.07         2.05 o                         
  -3   8  13         23.15         19.70         1.85 o                         
   0   0  14         18.87         13.47         2.42 o                         
  -1   1  14       1435.90       1417.96        16.86 o                         
   0   1  14       2228.73       2217.67        26.25 o                         
  -2   2  14       1546.98       1518.23        19.07 o                         
  -1   2  14         99.84        101.94         2.94 o                         
   0   2  14        977.78        957.14        12.11 o                         
  -3   3  14        106.19        104.41         3.82 o                         
  -2   3  14        712.55        711.22         7.22 o                         
  -1   3  14       1054.87       1084.86        10.22 o                         
   0   3  14        187.15        194.30         4.68 o                         
  -4   4  14        688.68        675.02        11.23 o                         
  -3   4  14       1340.96       1353.19        14.25 o                         
  -2   4  14         17.71         18.20         1.00 o                         
  -1   4  14        868.23        877.06        11.95 o                         
   0   4  14       1069.65       1041.06        16.64 o                         
  -5   5  14        257.89        242.33         5.31 o                         
  -4   5  14         79.94         82.92         2.00 o                         
  -3   5  14        843.70        839.45        10.98 o                         
  -2   5  14       1339.74       1359.21        17.21 o                         
  -1   5  14         45.14         44.80         1.55 o                         
   0   5  14        185.07        180.84         4.15 o                         
  -6   6  14         17.80         14.02         2.24 o                         
  -5   6  14        327.77        320.65         5.42 o                         
  -4   6  14        715.48        701.51        10.17 o                         
  -3   6  14         13.52         12.65         1.24 o                         
  -2   6  14        462.78        452.87         6.38 o                         
  -1   6  14        490.95        487.60         6.50 o                         
   0   6  14         12.98         16.71         2.54 o                         
  -6   7  14        604.01        611.87        10.13 o                         
  -5   7  14         65.01         65.48         2.66 o                         
  -4   7  14        136.98        128.69         2.95 o                         
  -3   7  14        194.30        184.99         3.60 o                         
  -2   7  14        109.93        110.60         2.71 o                         
  -1   7  14        383.70        387.18         6.99 o                         
  -4   8  14         13.36         14.22         2.41 o                         
   0   0  15       1500.96       1479.66        31.92 o                         
  -1   1  15       1120.65       1102.66        13.59 o                         
   0   1  15       1164.02       1149.11        14.18 o                         
  -2   2  15        278.51        280.06         8.58 o                         
  -1   2  15          3.01          3.27         0.92 o                         
   0   2  15        179.56        176.82         5.10 o                         
  -3   3  15         28.86         27.15         3.25 o                         
  -2   3  15        441.32        437.98         7.44 o                         
  -1   3  15        442.50        455.04         5.59 o                         
   0   3  15         35.75         31.00         1.56 o                         
  -4   4  15         80.83         82.43         2.54 o                         
  -3   4  15        555.66        558.41         6.70 o                         
  -2   4  15        792.63        785.46        10.21 o                         
  -1   4  15        561.11        571.62         8.03 o                         
   0   4  15        108.39        107.59         3.36 o                         
  -5   5  15        119.37        113.00         3.36 o                         
  -4   5  15         25.46         28.11         1.55 o                         
  -3   5  15        787.54        785.92        10.95 o                         
  -2   5  15        858.03        851.16        11.22 o                         
  -1   5  15         15.78         14.92         1.06 o                         
   0   5  15        114.18        113.68         4.60 o                         
  -6   6  15        285.61        293.74         7.54 o                         
  -5   6  15        136.26        132.49         3.12 o                         
  -4   6  15         39.10         37.56         2.20 o                         
  -3   6  15         12.19         11.23         1.68 o                         
  -2   6  15         30.03         30.45         1.60 o                         
  -1   6  15        112.73        106.68         2.53 o                         
   0   6  15        272.43        278.80         9.34 o                         
  -6   7  15        264.72        272.74         5.63 o                         
  -5   7  15         37.64         37.38         2.26 o                         
  -4   7  15         68.13         63.18         3.60 o                         
  -3   7  15         62.44         58.12         3.13 o                         
  -2   7  15         39.41         32.92         2.48 o                         
  -1   7  15        264.59        271.02         5.13 o                         
   0   0  16      11797.94      11293.59       219.39 o                         
  -1   1  16       1014.04        989.26        12.40 o                         
   0   1  16        588.09        566.12         7.97 o                         
  -2   2  16        162.96        162.15         6.33 o                         
  -1   2  16       2713.69       2666.82        22.12 o                         
   0   2  16        110.74        111.34         3.23 o                         
  -3   3  16       2330.12       2257.97        29.66 o                         
  -2   3  16        307.61        316.11         4.42 o                         
  -1   3  16        175.03        178.22         3.50 o                         
   0   3  16       2226.78       2193.86        36.82 o                         
  -4   4  16         64.69         61.46         2.27 o                         
  -3   4  16        325.76        315.98         5.29 o                         
  -2   4  16       5971.72       5694.21        67.85 o                         
  -1   4  16        559.17        565.52         7.47 o                         
   0   4  16         82.91         82.63         3.80 o                         
  -5   5  16         22.48         22.23         2.07 o                         
  -4   5  16       1113.30       1093.00        16.02 o                         
  -3   5  16        794.02        785.60        11.07 o                         
  -2   5  16        461.98        461.08         7.06 o                         
  -1   5  16       1167.24       1147.84        14.19 o                         
   0   5  16         38.76         36.29         2.48 o                         
  -6   6  16       2310.35       2266.58        42.88 o                         
  -5   6  16        141.87        141.53         4.72 o                         
  -4   6  16         52.15         52.11         2.56 o                         
  -3   6  16        627.98        612.45         9.18 o                         
  -2   6  16         34.31         36.14         2.08 o                         
  -1   6  16         82.55         80.89         2.49 o                         
   0   6  16       2301.38       2305.54        48.44 o                         
  -6   7  16        190.64        197.65         8.22 o                         
  -5   7  16        874.39        875.97        11.99 o                         
  -4   7  16         34.61         21.06         2.44 o                         
  -3   7  16         19.51         19.85         1.81 o                         
  -2   7  16        804.22        803.04        11.12 o                         
  -1   7  16        324.81        328.41         6.28 o                         
   0   0  17        966.36        967.67        23.50 o                         
  -1   1  17       2034.44       1998.98        24.10 o                         
   0   1  17       1283.20       1274.97        15.08 o                         
  -2   2  17        178.41        177.77         5.28 o                         
  -1   2  17         26.89         27.08         2.22 o                         
   0   2  17        291.03        284.17         8.39 o                         
  -3   3  17         27.96         28.24         4.39 o                         
  -2   3  17       1179.40       1161.61        14.10 o                         
  -1   3  17        704.95        699.79         7.90 o                         
   0   3  17         45.42         44.68         2.08 o                         
  -4   4  17        159.80        158.44         3.93 o                         
  -3   4  17        757.48        740.38         9.14 o                         
  -2   4  17        507.37        498.79         7.50 o                         
  -1   4  17       1211.05       1197.48        14.78 o                         
   0   4  17         97.77        101.17         3.23 o                         
  -5   5  17        248.47        246.55         6.30 o                         
  -4   5  17         20.32         20.56         1.66 o                         
  -3   5  17       1203.95       1190.46        16.65 o                         
  -2   5  17        792.53        791.61        11.21 o                         
  -1   5  17         12.50         15.79         1.29 o                         
   0   5  17        433.02        439.15         8.89 o                         
  -6   6  17        199.26        192.42        11.43 o                         
  -5   6  17        510.74        499.20         7.78 o                         
  -4   6  17         75.69         73.93         2.62 o                         
  -3   6  17          4.19          4.37         1.58 o                         
  -2   6  17        117.37        120.03         3.04 o                         
  -1   6  17        304.22        304.60         5.74 o                         
   0   6  17        210.12        209.51         6.98 o                         
  -5   7  17         13.92         13.08         1.94 o                         
  -4   7  17        307.12        304.37         6.03 o                         
  -3   7  17        176.75        171.90         3.93 o                         
  -2   7  17         24.65         21.40         2.08 o                         
   0   0  18        583.55        585.55        15.62 o                         
  -1   1  18        346.69        343.96         5.80 o                         
   0   1  18        224.51        224.42         3.67 o                         
  -2   2  18        923.29        923.36        13.68 o                         
  -1   2  18        217.59        215.39         3.86 o                         
   0   2  18        553.77        561.96         9.14 o                         
  -3   3  18        145.50        143.35         3.62 o                         
  -2   3  18         79.94         80.31         1.65 o                         
  -1   3  18         44.99         43.82         1.81 o                         
   0   3  18        150.25        146.02         3.87 o                         
  -4   4  18        445.81        442.84         8.47 o                         
  -3   4  18        206.08        209.89         3.51 o                         
  -2   4  18        304.53        310.62         4.85 o                         
  -1   4  18        293.17        291.39         4.45 o                         
   0   4  18        717.27        713.53        13.23 o                         
  -5   5  18         42.44         41.19         3.25 o                         
  -4   5  18        115.56        114.98         3.05 o                         
  -3   5  18        368.73        366.19         5.92 o                         
  -2   5  18        266.34        271.03         4.76 o                         
  -1   5  18        111.68        114.68         2.73 o                         
   0   5  18         23.90         23.00         2.55 o                         
  -6   6  18        100.48         88.59         4.87 o                         
  -5   6  18        101.84         95.10         3.15 o                         
  -4   6  18        495.55        486.42         7.60 o                         
  -3   6  18        126.06        128.66         3.46 o                         
  -2   6  18        310.78        319.80         6.69 o                         
  -1   6  18         68.32         63.15         2.64 o                         
   0   6  18        101.38         99.11         4.89 o                         
  -5   7  18         44.84         46.57         3.76 o                         
  -4   7  18         11.09         10.49         1.93 o                         
  -3   7  18         15.08         11.34         1.93 o                         
  -2   7  18         48.94         44.62         2.73 o                         
   0   0  19        179.04        178.50        11.29 o                         
  -1   1  19        108.19        108.84         2.48 o                         
   0   1  19         84.16         87.46         3.48 o                         
  -2   2  19        171.97        172.47         7.39 o                         
  -1   2  19        260.89        257.46         3.34 o                         
   0   2  19        207.23        206.39         4.16 o                         
  -3   3  19        213.24        209.85         4.34 o                         
  -2   3  19         43.20         46.47         1.47 o                         
  -1   3  19         38.27         40.85         1.42 o                         
   0   3  19        368.86        363.05         7.47 o                         
  -4   4  19        139.63        143.03         3.82 o                         
  -3   4  19         53.78         54.22         2.08 o                         
  -2   4  19        135.74        135.85         2.75 o                         
  -1   4  19         83.33         81.00         2.06 o                         
   0   4  19        103.62        108.39         5.02 o                         
  -5   5  19         19.72         15.67         2.86 o                         
  -4   5  19        244.29        244.50         4.85 o                         
  -3   5  19         97.64         95.92         2.56 o                         
  -2   5  19         72.98         69.53         2.26 o                         
  -1   5  19        145.39        145.97         3.32 o                         
   0   5  19         12.37         11.18         2.43 o                         
  -6   6  19         98.64         94.92         5.09 o                         
  -5   6  19         35.84         29.48         2.41 o                         
  -4   6  19         65.02         66.65         2.61 o                         
  -3   6  19        141.40        139.73         3.63 o                         
  -2   6  19         91.96         92.69         3.49 o                         
  -1   6  19         20.68         20.02         2.02 o                         
   0   6  19        118.22        114.63         5.56 o                         
  -4   7  19          8.70          8.43         2.55 o                         
  -3   7  19         10.11         10.15         2.32 o                         
   0   0  20      10010.90       9273.69       193.69 o                         
  -1   1  20         31.64         31.67         1.33 o                         
   0   1  20         47.32         47.83         3.85 o                         
  -2   2  20        970.53        953.99        15.16 o                         
  -1   2  20         19.17         17.88         0.89 o                         
   0   2  20       1187.23       1171.81        18.34 o                         
  -3   3  20         29.47         28.35         2.94 o                         
  -2   3  20         67.54         70.22         1.63 o                         
  -1   3  20        108.02        106.75         2.31 o                         
   0   3  20         17.49         17.29         1.73 o                         
  -4   4  20        731.63        709.12        12.82 o                         
  -3   4  20         35.04         33.54         1.74 o                         
  -2   4  20       5995.90       5698.69        69.22 o                         
  -1   4  20         22.42         21.65         1.32 o                         
   0   4  20        608.91        603.85        11.54 o                         
  -5   5  20        103.84        113.59         5.75 o                         
  -4   5  20         18.72         18.97         1.63 o                         
  -3   5  20          1.45          1.34         1.39 o                         
  -2   5  20          1.93          3.96         1.37 o                         
  -1   5  20         33.04         33.61         2.48 o                         
   0   5  20         63.36         64.88         3.49 o                         
  -5   6  20         32.54         31.75         2.53 o                         
  -4   6  20        383.61        397.52         7.13 o                         
  -3   6  20         38.69         45.72         2.59 o                         
  -2   6  20        463.59        462.02         7.44 o                         
  -1   6  20         52.29         50.64         2.52 o                         
   0   0  21        788.55        827.94        18.60 o                         
  -1   1  21         97.45        102.79         2.35 o                         
   0   1  21         88.94         86.33         2.34 o                         
  -2   2  21       3512.36       3452.86        51.79 o                         
  -1   2  21          2.63          3.00         0.70 o                         
   0   2  21       5660.00       5572.73        82.94 o                         
  -3   3  21         41.38         39.88         2.10 o                         
  -2   3  21        220.02        221.86         3.35 o                         
  -1   3  21        211.59        216.16         3.64 o                         
   0   3  21         33.99         32.05         2.09 o                         
  -4   4  21       3529.72       3524.01        75.60 o                         
  -3   4  21         93.81         92.13         2.72 o                         
  -2   4  21        544.85        534.01         8.00 o                         
  -1   4  21        114.02        111.82         2.55 o                         
   0   4  21       2201.15       2218.88        37.54 o                         
  -5   5  21        188.23        182.17         6.68 o                         
  -4   5  21         19.50         20.79         1.80 o                         
  -3   5  21          3.99          3.57         1.50 o                         
  -2   5  21          3.47          3.46         1.41 o                         
  -1   5  21         27.18         28.21         1.87 o                         
   0   5  21        173.50        174.86         9.06 o                         
  -5   6  21        191.85        197.32         7.32 o                         
  -4   6  21       1406.56       1398.78        20.52 o                         
  -3   6  21          4.97          1.40         1.82 o                         
  -2   6  21       2270.63       2221.88        29.37 o                         
  -1   6  21        158.45        164.89         5.18 o                         
   0   0  22         30.56         30.81         2.26 o                         
  -1   1  22         98.99        100.58         2.48 o                         
   0   1  22        152.14        157.34         3.43 o                         
  -2   2  22       1420.18       1392.99        21.79 o                         
  -1   2  22        159.72        163.71         2.56 o                         
   0   2  22       1388.64       1379.93        23.87 o                         
  -3   3  22        187.22        186.61         4.57 o                         
  -2   3  22        157.12        151.78         3.28 o                         
  -1   3  22        256.78        258.02         4.18 o                         
   0   3  22        116.17        119.39         4.23 o                         
  -4   4  22        898.09        895.61        21.18 o                         
  -3   4  22         96.81        100.93         2.96 o                         
  -2   4  22         12.70         11.78         1.38 o                         
  -1   4  22         61.89         64.52         2.14 o                         
   0   4  22        888.03        889.09        16.23 o                         
  -5   5  22        263.31        251.00         8.19 o                         
  -4   5  22         89.86         92.18         3.17 o                         
  -3   5  22         22.01         20.42         1.91 o                         
  -2   5  22         29.54         29.34         2.04 o                         
  -1   5  22        138.80        138.95         3.46 o                         
   0   5  22        155.84        162.40         6.11 o                         
  -4   6  22        608.64        612.22        11.70 o                         
  -3   6  22        101.42        104.84         3.89 o                         
  -2   6  22        623.50        628.97        10.36 o                         
   0   0  23       1009.08       1003.68        22.41 o                         
  -1   1  23         12.57         11.85         1.28 o                         
   0   1  23         22.32         23.66         1.47 o                         
  -2   2  23        464.10        457.95         8.17 o                         
  -1   2  23        284.88        286.72         3.95 o                         
   0   2  23        792.15        770.45        14.13 o                         
  -3   3  23        351.18        357.51         7.26 o                         
  -2   3  23          7.35          7.05         1.25 o                         
  -1   3  23          4.25          4.59         1.15 o                         
   0   3  23        239.78        242.12         5.80 o                         
  -4   4  23        543.69        526.11        13.65 o                         
  -3   4  23          2.03          2.39         1.41 o                         
  -2   4  23        726.73        729.58        11.40 o                         
  -1   4  23          1.37          1.76         1.24 o                         
   0   4  23        313.22        319.74         7.26 o                         
  -4   5  23        139.66        139.07         4.26 o                         
  -3   5  23         32.28         29.37         2.19 o                         
  -2   5  23         52.40         53.68         2.55 o                         
  -1   5  23        207.15        211.66         4.42 o                         
   0   0  24         19.42         27.45         3.39 o                         
  -1   1  24        203.41        199.75         4.17 o                         
   0   1  24        168.56        165.83         3.68 o                         
  -2   2  24        219.99        220.63         4.79 o                         
  -1   2  24         71.08         74.95         1.92 o                         
   0   2  24        381.75        392.64         8.18 o                         
  -3   3  24         32.11         29.86         2.47 o                         
  -2   3  24        361.47        367.26         6.15 o                         
  -1   3  24        253.99        252.93         4.22 o                         
   0   3  24         41.95         42.22         2.63 o                         
  -4   4  24        259.64        264.82         8.49 o                         
  -3   4  24        100.76         96.61         2.81 o                         
  -2   4  24         23.27         21.17         1.89 o                         
  -1   4  24        128.79        130.49         3.15 o                         
   0   4  24        149.61        155.36         4.95 o                         
  -4   5  24         55.68         57.25         8.67 o                         
  -3   5  24         33.55         34.87         2.35 o                         
  -2   5  24         43.12         42.91         2.46 o                         
  -1   5  24         46.16         54.53         3.31 o                         
   0   0  25          0.02          2.60         2.47 o                         
  -1   1  25        174.55        177.65         4.63 o                         
   0   1  25        109.81        113.28         2.80 o                         
  -2   2  25        295.60        296.33         5.96 o                         
  -1   2  25        129.91        132.09         3.06 o                         
   0   2  25        493.13        494.69         9.86 o                         
  -3   3  25        124.08        125.64         5.49 o                         
  -2   3  25        217.13        222.47         4.18 o                         
  -1   3  25        146.77        148.86         3.31 o                         
   0   3  25         89.51         88.95         3.51 o                         
  -4   4  25        345.63        338.51        10.09 o                         
  -3   4  25         66.78         65.73         2.50 o                         
  -2   4  25          0.22         -0.52         1.64 o                         
  -1   4  25        103.61        106.68         3.09 o                         
   0   4  25        209.59        226.26         6.88 o                         
   0   0  26          4.42          3.11         2.59 o                         
  -1   1  26        421.47        426.46         7.38 o                         
   0   1  26        484.20        494.21         9.66 o                         
  -2   2  26       1675.91       1668.71        25.94 o                         
  -1   2  26         31.82         32.95         1.70 o                         
   0   2  26        949.01        954.05        17.20 o                         
  -3   3  26         29.30         32.06         3.72 o                         
  -2   3  26        603.03        601.86         8.63 o                         
  -1   3  26        697.96        686.89         9.85 o                         
   0   3  26         19.89         22.97         2.43 o                         
  -3   4  26        268.61        260.23         6.04 o                         
  -2   4  26          6.26          8.36         2.04 o                         
  -1   4  26        232.23        235.21         4.86 o                         
   0   0  27         91.06         84.00         5.53 o                         
  -1   1  27        164.70        168.32         3.98 o                         
   0   1  27        195.25        194.85         5.95 o                         
  -2   2  27        188.73        194.34         7.59 o                         
  -1   2  27        531.87        532.53         7.51 o                         
   0   2  27        293.82        292.94         7.87 o                         
  -3   3  27        576.38        596.67        17.81 o                         
  -2   3  27        179.45        189.15         4.14 o                         
  -1   3  27        182.16        187.75         4.00 o                         
   0   3  27        423.50        440.88         9.30 o                         
   0   0  28         27.94         29.58         5.38 o                         
  -1   1  28         78.67         84.28         3.20 o                         
   0   1  28        115.44        114.25         4.55 o                         
  -2   2  28        594.21        614.37        15.50 o                         
  -1   2  28        457.81        461.33         6.76 o                         
   0   2  28       1055.17       1056.45        21.69 o                         
   0   0  29         98.82        114.11        21.13 o                         
  -1   1  29          5.02         10.34         2.47 o                         
   0   1  29          4.01          3.80         2.64 o                         
                                                                                
